# Supplementary material for: Identifying potential risk genes and pathways for neuropsychiatric and substance use disorders using intermediate molecular mediator information
Source: Front Genet. 2023 Jun 21;14:1191264. doi: 10.3389/fgene.2023.1191264 (PMC10320396; doi:10.3389/fgene.2023.1191264)
Supplement: Supplementary file 1 [file Table1.xlsx]

## Sheet: Table of contents
Table of contents
Table S1	Online resources
Table S2	Blood TWAS and PWAS combined FUMA gene set enrichment results
Table S3	Brain TWAS and PWAS combined FUMA gene set enrichment results
Table S4	Blood MWAS only FUMA gene set enrichment results
Table S5	Brain MWAS only FUMA gene set enrichment results
Table S6	Primo TWAS posterior probabilities by gene
Table S7	Primo MWAS posterior probabilities by gene
Table S8	Sensitivity analysis for XWAS findings
Table S9	Repllicated XWAS signals in sensitivity analysis for BIP, MDD, PTSD and SCZ
Table S10	Common and unique findings between PGC3 SCZ and joint trait analyses

## Sheet: Table S1
Online Reources
resources	type	URL
Blood eQTL (eQTLgen) reference data (.besd, probe, and variant files)	data	https://molgenis26.gcc.rug.nl/downloads/eqtlgen/cis-eqtl/SMR_formatted/cis-eQTL-SMR_20191212.tar.gz
Brain eQTL reference data (.besd, probe, and variant files)	data	https://yanglab.westlake.edu.cn/data/SMR/BrainMeta_cis_eqtl_summary.tar.gz
Blood pQTL (deCODE) reference data	data	https://download.decode.is/form/folder/proteomics
Brain pQTL reference data	data	https://www.synapse.org/#!Synapse:syn21213340
PGC GWAS summary statistics	data	https://www.med.unc.edu/pgc/download-results/
Reference LD genome data and allele frequencies	data	https://ctg.cncr.nl/software/magma
Annotation file for CpG probes	annotation	https://webdata.illumina.com/downloads/productfiles/humanmethylation450/humanmethylation450_15017482_v1-2.csv
Annotation files for gene symbols ENSMBL	annotation	http://ftp.ebi.ac.uk/pub/databases/genenames/hgnc/tsv/hgnc_complete_set.txt
Annotation files for gene symbols NCBI	annotation	https://ftp.ncbi.nlm.nih.gov/gene/DATA/GENE_INFO/Mammalia/Homo_sapiens.gene_info.gz
Mapping Ensembl ids to gene symbols (BioMart)	annotation	http://grch37.ensembl.org/biomart/martview/bf7a0ab9451499cfcd3bcc379df918ae
SMR and HEIDI analysis software Version 1.03	analysis tool	https://yanglab.westlake.edu.cn/software/smr/
FUMA online tool v1.4.1 (Gene-to-function)	analysis tool	https://fuma.ctglab.nl/
Plotting Miami plots: Julie D. White. 2020. Miamiplot: An R package for creating ggplot2 based miami plots	visualization tool	https://github.com/juliedwhite/miamiplot

## Sheet: Table S2
Brain TWAS and PWAS combined FUMA gene set enrichment results
Disease	GeneSet	N_genes	N_overlap	p	adjP	genes	link
ADHD	chr1p34	235	4	2.28882e-06	0.000684357	TIE1:MPL:MED8:CCDC24	http://www.gsea-msigdb.org/gsea/msigdb/cards/chr1p34
ASD	Sense of smell	19	2	1.69095e-05	0.0306907	LRRC37A4P:LRRC37A2
ASD	WANG_RESPONSE_TO_GSK3_INHIBITOR_SB216763_UP	383	4	5.33216e-06	0.0176068	LRRC37A4P:LRRC37A2:ATXN1:CTSB	http://www.gsea-msigdb.org/gsea/msigdb/cards/WANG_RESPONSE_TO_GSK3_INHIBITOR_SB216763_UP
AUD	Alcohol consumption	23	3	2.33213e-07	0.000423282	GCKR:ADH1B:ADH1C
AUD	Alcohol consumption (drinks per week)	74	3	8.39046e-06	0.0152287	GCKR:ADH1B:ADH1C
AUD	Alcohol consumption in current drinkers	8	3	7.4118e-09	1.34524e-05	GCKR:ADH1B:ADH1C
AUD	Alcohol use disorder	14	3	4.80791e-08	8.72636e-05	GCKR:ADH1B:ADH1C
AUD	Alcohol use disorder (consumption score)	22	4	4.34224e-10	7.88117e-07	FNBP4:GCKR:ADH1B:ADH1C
AUD	Alzheimer's disease or fasting glucose levels (pleiotropy)	50	4	1.35426e-08	2.45798e-05	MYBPC3:PTPMT1:C1QTNF4:FNBP4
AUD	Bitter alcoholic beverage consumption	91	3	1.56343e-05	0.0283762	GCKR:ADH1B:ADH1C
AUD	Body fat distribution (arm fat ratio)	129	4	6.30401e-07	0.00114418	PTPMT1:C1QTNF4:PPP4C:YPEL3
AUD	chr11p11	113	4	3.70677e-07	0.000110833	MYBPC3:PTPMT1:C1QTNF4:FNBP4	http://www.gsea-msigdb.org/gsea/msigdb/cards/chr11p11
AUD	chr2p23	125	6	4.43223e-11	1.32524e-08	EIF2B4:ZNF513:PPM1G:NRBP1:GCKR:GPN1	http://www.gsea-msigdb.org/gsea/msigdb/cards/chr2p23
AUD	chr4q23	31	2	0.00012712	0.0380088	ADH1B:ADH1C	http://www.gsea-msigdb.org/gsea/msigdb/cards/chr4q23
AUD	Crohn's disease	600	6	5.15096e-07	0.0009349	ZNF513:PPM1G:NRBP1:GCKR:TCTA:AMT
AUD	Fasting blood glucose adjusted for BMI	12	2	1.81529e-05	0.0329476	GCKR:GPN1
AUD	Fatty Acid Omega Oxidation	15	2	2.88519e-05	0.0156666	ADH1B:ADH1C	http://www.wikipathways.org/instance/WP206_r106417
AUD	GO_ALCOHOL_DEHYDROGENASE_ACTIVITY_ZINC_DEPENDENT	7	2	5.78519e-06	0.00951663	ADH1B:ADH1C	http://www.gsea-msigdb.org/gsea/msigdb/cards/GO_ALCOHOL_DEHYDROGENASE_ACTIVITY_ZINC_DEPENDENT
AUD	GO_ALCOHOL_DEHYDROGENASE_NAD_ACTIVITY	9	2	9.91111e-06	0.0163038	ADH1B:ADH1C	http://www.gsea-msigdb.org/gsea/msigdb/cards/GO_ALCOHOL_DEHYDROGENASE_NAD_ACTIVITY
AUD	Hypertriglyceridemia	42	3	1.50206e-06	0.00272624	PPM1G:NRBP1:GCKR
AUD	Inflammatory bowel disease	640	6	7.50431e-07	0.00136203	ZNF513:PPM1G:NRBP1:GCKR:TCTA:AMT
AUD	KEGG_FATTY_ACID_METABOLISM	42	2	0.000234549	0.0436261	ADH1B:ADH1C	http://www.gsea-msigdb.org/gsea/msigdb/cards/KEGG_FATTY_ACID_METABOLISM
AUD	KEGG_TYROSINE_METABOLISM	42	2	0.000234549	0.0436261	ADH1B:ADH1C	http://www.gsea-msigdb.org/gsea/msigdb/cards/KEGG_TYROSINE_METABOLISM
AUD	Loneliness	102	4	2.45555e-07	0.000445683	MYBPC3:PTPMT1:C1QTNF4:FNBP4
AUD	Loneliness (MTAG)	73	4	6.35105e-08	0.000115272	MYBPC3:PTPMT1:C1QTNF4:FNBP4
AUD	MODULE_373	22	2	6.33321e-05	0.0272961	ADH1B:ADH1C	http://www.gsea-msigdb.org/gsea/msigdb/cards/MODULE_373
AUD	Neuroticism	138	5	9.32007e-09	1.69159e-05	MYBPC3:PTPMT1:C1QTNF4:FNBP4:LINGO1
AUD	Oral cavity and pharyngeal cancer	11	2	1.51323e-05	0.0274651	ADH1B:ADH1C
AUD	Oral cavity cancer	9	2	9.91111e-06	0.0179887	GPN1:ADH1B
AUD	REACTOME_ETHANOL_OXIDATION	12	2	1.81529e-05	0.0272112	ADH1B:ADH1C	http://www.gsea-msigdb.org/gsea/msigdb/cards/REACTOME_ETHANOL_OXIDATION
AUD	Sleep duration (short sleep)	99	4	2.17739e-07	0.000395196	C1QTNF4:FNBP4:TCTA:AMT
BIP	Autism spectrum disorder or schizophrenia	563	30	1.33049e-26	2.41484e-23	ARL3:GOLGA2P7:ZSCAN2:NMB:KCTD13:MAPK3:ACTR5:PPP1R16B:MCHR1:XPNPEP3:TWF2:PPM1M:GLYCTK:GLYCTK-AS1:NISCH:GNL3:GLT8D1:SPCS1:NEK4:ITIH1:ITIH3:FAM53C:BTN3A2:BTN3A1:BTN3A3:PRSS16:ZSCAN12P1:ZSCAN16:ZKSCAN4:ZNF318
BIP	Bipolar disorder	652	59	3.71955e-68	6.75097e-65	ANP32E:PMVK:PBXIP1:XPNPEP1:ADD3:DAGLA:MYRF:TMEM258:FADS1:PACS1:KLC2:CNIH2:YIF1A:BBS1:ACTN3:CTSF:CCS:RCE1:LRFN4:PROZ:LRRC57:CDAN1:ZSCAN2:NMB:ASB16:TMUB2:UTP18:HAPLN4:TSSK6:NDUFA13:YJEFN3:CILP2:LMAN2L:CNNM4:PI3:SEMG1:SLPI:MCHR1:XPNPEP3:KIAA1143:TWF2:PPM1M:GLYCTK:NISCH:GNL3:GLT8D1:SPCS1:NEK4:ITIH1:ITIH3:SSBP2:FAM53C:BRAF:TMEM178B:PLEC:PARP10:GRINA:SPATC1:MVB12B
BIP	Bipolar I disorder	90	15	3.31149e-21	6.01035e-18	MYRF:TMEM258:FADS1:HAPLN4:TSSK6:NDUFA13:YJEFN3:CILP2:MCHR1:XPNPEP3:FAM53C:PLEC:PARP10:GRINA:SPATC1
BIP	Bipolar II disorder	18	5	4.60941e-09	8.36607e-06	HAPLN4:TSSK6:NDUFA13:YJEFN3:CILP2
BIP	Blood protein levels	1749	26	5.64969e-10	1.02542e-06	LRP8:ARL3:FOLH1:CTSF:LYZ:PROZ:NMB:MAPK3:ATP6V0D1:AGRP:NT5C:HAPLN4:LMAN2L:OLA1:FLRT3:PI3:SEMG1:SLPI:TIMP4:NEK4:ITIH1:ITIH3:LEAP2:BTN3A3:ZSCAN12P1:ZSCAN16
BIP	CAGCTG_AP4_Q5	1528	17	3.49266e-05	0.0213052	PBXIP1:PKD2L1:XPNPEP1:CNIH2:ACTN3:ATP6V0D1:ORMDL3:ASB16:TMUB2:SUMO2:FLRT3:PPP1R16B:TIMP4:SPCS1:ETV5:SCRN1:PLEC	http://www.gsea-msigdb.org/gsea/msigdb/cards/CAGCTG_AP4_Q5
BIP	chr11q13	357	11	7.54978e-08	2.25739e-05	FKBP2:PACS1:KLC2:CNIH2:YIF1A:BBS1:ACTN3:CTSF:CCS:RCE1:LRFN4	http://www.gsea-msigdb.org/gsea/msigdb/cards/chr11q13
BIP	chr16q22	162	6	2.79167e-05	0.00834708	ATP6V0D1:AGRP:DPEP2:PDF:NIP7:TERF2	http://www.gsea-msigdb.org/gsea/msigdb/cards/chr16q22
BIP	chr3p21	270	13	1.98371e-11	5.93128e-09	KIAA1143:IFRD2:TWF2:PPM1M:GLYCTK:GLYCTK-AS1:NISCH:GNL3:GLT8D1:SPCS1:NEK4:ITIH1:ITIH3	http://www.gsea-msigdb.org/gsea/msigdb/cards/chr3p21
BIP	chr6p22	259	7	4.47149e-05	0.0133697	BTN3A2:BTN3A1:BTN3A3:PRSS16:ZSCAN12P1:ZSCAN16:ZKSCAN4	http://www.gsea-msigdb.org/gsea/msigdb/cards/chr6p22
BIP	Glycerophospholipid levels	15	4	2.12226e-07	0.000385191	PKD2L1:MYRF:TMEM258:FADS1
BIP	GO_AMINOPEPTIDASE_ACTIVITY	46	4	2.32736e-05	0.0382851	XPNPEP1:DPEP2:XPNPEP3:PRSS16	http://www.gsea-msigdb.org/gsea/msigdb/cards/GO_AMINOPEPTIDASE_ACTIVITY
BIP	GO_DIPEPTIDASE_ACTIVITY	16	3	2.46912e-05	0.040617	FOLH1:DPEP2:SCRN1	http://www.gsea-msigdb.org/gsea/msigdb/cards/GO_DIPEPTIDASE_ACTIVITY
BIP	GO_EXOPEPTIDASE_ACTIVITY	113	6	3.56078e-06	0.00585748	XPNPEP1:FOLH1:DPEP2:XPNPEP3:PRSS16:SCRN1	http://www.gsea-msigdb.org/gsea/msigdb/cards/GO_EXOPEPTIDASE_ACTIVITY
BIP	GO_PEPTIDASE_ACTIVITY	619	11	1.56057e-05	0.0256714	XPNPEP1:FOLH1:MYRF:CTSF:RCE1:PROZ:DPEP2:XPNPEP3:SPCS1:PRSS16:SCRN1	http://www.gsea-msigdb.org/gsea/msigdb/cards/GO_PEPTIDASE_ACTIVITY
BIP	GO_PROTEOLYSIS	1730	27	8.35456e-11	6.1406e-07	LRP8:XPNPEP1:CACUL1:FOLH1:MYRF:CTSF:RCE1:PROZ:KCTD13:MAPK3:DPEP2:TMUB2:SUMO2:NDUFA13:ACTR5:PI3:SEMG1:SLPI:XPNPEP3:MAPK12:TIMP4:SPCS1:ITIH1:ITIH3:PRSS16:SCRN1:MVB12B	http://www.gsea-msigdb.org/gsea/msigdb/cards/GO_PROTEOLYSIS
BIP	GSE17301_IFNA2_VS_IFNA5_STIM_ACD3_ACD28_ACT_CD8_TCELL_DN	197	7	7.70853e-06	0.037556	MSRB2:FOLH1:FADS1:SLPI:MCHR1:IFRD2:ETV5	http://www.gsea-msigdb.org/gsea/msigdb/cards/GSE17301_IFNA2_VS_IFNA5_STIM_ACD3_ACD28_ACT_CD8_TCELL_DN
BIP	GSE17721_ALL_VS_24H_PAM3CSK4_BMDC_DN	199	8	6.69615e-07	0.00326236	RAB13:ARL3:FADS1:CTSF:TMUB2:SLPI:KIAA1143:GRINA	http://www.gsea-msigdb.org/gsea/msigdb/cards/GSE17721_ALL_VS_24H_PAM3CSK4_BMDC_DN
BIP	GSE22886_UNSTIM_VS_IL2_STIM_NKCELL_UP	192	8	5.10747e-07	0.00248836	PBXIP1:CTSF:CCS:DPEP2:MCHR1:BTN3A2:BTN3A1:BTN3A3	http://www.gsea-msigdb.org/gsea/msigdb/cards/GSE22886_UNSTIM_VS_IL2_STIM_NKCELL_UP
BIP	GSE32986_UNSTIM_VS_GMCSF_AND_CURDLAN_LOWDOSE_STIM_DC_DN	199	7	8.23349e-06	0.0401135	PBXIP1:CTSF:ATP6V0D1:XPNPEP3:BTN3A3:ZNF318:BRAF	http://www.gsea-msigdb.org/gsea/msigdb/cards/GSE32986_UNSTIM_VS_GMCSF_AND_CURDLAN_LOWDOSE_STIM_DC_DN
BIP	NIKOLSKY_BREAST_CANCER_11Q12_Q14_AMPLICON	158	10	3.21764e-10	1.06247e-06	DAGLA:KLC2:CNIH2:YIF1A:BBS1:ACTN3:CTSF:CCS:RCE1:LRFN4	http://www.gsea-msigdb.org/gsea/msigdb/cards/NIKOLSKY_BREAST_CANCER_11Q12_Q14_AMPLICON
BIP	Oleic acid (18:1n-9) levels	15	3	2.01145e-05	0.0365079	MYRF:TMEM258:FADS1
BIP	Plasma omega-3 polyunsaturated fatty acid level (eicosapentaenoic acid)	16	3	2.46912e-05	0.0448146	MYRF:TMEM258:FADS1
BIP	Plasma omega-3 polyunsaturated fatty acid levels (alphalinolenic acid)	10	4	3.31087e-08	6.00922e-05	DAGLA:MYRF:TMEM258:FADS1
BIP	Plasma omega-3 polyunsaturated fatty acid levels (docosapentaenoic acid)	19	4	5.95947e-07	0.00108164	DAGLA:MYRF:TMEM258:FADS1
BIP	Plasma omega-6 polyunsaturated fatty acid levels (adrenic acid)	15	4	2.12226e-07	0.000385191	DAGLA:MYRF:TMEM258:FADS1
BIP	Plasma omega-6 polyunsaturated fatty acid levels (dihomo-gamma-linolenic acid)	22	4	1.11534e-06	0.00202434	DAGLA:MYRF:TMEM258:FADS1
BIP	Plasma omega-6 polyunsaturated fatty acid levels (gamma-linolenic acid)	25	4	1.91273e-06	0.00347161	DAGLA:MYRF:TMEM258:FADS1
BIP	Plasma omega-6 polyunsaturated fatty acid levels (linoleic acid)	26	4	2.25421e-06	0.0040914	DAGLA:MYRF:TMEM258:FADS1
BIP	REACTOME_BUTYROPHILIN_BTN_FAMILY_INTERACTIONS	11	3	7.37156e-06	0.01105	BTN3A2:BTN3A1:BTN3A3	http://www.gsea-msigdb.org/gsea/msigdb/cards/REACTOME_BUTYROPHILIN_BTN_FAMILY_INTERACTIONS
BIP	Red blood cell fatty acid levels	17	4	3.67978e-07	0.00066788	DAGLA:MYRF:TMEM258:FADS1
BIP	RTAAACA_FREAC2_01	934	13	3.37318e-05	0.0205764	PBXIP1:TMEM258:KLC2:CNIH2:MAPK3:ORMDL3:ASB16:CILP2:FLRT3:ETV5:FAM53C:SCRN1:BRAF	http://www.gsea-msigdb.org/gsea/msigdb/cards/RTAAACA_FREAC2_01
BIP	Schizophrenia	801	36	1.95818e-29	3.5541e-26	ANP32E:ARL3:GOLGA2P7:ZSCAN2:NMB:KCTD13:MAPK3:DPEP2:HAPLN4:TSSK6:NDUFA13:YJEFN3:CILP2:CEBPZ:NDUFAF7:ACTR5:PPP1R16B:MCHR1:XPNPEP3:TWF2:PPM1M:GLYCTK:NISCH:GNL3:GLT8D1:SPCS1:NEK4:ITIH1:ITIH3:FAM53C:ZMAT2:BTN3A2:BTN3A1:PRSS16:ZKSCAN4:ZDHHC2
BIP	Serotonin Receptor 4/6/7 and NR3C Signaling	19	3	4.23885e-05	0.0230169	HTR6:MAPK3:BRAF	http://www.wikipathways.org/instance/WP734_r106485
BIP	Serum metabolite ratios in chronic kidney disease	21	4	9.15098e-07	0.0016609	PKD2L1:MYRF:TMEM258:FADS1
MDD	Autism spectrum disorder or schizophrenia	563	23	1.99484e-24	3.62064e-21	RERE:NT5C2:CLP1:ZDHHC5:TMX2:MARK3:CKB:ZFYVE21:ACTR5:EP300:SEMA3G:ITIH1:ITIH3:ITIH4:BTN3A2:BTN2A2:BTN3A1:BTN3A3:PRSS16:ZNF165:ZSCAN12P1:ZSCAN16:ZKSCAN4
MDD	Blood protein levels	1749	17	3.51132e-08	6.37305e-05	NEGR1:MAN1A2:DUSP13:IGLON5:PDIA6:FAM3B:TIMP4:RNF123:SEMA3G:ITIH1:ITIH3:ITIH4:BTN3A3:ZNF165:ZSCAN12P1:ZSCAN16:TMEM106B
MDD	Body mass index	1357	14	3.46041e-07	0.000628064	NEGR1:PSMB4:POGZ:DUSP13:NT5C2:MARK3:CKB:ZFYVE21:RNF123:ITIH1:ITIH3:ITIH4:MDFIC:FAM120AOS
MDD	chr3p21	270	6	1.62392e-05	0.00485553	ZNF660:RNF123:SEMA3G:ITIH1:ITIH3:ITIH4	http://www.gsea-msigdb.org/gsea/msigdb/cards/chr3p21
MDD	chr6p22	259	9	2.27826e-09	6.81199e-07	BTN3A2:BTN2A2:BTN3A1:BTN3A3:PRSS16:ZNF165:ZSCAN12P1:ZSCAN16:ZKSCAN4	http://www.gsea-msigdb.org/gsea/msigdb/cards/chr6p22
MDD	CREBP1_01	183	5	3.23135e-05	0.0197113	NEGR1:POGZ:ZDHHC5:NR1D1:EP300	http://www.gsea-msigdb.org/gsea/msigdb/cards/CREBP1_01
MDD	Depression	64	6	3.28894e-09	5.96943e-06	RERE:NEGR1:DENND1B:SORCS3:SYNE2:TMEM106B
MDD	GNF2_CASP8	27	3	2.10186e-05	0.00897493	BTN3A2:BTN3A1:BTN3A3	http://www.gsea-msigdb.org/gsea/msigdb/cards/GNF2_CASP8
MDD	GNF2_SNRK	28	3	2.35074e-05	0.0100377	BTN3A2:BTN3A1:BTN3A3	http://www.gsea-msigdb.org/gsea/msigdb/cards/GNF2_SNRK
MDD	GO_ANTIGEN_RECEPTOR_MEDIATED_SIGNALING_PATHWAY	224	6	5.61909e-06	0.0413003	PSMB4:DENND1B:BTN3A2:BTN2A2:BTN3A1:BTN3A3	http://www.gsea-msigdb.org/gsea/msigdb/cards/GO_ANTIGEN_RECEPTOR_MEDIATED_SIGNALING_PATHWAY
MDD	GO_HYALURONAN_METABOLIC_PROCESS	11	3	1.21288e-06	0.00891465	ITIH1:ITIH3:ITIH4	http://www.gsea-msigdb.org/gsea/msigdb/cards/GO_HYALURONAN_METABOLIC_PROCESS
MDD	GO_T_CELL_RECEPTOR_SIGNALING_PATHWAY	179	6	1.54175e-06	0.0113319	PSMB4:DENND1B:BTN3A2:BTN2A2:BTN3A1:BTN3A3	http://www.gsea-msigdb.org/gsea/msigdb/cards/GO_T_CELL_RECEPTOR_SIGNALING_PATHWAY
MDD	GSE22140_GERMFREE_VS_SPF_ARTHRITIC_MOUSE_CD4_TCELL_DN	189	6	2.11313e-06	0.0102952	RERE:ACVR1B:IGSF6:BTN3A2:BTN3A1:BTN3A3	http://www.gsea-msigdb.org/gsea/msigdb/cards/GSE22140_GERMFREE_VS_SPF_ARTHRITIC_MOUSE_CD4_TCELL_DN
MDD	GSE24102_GRANULOCYSTIC_MDSC_VS_NEUTROPHIL_DN	198	6	2.7651e-06	0.0134716	PSMB4:ADO:ZFYVE21:TRIM28:PDIA6:MDFIC	http://www.gsea-msigdb.org/gsea/msigdb/cards/GSE24102_GRANULOCYSTIC_MDSC_VS_NEUTROPHIL_DN
MDD	GSE24634_IL4_VS_CTRL_TREATED_NAIVE_CD4_TCELL_DAY5_DN	192	6	2.31474e-06	0.0112774	RERE:SYNE2:BTN3A2:BTN3A1:BTN3A3:ZSCAN16	http://www.gsea-msigdb.org/gsea/msigdb/cards/GSE24634_IL4_VS_CTRL_TREATED_NAIVE_CD4_TCELL_DAY5_DN
MDD	IL2_UP.V1_DN	190	5	3.86507e-05	0.00730499	RHOBTB1:BTN3A1:BTN3A3:PRSS16:ZSCAN16	http://www.gsea-msigdb.org/gsea/msigdb/cards/IL2_UP.V1_DN
MDD	Neuroticism	138	6	3.36196e-07	0.000610195	C1QTNF4:CLP1:ZDHHC5:TMX2:EP300:TMEM106B
MDD	REACTOME_BUTYROPHILIN_BTN_FAMILY_INTERACTIONS	11	4	4.59365e-09	6.88587e-06	BTN3A2:BTN2A2:BTN3A1:BTN3A3	http://www.gsea-msigdb.org/gsea/msigdb/cards/REACTOME_BUTYROPHILIN_BTN_FAMILY_INTERACTIONS
MDD	Schizophrenia	801	20	4.78364e-17	8.68231e-14	RERE:NT5C2:CLP1:ZDHHC5:TMX2:CKB:ZFYVE21:KCNG2:ACTR5:EP300:SEMA3G:ITIH1:ITIH3:ITIH4:BTN3A2:BTN2A2:BTN3A1:PRSS16:ZKSCAN4:RALGPS1
MDD	TGTTTGY_HNF3_Q6	742	9	1.53567e-05	0.00936761	RERE:ADO:SORCS3:SYNE2:THRA:NR1D1:EP300:TIMP4:ITIH1	http://www.gsea-msigdb.org/gsea/msigdb/cards/TGTTTGY_HNF3_Q6
PTSD	Alcohol use disorder (total score)	38	3	1.12479e-05	0.0204149	PLEKHM1:DND1P1:WNT3
PTSD	Body mass index	1357	9	1.687e-05	0.030619	NT5C2:WNT3:BPTF:APEH:MST1:UBA7:RBM6:SH3RF1:FAM120A
PTSD	chr17q21	390	5	7.84133e-05	0.0234456	PLEKHM1:LRRC37A4P:DND1P1:LRRC37A2:WNT3	http://www.gsea-msigdb.org/gsea/msigdb/cards/chr17q21
PTSD	chr3p21	270	5	1.36134e-05	0.0040704	GPX1:APEH:MST1:UBA7:RBM6	http://www.gsea-msigdb.org/gsea/msigdb/cards/chr3p21
PTSD	Extremely high intelligence	81	5	3.53954e-08	6.42426e-05	GPX1:APEH:MST1:UBA7:RBM6
PTSD	GCTGAGT_MIR5125P	51	3	2.74835e-05	0.00607386	RHOT1:PLEKHM1:SRPK2	http://www.gsea-msigdb.org/gsea/msigdb/cards/GCTGAGT_MIR5125P
PTSD	Neuroticism	138	4	1.86761e-05	0.0338971	CLP1:ZDHHC5:TMX2:PLEKHM1
PTSD	Regular attendance at a gym or sports club	42	4	1.5632e-07	0.000283721	APEH:MST1:UBA7:RBM6
PTSD	Regular attendance at a religious group	78	7	3.49345e-12	6.3406e-09	BPTF:KPNA2:APEH:MST1:UBA7:RBM6:SRPK2
PTSD	Schizophrenia	801	8	2.79256e-06	0.00506849	NT5C2:CLP1:ZDHHC5:TMX2:FES:KCNG2:SH3RF1:SRPK2
PTSD	Sense of smell	19	3	1.31148e-06	0.00238033	LRRC37B:LRRC37A4P:LRRC37A2
PTSD	Sleep duration (short sleep)	99	5	9.7348e-08	0.000176687	GPX1:APEH:MST1:UBA7:RBM6
SCZ	GO_PROTEOLYSIS	1730	32	7.85419e-07	0.00577283	CTSS:PSMB4:F2:SERPING1:ANAPC7:JKAMP:BAG5:KCTD13:INO80E:MAPK3:DPEP2:VPS4A:DPEP1:GID4:CPD:ACE:ACE:JOSD2:HSPE1:ACTR5:XPNPEP3:EP300:TIMP4:SPCS1:ITIH1:ITIH3:ITIH4:IFT57:PRSS16:BAK1:CUL9:ADAM22:MMP16	http://www.gsea-msigdb.org/gsea/msigdb/cards/GO_PROTEOLYSIS
SCZ	ACEVEDO_LIVER_CANCER_UP	956	21	5.62811e-06	0.0309602	DARS2:CNIH4:CLP1:JKAMP:CKB:FAM83D:DHX35:PLCL2:SLC26A6:TWF2:NISCH:SPCS1:KLHL2:IK:HARS2:BTN3A2:ZSCAN16:CUL9:ASF1A:FAM120AOS:PTBP3	http://www.gsea-msigdb.org/gsea/msigdb/cards/ACEVEDO_LIVER_CANCER_UP
SCZ	ACEVEDO_LIVER_TUMOR_VS_NORMAL_ADJACENT_TISSUE_UP	848	25	2.46734e-09	1.35729e-05	PSMB4:SLC39A1:DARS2:CNIH4:GSTO1:CLP1:TCTN1:ZNF664:TERF2:FAM83D:DHX35:NAGA:SLC26A6:IFRD2:TWF2:SPCS1:ETF1:IK:WDR55:HARS2:ZMAT2:BTN3A2:ZSCAN16:FAM120AOS:PTBP3	http://www.gsea-msigdb.org/gsea/msigdb/cards/ACEVEDO_LIVER_TUMOR_VS_NORMAL_ADJACENT_TISSUE_UP
SCZ	ACTGTGA_MIR27A_MIR27B	475	12	0.000169989	0.0375675	ABCB9:PITPNM2:CCDC92:CSNK1G1:CDIP1:PPP4C:YPEL3:DVL2:DIRAS1:GATAD2A:CLCN3:ORC5	http://www.gsea-msigdb.org/gsea/msigdb/cards/ACTGTGA_MIR27A_MIR27B
SCZ	Age at first birth	29	5	1.80773e-06	0.00328104	CRTC2:SLC39A1:CREB3L4:MON1A:MRPS30
SCZ	AP2_Q3	254	10	1.56265e-05	0.00953217	ARL3:WNT3:RRAS:FAM53C:ETF1:CXXC5:ZBTB22:FOXO3:KLF10:PIGO	http://www.gsea-msigdb.org/gsea/msigdb/cards/AP2_Q3
SCZ	Autism spectrum disorder or schizophrenia	563	84	1.15748e-87	2.10082e-84	SLC45A1:RERE:CCDC24:ARL3:CYP17A1:AS3MT:CNNM2:NT5C2:HARBI1:F2:SERPING1:CLP1:ZDHHC5:TMX2:VSIG2:ESAM:ABCB9:OGFOD2:ARL6IP4:PITPNM2:EIF5:CKB:TRMT61A:BAG5:KLC1:GOLGA2P7:ZSCAN2:NMB:ALPK3:FES:KCTD13:INO80E:PPP4C:YPEL3:GDPD3:MAPK3:ZNF823:SF3B1:HSPE1:MARS2:PLCL1:ACTR5:PPP1R16B:SLC25A17:ST13:XPNPEP3:EP300:NAGA:SMDT1:TWF2:PPM1M:GLYCTK:GLYCTK-AS1:NISCH:GNL3:GLT8D1:SPCS1:NEK4:ITIH1:ITIH3:ITIH4:SFMBT1:MSL2:PCCB…
SCZ	Autism spectrum disorder, attention deficit-hyperactivity disorder, bipolar disorder, major depressive disorder, and schizophrenia (combined)	46	8	1.20822e-09	2.19292e-06	SLC45A1:RERE:AS3MT:CNNM2:NT5C2:ITIH3:PPP2R2B:MMP16
SCZ	Bipolar disorder	652	40	1.44752e-25	2.62725e-22	ANP32E:UBAP2L:ANAPC7:ARPC3:GPN3:FAM216A:KLC1:ZSCAN2:NMB:ALPK3:HAPLN4:SUGP1:GATAD2A:YJEFN3:CILP2:LPAR2:ACTR1B:PPIL2:SLC25A17:ST13:XPNPEP3:TWF2:PPM1M:GLYCTK:NISCH:GNL3:GLT8D1:SPCS1:NEK4:ITIH1:ITIH3:ITIH4:SFMBT1:IFT57:FAM53C:MAD1L1:SP4:SRPK2:MMP16:ZCCHC7
SCZ	Bipolar I disorder	90	10	9.58112e-10	1.73897e-06	HAPLN4:SUGP1:GATAD2A:YJEFN3:CILP2:LPAR2:SLC25A17:ST13:XPNPEP3:FAM53C
SCZ	Bipolar II disorder	18	6	2.10749e-09	3.8251e-06	HAPLN4:SUGP1:GATAD2A:YJEFN3:CILP2:LPAR2
SCZ	BLALOCK_ALZHEIMERS_DISEASE_DN	1237	25	3.05179e-06	0.0167879	PSMB4:CACYBP:GSTO1:ARPC3:FAM216A:CCDC92:EIF5:CKB:BAG5:KLC1:AP3B2:QPCT:ACTR1B:HSPE1:PLCL2:GLT8D1:SPCS1:PCCB:NDUFA2:PPP2R2B:ME1:ASF1A:ORC5:SRPK2:PTN	http://www.gsea-msigdb.org/gsea/msigdb/cards/BLALOCK_ALZHEIMERS_DISEASE_DN
SCZ	Blood protein levels	1749	40	6.22017e-11	1.12896e-07	CTSS:CREB3L4:PRDX6:ARL3:GSTO1:SERPING1:VSIG2:ESAM:MAX:NMB:MAPK3:CCL22:DPEP1:ACE:ACE:HAPLN4:VIT:QPCT:DNER:NPTXR:SCUBE1:TIMP4:PLCL2:SLC26A6:CELSR3:NEK4:ITIH1:ITIH3:ITIH4:MANBA:NDUFA2:BTN3A3:ZNF165:ZSCAN12P1:ZSCAN16:ZKSCAN3:TAPBP:ENPP5:ADAM22:PTN:CRAT
SCZ	Body fat distribution (arm fat ratio)	129	9	3.92934e-07	0.000713175	CERS5:LIMA1:KCTD13:INO80E:PPP4C:YPEL3:GDPD3:MARS2:PLCL1
SCZ	Body mass index	1357	34	1.95478e-10	3.54793e-07	CTSS:PSMB4:POGZ:NT5C2:PIK3C2A:ANKK1:TCTN1:MLXIP:EIF5:CKB:TRMT61A:BAG5:KLC1:INO80E:VPS4A:PDF:NIP7:TERF2:RABEP1:AKAP10:NSF:WNT3:QPCT:MON1A:IFRD2:NEK4:ITIH1:ITIH3:ITIH4:ETF1:CXXC5:BAK1:FOXO3:FAM120AOS
SCZ	BYSTRYKH_HEMATOPOIESIS_STEM_CELL_QTL_TRANS	745	18	7.55292e-06	0.0415486	SERPING1:ZDHHC5:TBC1D15:ARL6IP4:KLC1:GDPD3:NIP7:TERF2:ZNF276:DVL2:MAPK7:JOSD2:PPIL2:ITIH3:ETF1:ZKSCAN4:SP4:DDX56	http://www.gsea-msigdb.org/gsea/msigdb/cards/BYSTRYKH_HEMATOPOIESIS_STEM_CELL_QTL_TRANS
SCZ	CACTGTG_MIR128A_MIR128B	337	13	1.04071e-06	0.000229996	RERE:ABCB9:PITPNM2:CCDC92:CDIP1:PPP4C:YPEL3:DVL2:CPD:DIRAS1:GATAD2A:SP4:ORC5	http://www.gsea-msigdb.org/gsea/msigdb/cards/CACTGTG_MIR128A_MIR128B
SCZ	CAGCCTC_MIR4855P	144	7	8.13396e-05	0.017976	ZDHHC5:ABCB9:MAX:SUGP1:FOXN2:SMDT1:FAM53C	http://www.gsea-msigdb.org/gsea/msigdb/cards/CAGCCTC_MIR4855P
SCZ	chr12q24	336	16	3.05214e-09	9.12589e-07	MMAB:ANAPC7:ARPC3:GPN3:FAM216A:PPTC7:TCTN1:MLXIP:CCDC62:ABCB9:OGFOD2:ARL6IP4:PITPNM2:CCDC92:ZNF664:NCOR2	http://www.gsea-msigdb.org/gsea/msigdb/cards/chr12q24
SCZ	chr16q24	108	6	0.000127403	0.0380934	RPL13:DPEP1:SPATA33:SPATA2L:ZNF276:SPIRE2	http://www.gsea-msigdb.org/gsea/msigdb/cards/chr16q24
SCZ	chr17p11	158	7	0.00014511	0.0433878	SREBF1:GID4:SLC5A10:GRAP:MAPK7:RNF112:AKAP10	http://www.gsea-msigdb.org/gsea/msigdb/cards/chr17p11
SCZ	chr22q13	265	9	0.000128906	0.038543	NPTXR:SLC25A17:ST13:XPNPEP3:EP300:NAGA:SMDT1:OLA1P1:SCUBE1	http://www.gsea-msigdb.org/gsea/msigdb/cards/chr22q13
SCZ	chr3p21	270	18	1.19362e-12	3.56893e-10	MRPS18AP1:SLC26A6:CELSR3:MON1A:IFRD2:TWF2:PPM1M:GLYCTK:GLYCTK-AS1:NISCH:GNL3:GLT8D1:SPCS1:NEK4:ITIH1:ITIH3:ITIH4:SFMBT1	http://www.gsea-msigdb.org/gsea/msigdb/cards/chr3p21
SCZ	chr4q24	47	5	2.1037e-05	0.00629006	MANBA:LRRC37A15P:KRT8P46:CISD2:PPA2	http://www.gsea-msigdb.org/gsea/msigdb/cards/chr4q24
SCZ	chr5q31	252	9	8.81198e-05	0.0263478	FAM53C:ETF1:CXXC5:HAUS1P1:NDUFA2:IK:WDR55:HARS2:ZMAT2	http://www.gsea-msigdb.org/gsea/msigdb/cards/chr5q31
SCZ	chr6p22	259	9	0.000108465	0.0324312	BTN3A2:BTN3A1:BTN3A3:PRSS16:ZNF165:ZSCAN12P1:ZSCAN16:ZKSCAN4:ZKSCAN3	http://www.gsea-msigdb.org/gsea/msigdb/cards/chr6p22
SCZ	Cognitive ability, years of educational attainment or schizophrenia (pleiotropy)	196	9	1.24036e-05	0.0225126	AS3MT:KLC1:ZSCAN2:ZNF823:SF3B1:PPP1R16B:ITIH1:FOXO3:MAD1L1
SCZ	CTCTGGA_MIR520A_MIR525	156	7	0.000134095	0.0296349	POGZ:TPM3:NCOR2:PPP4C:WNT3:SLC26A6:FAM53C	http://www.gsea-msigdb.org/gsea/msigdb/cards/CTCTGGA_MIR520A_MIR525
SCZ	DANG_BOUND_BY_MYC	1047	24	5.53684e-07	0.00304581	CACYBP:GSTO1:CLP1:GPN3:MLXIP:RPL13:MAPK7:AKAP10:ACE:ACE:RRAS:IRF3:CEBPZ:HSPE1:NAGA:IFRD2:GNL3:GLT8D1:SFMBT1:CLCN3:ETF1:NDUFA2:SP4:ADAM22:CRAT	http://www.gsea-msigdb.org/gsea/msigdb/cards/DANG_BOUND_BY_MYC
SCZ	Diastolic blood pressure	641	17	4.05312e-06	0.00735642	RERE:UBAP2L:PFKFB2:ARL3:CYP17A1:CNNM2:NT5C2:CERS5:MLXIP:NCOR2:ZSCAN2:FES:DPEP1:ACE:ACE:BTN3A3:BAK1:ZNF318
SCZ	EGR_Q6	280	10	3.58746e-05	0.0218835	AGO1:ANP32E:CRTC2:EGR2:ACE:ACE:PPP1R16B:CELSR3:CXXC5:SP4:KLF10	http://www.gsea-msigdb.org/gsea/msigdb/cards/EGR_Q6
SCZ	General cognitive ability	239	11	1.30768e-06	0.00237344	WNT3:NISCH:ITIH1:SFMBT1:PPA2:KLHL2:BTN3A2:BTN3A1:FOXO3:SP4:SRPK2
SCZ	General factor of neuroticism	102	7	8.80044e-06	0.0159728	ZDHHC5:CSNK1G1:LRRC37A4P:NSF:WNT3:PLCL2:MAD1L1
SCZ	GGGTGGRR_PAX4_03	1302	23	6.28851e-05	0.0383599	AGO1:POGZ:TPM3:HARBI1:VSIG2:ESAM:MAX:FES:GDPD3:MAPK3:CRK:WNT3:JOSD2:QPCT:EP300:ITIH3:FAM53C:PPP2R2B:PTK7:SP4:GIGYF1:KLF10:FAM120AOS	http://www.gsea-msigdb.org/gsea/msigdb/cards/GGGTGGRR_PAX4_03
SCZ	GO_ADENYL_NUCLEOTIDE_BINDING	1522	36	2.59263e-10	4.26487e-07	DARS2:PFKFB2:CNNM2:PIK3C2A:CLP1:ANKK1:MMAB:ABCB9:CKB:CSNK1G1:ALPK3:FES:MAPK3:VPS4A:ACADVL:MAPK7:NSF:ACTR1B:HSPE1:MARS2:DHX35:ST13:TWF2:GLYCTK:NEK4:PCCB:NEK1:CLCN3:HARS2:PTK7:CUL9:ME1:MCM9:DDX56:ORC5:SRPK2	http://www.gsea-msigdb.org/gsea/msigdb/cards/GO_ADENYL_NUCLEOTIDE_BINDING
SCZ	GO_AMINOPEPTIDASE_ACTIVITY	46	6	9.00212e-07	0.00148085	DPEP2:DPEP1:ACE:ACE:XPNPEP3:PRSS16:MMP16	http://www.gsea-msigdb.org/gsea/msigdb/cards/GO_AMINOPEPTIDASE_ACTIVITY
SCZ	GO_CATALYTIC_COMPLEX	1340	28	3.85987e-07	0.000386373	RERE:AGO1:ANP32E:PSMB4:POGZ:UBAP2L:CACYBP:PIK3C2A:CLP1:ANAPC7:NCOR2:MAX:TRMT61A:KCTD13:INO80E:PPP4C:GID4:GATAD2A:SF3B1:ACTR5:DHX35:EP300:SPCS1:MSL2:KLHL2:NDUFA2:PPP2R2B:CUL9	http://www.gsea-msigdb.org/gsea/msigdb/cards/GO_CATALYTIC_COMPLEX
SCZ	GO_DIPEPTIDYL_PEPTIDASE_ACTIVITY	12	4	1.18374e-06	0.00194725	DPEP2:DPEP1:ACE:ACE:PRSS16	http://www.gsea-msigdb.org/gsea/msigdb/cards/GO_DIPEPTIDYL_PEPTIDASE_ACTIVITY
SCZ	GO_DRUG_BINDING	1704	35	1.76372e-08	2.90132e-05	DARS2:PFKFB2:CYP17A1:CNNM2:PIK3C2A:CLP1:ANKK1:MMAB:ABCB9:CKB:CSNK1G1:ALPK3:FES:MAPK3:VPS4A:MAPK7:NSF:ACE:ACE:ACTR1B:HSPE1:MARS2:DHX35:TWF2:GLYCTK:NEK4:PCCB:NEK1:CLCN3:HARS2:PTK7:CUL9:MCM9:DDX56:ORC5:SRPK2	http://www.gsea-msigdb.org/gsea/msigdb/cards/GO_DRUG_BINDING
SCZ	GO_EXOPEPTIDASE_ACTIVITY	113	7	1.72259e-05	0.0283366	DPEP2:DPEP1:CPD:ACE:ACE:XPNPEP3:PRSS16:MMP16	http://www.gsea-msigdb.org/gsea/msigdb/cards/GO_EXOPEPTIDASE_ACTIVITY
SCZ	GO_METALLOEXOPEPTIDASE_ACTIVITY	61	6	4.88176e-06	0.00803049	DPEP2:DPEP1:CPD:ACE:ACE:XPNPEP3:MMP16	http://www.gsea-msigdb.org/gsea/msigdb/cards/GO_METALLOEXOPEPTIDASE_ACTIVITY
SCZ	GO_MITOCHONDRIAL_MATRIX	464	13	3.21115e-05	0.0321436	DARS2:MMAB:ACADVL:ELAC2:NDUFAF7:HSPE1:MARS2:SMDT1:PCCB:PPA2:MRPS30:HARS2:FOXO3	http://www.gsea-msigdb.org/gsea/msigdb/cards/GO_MITOCHONDRIAL_MATRIX
SCZ	GO_MITOCHONDRION	1541	29	1.93777e-06	0.00193971	CREB3L4:DARS2:MMAB:PPTC7:MLXIP:BAG5:MAPK3:PDF:ACADVL:ELAC2:AKAP10:YJEFN3:NDUFAF7:HSPE1:MARS2:XPNPEP3:SMDT1:GLYCTK:PCCB:CISD2:PPA2:MRPS30:NDUFA2:HARS2:PPP2R2B:BAK1:ME1:FOXO3:CRAT	http://www.gsea-msigdb.org/gsea/msigdb/cards/GO_MITOCHONDRION
SCZ	GO_RIBONUCLEOTIDE_BINDING	1869	42	3.30892e-11	5.44317e-08	DARS2:PFKFB2:ARL3:CNNM2:PIK3C2A:CLP1:ANKK1:MMAB:GPN3:ABCB9:EIF5:CKB:CSNK1G1:ALPK3:FES:MAPK3:VPS4A:ACADVL:MAPK7:RNF112:NSF:DIRAS1:RRAS:ACTR1B:HSPE1:MARS2:DHX35:TWF2:GLYCTK:GNL3:NEK4:PCCB:NEK1:CLCN3:HARS2:PTK7:CUL9:ME1:MCM9:DDX56:ORC5:SRPK2	http://www.gsea-msigdb.org/gsea/msigdb/cards/GO_RIBONUCLEOTIDE_BINDING
SCZ	GO_SIGNALING_RECEPTOR_BINDING	1537	28	5.44443e-06	0.00895609	SLC39A1:CNIH4:F2:CCDC62:PITPNM2:NCOR2:NMB:FES:CCL22:CRK:RABEP1:DVL2:NSF:WNT3:ACE:ACE:PLCL1:DNER:EP300:PLCL2:NISCH:BTN3A2:BTN3A1:BTN3A3:TAPBP:ADAM22:PTN:SCRIB:CRAT	http://www.gsea-msigdb.org/gsea/msigdb/cards/GO_SIGNALING_RECEPTOR_BINDING
SCZ	GSE21546_SAP1A_KO_VS_SAP1A_KO_AND_ELK1_KO_DP_THYMOCYTES_UP	198	10	1.7378e-06	0.00846658	PRDX6:FES:DHX35:IFRD2:GNL3:CISD2:EMB:WDR55:PRSS16:DDX56	http://www.gsea-msigdb.org/gsea/msigdb/cards/GSE21546_SAP1A_KO_VS_SAP1A_KO_AND_ELK1_KO_DP_THYMOCYTES_UP
SCZ	GSE42021_TREG_PLN_VS_CD24INT_TREG_THYMUS_DN	187	9	8.5083e-06	0.0414524	CTSS:GSTO1:SERPING1:MAX:IRF3:BTN3A2:BTN3A1:BTN3A3:TAPBP	http://www.gsea-msigdb.org/gsea/msigdb/cards/GSE42021_TREG_PLN_VS_CD24INT_TREG_THYMUS_DN
SCZ	HALLMARK_COMPLEMENT	195	7	0.00052056	0.026028	CTSS:F2:SERPING1:PPP4C:AKAP10:ITIH1:ME1	http://www.gsea-msigdb.org/gsea/msigdb/cards/HALLMARK_COMPLEMENT
SCZ	Hypertension	98	7	6.7535e-06	0.0122576	CYP17A1:CNNM2:NT5C2:CERS5:FES:DPEP1:ZNF318
SCZ	Intelligence (MTAG)	310	11	1.55325e-05	0.0281915	PITPNM2:TRMT61A:NSF:WNT3:MON1A:GNL3:NEK4:SFMBT1:PPA2:BTN3A1:FOXO3
SCZ	LOPEZ_MBD_TARGETS	943	22	1.26324e-06	0.00694909	SLC45A1:AGO1:PSMB4:TPM3:SERPING1:ARPC3:ARL6IP4:MAX:CKB:FES:MAPK3:ACADVL:NSF:NOSIP:ACTR1B:PPIL2:ST13:SPCS1:ITIH3:PPA2:DNPH1:CRAT	http://www.gsea-msigdb.org/gsea/msigdb/cards/LOPEZ_MBD_TARGETS
SCZ	MARTENS_TRETINOIN_RESPONSE_DN	831	20	2.46199e-06	0.0135434	TEKT2:CREB3L4:DARS2:CACYBP:CLP1:FAM216A:ARL6IP4:EIF5:NIP7:ZNF276:RABEP1:ACADVL:MAPK7:RRAS:HSPE1:GNL3:GLT8D1:MCM9:DDX56:FAM120AOS	http://www.gsea-msigdb.org/gsea/msigdb/cards/MARTENS_TRETINOIN_RESPONSE_DN
SCZ	MORF_RAB5A	94	6	5.88814e-05	0.0251423	PSMB4:EIF5:BAG5:MAPK3:HARS2:TAPBP	http://www.gsea-msigdb.org/gsea/msigdb/cards/MORF_RAB5A
SCZ	NABA_ECM_REGULATORS	237	10	8.56866e-06	0.0471362	CTSS:F2:SERPING1:OGFOD2:TIMP4:ITIH1:ITIH3:ITIH4:ADAM22:MMP16	http://www.gsea-msigdb.org/gsea/msigdb/cards/NABA_ECM_REGULATORS
SCZ	NIKOLSKY_BREAST_CANCER_16Q24_AMPLICON	52	6	1.8881e-06	0.0103864	RPL13:DPEP1:SPATA33:SPATA2L:ZNF276:SPIRE2	http://www.gsea-msigdb.org/gsea/msigdb/cards/NIKOLSKY_BREAST_CANCER_16Q24_AMPLICON
SCZ	OISHI_CHOLANGIOMA_STEM_CELL_LIKE_UP	341	12	6.9295e-06	0.0381192	POGZ:UBAP2L:ZSCAN2:CRK:LRRC37A4P:XPNPEP3:MRPS30:FAM53C:NDUFA2:ZSCAN16:DNPH1:SRPK2	http://www.gsea-msigdb.org/gsea/msigdb/cards/OISHI_CHOLANGIOMA_STEM_CELL_LIKE_UP
SCZ	Parkinson's disease	166	11	3.36403e-08	6.10571e-05	CYP17A1:CNNM2:CCDC62:OGFOD2:SREBF1:NSF:WNT3:NISCH:ITIH3:ITIH4:MRPS30
SCZ	PUJANA_ATM_PCC_NETWORK	1361	27	1.69596e-06	0.00932949	ANP32E:CTSS:UBAP2L:PFKFB2:NT5C2:CLP1:ARPC3:FAM216A:MAX:NMB:ALPK3:RABEP1:ELAC2:GRAP:LPAR2:CEBPZ:SF3B1:EP300:PLCL2:IK:BTN3A1:ZKSCAN4:CUL9:ZNF318:ASF1A:ADAM22:ORC5	http://www.gsea-msigdb.org/gsea/msigdb/cards/PUJANA_ATM_PCC_NETWORK
SCZ	REACTOME_MITOCHONDRIAL_TRNA_AMINOACYLATION	20	4	1.10787e-05	0.016607	DARS2:MARS2:PPA2:HARS2	http://www.gsea-msigdb.org/gsea/msigdb/cards/REACTOME_MITOCHONDRIAL_TRNA_AMINOACYLATION
SCZ	RNGTGGGC_UNKNOWN	782	18	1.44676e-05	0.00882525	RERE:ARL3:CERS5:CKB:AP3B2:SPATA2L:DVL2:AKAP10:RRAS:PPP1R16B:DHX35:ST13:XPNPEP3:EP300:MSL2:PPP2R2B:SP4:KLF10	http://www.gsea-msigdb.org/gsea/msigdb/cards/RNGTGGGC_UNKNOWN
SCZ	RYTTCCTG_ETS2_B	1108	22	1.61529e-05	0.00985327	MAP7D1:CTSS:CRTC2:TPM3:NT5C2:ZDHHC5:ESAM:ZNF276:CRK:GRAP:WNT3:GATAD2A:QPCT:PPP1R16B:ST13:XPNPEP3:TIMP4:CLCN3:ETF1:PTK7:FOXO3:ZCCHC7	http://www.gsea-msigdb.org/gsea/msigdb/cards/RYTTCCTG_ETS2_B
SCZ	Schizophrenia	801	106	4.0639e-107	7.37598e-104	SLC45A1:RERE:ANP32E:ARL3:CYP17A1:AS3MT:CNNM2:NT5C2:HARBI1:F2:SERPING1:CLP1:ZDHHC5:TMX2:VSIG2:ESAM:TMTC1:ANAPC7:ABCB9:OGFOD2:ARL6IP4:PITPNM2:CKB:TRMT61A:BAG5:KLC1:AP3B2:GOLGA2P7:ZSCAN2:NMB:ALPK3:FES:CDIP1:KCTD13:INO80E:PPP4C:YPEL3:GDPD3:MAPK3:DPEP2:SREBF1:GID4:AKAP10:HAPLN4:SUGP1:GATAD2A:YJEFN3:CILP2:LPAR2:NOSIP:PRR12:RRAS:IRF3:CEBPZ:NDUFAF7:QPCT:SF3B1:HSPE1:MARS2:PLCL1:ACTR5:PPP1R16B:XPNPEP3:EP30…
SCZ	SYATTGTG_UNKNOWN	229	9	4.22413e-05	0.0257672	TPM3:BAG5:SUGP1:EP300:CELSR3:MON1A:IFRD2:ADAM22:MMP16	http://www.gsea-msigdb.org/gsea/msigdb/cards/SYATTGTG_UNKNOWN
SCZ	Systolic blood pressure	783	18	1.47153e-05	0.0267083	RERE:ARL3:CYP17A1:AS3MT:CNNM2:NT5C2:CERS5:FES:DPEP1:CRK:ACE:ACE:RRAS:GLT8D1:PCCB:ZMAT2:ZNF318:MCM9:MAD1L1
SCZ	Waist-to-hip ratio adjusted for BMI (age >50)	232	10	7.11036e-06	0.0129053	ARL3:CYP17A1:AS3MT:CNNM2:NT5C2:CCDC92:ZNF664:NCOR2:TIMP4:ZNF318

## Sheet: Table S3
Blood TWAS and PWAS combined FUMA gene set enrichment results
Disease	GeneSet	N_genes	N_overlap	p	adjP	genes	link
ADHD	chr1p34	235	4	4.90964e-07	0.000146798	TMEM125:TIE1:ELOVL1:MED8	http://www.gsea-msigdb.org/gsea/msigdb/cards/chr1p34
ADHD	chr4q24	47	2	8.70984e-05	0.0260424	KRT8P46:CISD2	http://www.gsea-msigdb.org/gsea/msigdb/cards/chr4q24
ASD	chr17q21	390	4	3.67889e-06	0.00109999	LRRC37A4P:CRHR1:MAPT:LRRC37A	http://www.gsea-msigdb.org/gsea/msigdb/cards/chr17q21
ASD	General factor of neuroticism	102	4	1.71724e-08	3.1168e-05	LRRC37A4P:CRHR1:MAPT:PINX1
ASD	Idiopathic pulmonary fibrosis	19	2	1.38398e-05	0.0251192	CRHR1:MAPT
ASD	Intracranial volume	7	2	1.70289e-06	0.00309074	CRHR1:MAPT
ASD	Multiple system atrophy	22	2	1.86868e-05	0.0339166	CRHR1:MAPT
ASD	Parkinson's disease	166	3	1.42256e-05	0.0258195	CRHR1:MAPT:CTSB
ASD	Sense of smell	19	2	1.38398e-05	0.0251192	LRRC37A4P:LRRC37A
ASD	Subcortical brain region volumes	15	2	8.50354e-06	0.0154339	CRHR1:MAPT
AUD	Body fat distribution (arm fat ratio)	129	3	9.15898e-06	0.0166236	C1QTNF4:DOC2A:YPEL3
AUD	Neuroticism	138	3	1.12118e-05	0.0203495	C1QTNF4:MTCH2:CTNND1
AUD	Sleep duration (short sleep)	99	3	4.13264e-06	0.00750075	C1QTNF4:MTCH2:GPX1
BIP	AGGGCAG_MIR18A	138	5	7.51832e-05	0.0166155	FURIN:PBRM1:PCDHA11:PCDHA12:PCDHA13	http://www.gsea-msigdb.org/gsea/msigdb/cards/AGGGCAG_MIR18A
BIP	ATATGCA_MIR448	210	6	5.31304e-05	0.0117418	DNM3:TPP2:LRRC57:ZCCHC2:SF3B1:STK4	http://www.gsea-msigdb.org/gsea/msigdb/cards/ATATGCA_MIR448
BIP	Autism spectrum disorder or schizophrenia	563	19	1.265e-14	2.29598e-11	ARL3:GOLGA2P7:LINC00933:WDR73:FURIN:INO80E:SF3B1:ACTR5:MCHR1:TRANK1:GLYCTK:PBRM1:GNL3:GLT8D1:SPCS1:NEK4:SFMBT1:BTN3A2:ZSCAN16-AS1
BIP	BIOCARTA_ION_PATHWAY	5	2	9.6002e-05	0.0277446	PRKCB:PRKCA	http://www.gsea-msigdb.org/gsea/msigdb/cards/BIOCARTA_ION_PATHWAY
BIP	BIOCARTA_PLCD_PATHWAY	5	2	9.6002e-05	0.0277446	PRKCB:PRKCA	http://www.gsea-msigdb.org/gsea/msigdb/cards/BIOCARTA_PLCD_PATHWAY
BIP	Bipolar disorder	652	48	7.5834e-54	1.37639e-50	KCNN3:PMVK:PBXIP1:ADD3:MYRF:TMEM258:FADS1:PACS1:YIF1A:RIN1:ACTN3:PC:RHEBL1:WSCD2:PCID2:RASGRP1:LRRC57:CDAN1:WDR73:MED24:ASB16-AS1:NME2:PRKCA:KCTD2:ZCCHC2:SLC44A2:HAPLN4:LMAN2L:STK4:MCHR1:TRANK1:KIAA1143:GLYCTK:PBRM1:GNL3:GLT8D1:SPCS1:NEK4:SFMBT1:HOMER1:MCTP1:SYNE1:SP4:PLXNA4:MRPS33:PLEC:PARP10:CACNA1B
BIP	Bipolar disorder with mood-incongruent psychosis	16	3	1.60857e-05	0.0291955	TRANK1:PBRM1:GNL3
BIP	Bipolar I disorder	90	9	1.13614e-11	2.0621e-08	MYRF:TMEM258:FADS1:HAPLN4:MCHR1:TRANK1:SYNE1:PLEC:PARP10
BIP	chr15q25	132	5	6.08914e-05	0.0182065	CSPG4P11:GOLGA2P7:LINC00933:WDR73:CSPG4P12	http://www.gsea-msigdb.org/gsea/msigdb/cards/chr15q25
BIP	chr3p21	270	9	1.8597e-07	5.56049e-05	ZNF445:KIAA1143:GLYCTK:PBRM1:GNL3:GLT8D1:SPCS1:NEK4:SFMBT1	http://www.gsea-msigdb.org/gsea/msigdb/cards/chr3p21
BIP	Crohn's disease	600	10	1.91411e-05	0.0347411	ADO:MYRF:TMEM258:FADS1:PLCB3:RASGRP1:STK4:SLC12A5:CD40:LEMD2
BIP	E12_Q6	266	7	2.10519e-05	0.0128416	KCNN3:PLCB3:RIN1:ACTN3:SLC12A5:SPCS1:PLEC	http://www.gsea-msigdb.org/gsea/msigdb/cards/E12_Q6
BIP	GCANCTGNY_MYOD_Q6	930	13	6.78732e-06	0.00414026	KCNN3:DNM3:PLCB3:RIN1:ACTN3:PRKCB:SLC44A2:LMAN2L:SLC12A5:MCHR1:PBRM1:SPCS1:SYNE1	http://www.gsea-msigdb.org/gsea/msigdb/cards/GCANCTGNY_MYOD_Q6
BIP	Glycerophospholipid levels	15	3	1.30994e-05	0.0237753	MYRF:TMEM258:FADS1
BIP	GO_GOLGI_APPARATUS	1524	17	4.87201e-06	0.00487688	DNM3:ARL3:MYRF:PACS1:YIF1A:NDFIP2:RASGRP1:FURIN:GOSR1:MMD:LMAN2L:ARFGAP3:GLYCTK:GLT8D1:SCAMP1:SYNE1:PLEKHA8	http://www.gsea-msigdb.org/gsea/msigdb/cards/GO_GOLGI_APPARATUS
BIP	GO_NUCLEUS_ORGANIZATION	128	7	1.63748e-07	0.00120354	WDR73:PRKCB:VPS4A:PRKCA:RTN4:LEMD2:SYNE1	http://www.gsea-msigdb.org/gsea/msigdb/cards/GO_NUCLEUS_ORGANIZATION
BIP	GTGCCTT_MIR506	724	12	2.83793e-06	0.000627183	MYRF:TMEM63C:LRRC57:FURIN:SLC44A2:STK4:SLC12A5:PCDHA11:PCDHA12:PCDHA13:LEMD2:PLEC	http://www.gsea-msigdb.org/gsea/msigdb/cards/GTGCCTT_MIR506
BIP	KEGG_CALCIUM_SIGNALING_PATHWAY	177	5	0.000240966	0.0448197	HTR6:PLCB3:PRKCB:PRKCA:CACNA1B	http://www.gsea-msigdb.org/gsea/msigdb/cards/KEGG_CALCIUM_SIGNALING_PATHWAY
BIP	Non-genomic actions of 1,25 dihydroxyvitamin D3	70	4	7.02316e-05	0.0381358	PLCB3:PRKCB:PRKCA:CD40	http://www.wikipathways.org/instance/WP4341_r107169
BIP	Oleic acid (18:1n-9) levels	15	4	1.19298e-07	0.000216527	MYRF:TMEM258:FADS1:PLXNA4
BIP	PID_RAS_PATHWAY	30	4	2.31038e-06	0.00508052	RIN1:RASGRP1:PRKCB:PRKCA	http://www.gsea-msigdb.org/gsea/msigdb/cards/PID_RAS_PATHWAY
BIP	Plasma omega-3 polyunsaturated fatty acid level (eicosapentaenoic acid)	16	3	1.60857e-05	0.0291955	MYRF:TMEM258:FADS1
BIP	Plasma omega-3 polyunsaturated fatty acid levels (alphalinolenic acid)	10	3	3.49429e-06	0.00634214	MYRF:TMEM258:FADS1
BIP	Plasma omega-6 polyunsaturated fatty acid levels (adrenic acid)	15	3	1.30994e-05	0.0237753	MYRF:TMEM258:FADS1
BIP	REACTOME_DEPOLYMERISATION_OF_THE_NUCLEAR_LAMINA	15	3	1.30994e-05	0.0196359	PRKCB:PRKCA:LEMD2	http://www.gsea-msigdb.org/gsea/msigdb/cards/REACTOME_DEPOLYMERISATION_OF_THE_NUCLEAR_LAMINA
BIP	Red blood cell fatty acid levels	17	3	1.94882e-05	0.0353711	MYRF:TMEM258:FADS1
BIP	Schizophrenia	801	27	1.44159e-20	2.61649e-17	RPRD2:ARL3:CSPG4P11:GOLGA2P7:LINC00933:WDR73:FURIN:INO80E:HAPLN4:NDUFAF7:SF3B1:ACTR5:MCHR1:DCLK3:TRANK1:GLYCTK:PBRM1:GNL3:GLT8D1:SPCS1:NEK4:SFMBT1:PCDHA13:BTN3A2:OR2B8P:LEMD2:SP4
BIP	Serum metabolite concentrations in chronic kidney disease	34	4	3.87237e-06	0.00702835	MYRF:TMEM258:FADS1:NAT8
BIP	TCTCTCC_MIR185	123	5	4.34897e-05	0.00961122	KCNN3:PBX1:PCDHA11:PCDHA12:PCDHA13	http://www.gsea-msigdb.org/gsea/msigdb/cards/TCTCTCC_MIR185
BIP	TGCTGCT_MIR15A_MIR16_MIR15B_MIR195_MIR424_MIR497	599	9	0.000111987	0.0247491	FURIN:MMD:ZCCHC2:PNPLA6:LMAN2L:PCDHA11:PCDHA12:PCDHA13:SYNE1	http://www.gsea-msigdb.org/gsea/msigdb/cards/TGCTGCT_MIR15A_MIR16_MIR15B_MIR195_MIR424_MIR497
BIP	XBP1_01	133	5	6.31142e-05	0.0384997	RPRD2:DNM3:RHEBL1:EML1:ARFGAP3	http://www.gsea-msigdb.org/gsea/msigdb/cards/XBP1_01
CUD	Age at first birth	29	2	1.09592e-05	0.019891	SEMA3F:HYAL3
CUD	chr3p21	270	4	6.25867e-08	1.87134e-05	GMPPB:SEMA3F:SLC38A3:HYAL3	http://www.gsea-msigdb.org/gsea/msigdb/cards/chr3p21
CUD	MODULE_341	84	2	9.36845e-05	0.040378	SLC38A3:HYAL3	http://www.gsea-msigdb.org/gsea/msigdb/cards/MODULE_341
CUD	MODULE_411	80	2	8.49506e-05	0.0366137	SLC38A3:HYAL3	http://www.gsea-msigdb.org/gsea/msigdb/cards/MODULE_411
CUD	Regular attendance at a gym or sports club	42	2	2.3217e-05	0.0421388	GMPPB:SEMA3F
CUD	Sleep duration (short sleep)	99	4	1.097e-09	1.99106e-06	GMPPB:SEMA3F:SLC38A3:HYAL3
MDD	Autism spectrum disorder or schizophrenia	735	12	9.22157e-11	1.67372e-07	CNNM2:CTNND1:TRMT61A:NEK4:BTN3A2:BTN3A3:ZSCAN16-AS1:ZKSCAN8:TRIM26:DDAH2:C4A:BRD2:BRD2-IT1
MDD	Blood protein levels	1907	13	4.55477e-07	0.000826691	NEGR1:NCAM1:PEBP1:CHMP3:GMPPB:NEK4:BTN3A3:OR2B7P:OR2B8P:ZSCAN16-AS1:ZKSCAN8:TRIM26:C4A
MDD	BYSTRYKH_HEMATOPOIESIS_STEM_CELL_QTL_TRANS	756	8	4.6284e-06	0.015283	CTNND1:NCAM1:GLTP:CD40:HTT:SLC30A9:DDAH2:BRD2:BRD2-IT1	http://www.gsea-msigdb.org/gsea/msigdb/cards/BYSTRYKH_HEMATOPOIESIS_STEM_CELL_QTL_TRANS
MDD	chr6p22	314	8	5.8791e-09	1.75785e-06	BTN3A2:BTN3A3:IQCB2P:OR2B7P:OR2B8P:ZSCAN16-AS1:ZKSCAN8:TRIM26	http://www.gsea-msigdb.org/gsea/msigdb/cards/chr6p22
MDD	Depression	65	6	2.40665e-10	4.36806e-07	NEGR1:DLST:DCC:RAB27B:SLC30A9:DENND1A
MDD	Experiencing mood swings	40	3	1.87486e-05	0.0340286	NEGR1:NCAM1:DCC
MDD	Feeling nervous	40	3	1.87486e-05	0.0340286	NEK4:BRD2:BRD2-IT1:DENND1A
MDD	General cognitive ability	253	5	1.78622e-05	0.0324199	NEGR1:DCC:BTN3A2:ZSCAN16-AS1:TRIM26
MDD	General factor of neuroticism	102	4	9.07384e-06	0.016469	NCAM1:AREL1:DCC:CTTNBP2
MDD	GO_AXON	600	7	1.0421e-05	0.0104315	CTNND1:PEBP1:DCC:RAB27B:CD40:HTT:C4A	http://www.gsea-msigdb.org/gsea/msigdb/cards/GO_AXON
MDD	GO_NEURON_PART	1709	10	4.69313e-05	0.0469782	CTNND1:PEBP1:P2RX7:DCC:RAB27B:CD40:HTT:C4A:CTTNBP2:DENND1A	http://www.gsea-msigdb.org/gsea/msigdb/cards/GO_NEURON_PART
MDD	GO_NEURON_PROJECTION	1301	9	3.30633e-05	0.0330963	CTNND1:PEBP1:DCC:RAB27B:CD40:HTT:C4A:CTTNBP2:DENND1A	http://www.gsea-msigdb.org/gsea/msigdb/cards/GO_NEURON_PROJECTION
MDD	GO_PRESYNAPSE	484	7	2.56274e-06	0.0025653	CTNND1:PEBP1:P2RX7:RAB27B:HTT:CTTNBP2:DENND1A	http://www.gsea-msigdb.org/gsea/msigdb/cards/GO_PRESYNAPSE
MDD	GO_SOMATODENDRITIC_COMPARTMENT	818	8	8.227e-06	0.00823523	CTNND1:PEBP1:P2RX7:CD40:HTT:C4A:CTTNBP2:DENND1A	http://www.gsea-msigdb.org/gsea/msigdb/cards/GO_SOMATODENDRITIC_COMPARTMENT
MDD	GO_SYNAPSE	1169	9	1.42311e-05	0.0142453	CTNND1:PEBP1:P2RX7:DCC:RAB27B:HTT:C4A:CTTNBP2:DENND1A	http://www.gsea-msigdb.org/gsea/msigdb/cards/GO_SYNAPSE
MDD	GO_SYNAPSE_PART	932	8	2.10793e-05	0.0211004	CTNND1:PEBP1:P2RX7:DCC:RAB27B:HTT:CTTNBP2:DENND1A	http://www.gsea-msigdb.org/gsea/msigdb/cards/GO_SYNAPSE_PART
MDD	Mood instability	61	5	1.53452e-08	2.78515e-05	NEGR1:NCAM1:AREL1:DLST:DCC
MDD	Neurociticism	99	4	8.06027e-06	0.0146294	NEGR1:NCAM1:DCC:C4A
MDD	Number of sexual partners	103	4	9.43169e-06	0.0171185	NEGR1:CNNM2:NCAM1:DCC
MDD	Schizophrenia	827	8	8.90742e-06	0.016167	CNNM2:CTNND1:TRMT61A:DCC:NEK4:BTN3A2:OR2B8P:TRIM26
MDD	Smoking status (ever vs never smokers)	190	5	4.46847e-06	0.00811027	NEGR1:NCAM1:DCC:ZKSCAN8:CTTNBP2
PTSD	Age at first birth	29	4	4.14568e-08	7.5244e-05	RNF123:MST1R:MON1A:RBM6
PTSD	Alcohol use disorder (total score)	38	6	5.44126e-12	9.87589e-09	PLEKHM1:DND1P1:CRHR1:SPPL2C:MAPT:KANSL1
PTSD	Alzheimer's disease in APOE e4- carriers	40	3	1.53782e-05	0.0279114	CRHR1:MAPT:KANSL1
PTSD	chr17q21	390	11	8.42102e-13	2.51788e-10	PLEKHM1:LRRC37A4P:DND1P1:CRHR1:SPPL2C:MAPT:KANSL1:ARL17B:LRRC37A:LRRC37A2:ARL17A	http://www.gsea-msigdb.org/gsea/msigdb/cards/chr17q21
PTSD	chr3p21	270	6	8.18302e-07	0.000244672	GPX1:RNF123:UBA7:MST1R:MON1A:RBM6	http://www.gsea-msigdb.org/gsea/msigdb/cards/chr3p21
PTSD	Cognitive function	85	4	3.36713e-06	0.00611135	PLEKHM1:LRRC37A4P:KANSL1:LRRC37A
PTSD	Extremely high intelligence	81	6	6.16017e-10	1.11807e-06	GPX1:RNF123:UBA7:MST1R:MON1A:RBM6
PTSD	General factor of neuroticism	102	5	1.47528e-07	0.000267764	ZDHHC5:LRRC37A4P:CRHR1:MAPT:KANSL1
PTSD	GO_MYRISTOYL_COA_HYDROLASE_ACTIVITY	7	2	2.94282e-05	0.0484094	ACOT1:ACOT2	http://www.gsea-msigdb.org/gsea/msigdb/cards/GO_MYRISTOYL_COA_HYDROLASE_ACTIVITY
PTSD	Handedness (Left-handed vs. non-left-handed)	12	5	1.51793e-12	2.75505e-09	KANSL1:ARL17B:LRRC37A:LRRC37A2:ARL17A
PTSD	Handedness (Right-handed vs. non-right-handed)	10	5	4.83826e-13	8.78143e-10	KANSL1:ARL17B:LRRC37A:LRRC37A2:ARL17A
PTSD	Idiopathic pulmonary fibrosis	19	4	6.82424e-09	1.2386e-05	CRHR1:SPPL2C:MAPT:KANSL1
PTSD	Male-pattern baldness	254	8	6.38817e-10	1.15945e-06	PLEKHM1:CRHR1:SPPL2C:MAPT:KANSL1:ARL17B:LRRC37A2:ARL17A
PTSD	Neuroticism	138	7	2.99303e-10	5.43235e-07	ZDHHC5:CTNND1:PLEKHM1:CRHR1:SPPL2C:MAPT:KANSL1
PTSD	Parkinson's disease	166	7	1.09301e-09	1.98381e-06	CNNM2:CTNND1:PLEKHM1:CRHR1:SPPL2C:MAPT:KANSL1
PTSD	Reaction time	49	5	3.53809e-09	6.42164e-06	MAPT:KANSL1:ARL17B:LRRC37A2:ARL17A
PTSD	Regular attendance at a gym or sports club	42	5	1.58807e-09	2.88235e-06	RNF123:UBA7:MST1R:MON1A:RBM6
PTSD	Regular attendance at a religious group	78	6	4.88819e-10	8.87206e-07	KPNA2:RNF123:UBA7:MST1R:MON1A:RBM6
PTSD	Sense of smell	19	5	2.21497e-11	4.02017e-08	LRRC37B:LRRC37A4P:KANSL1:LRRC37A:LRRC37A2
PTSD	Sleep duration (short sleep)	99	6	2.09362e-09	3.79992e-06	GPX1:RNF123:UBA7:MST1R:MON1A:RBM6
SCZ	ACCAAAG_MIR9	500	13	9.20442e-05	0.0203418	SLC25A24:FAM107B:CNNM2:ZDHHC5:GCH1:PPP1R13B:FURIN:FOXN2:SLC12A5:EMB:HARS2:GOPC:SCRIB	http://www.gsea-msigdb.org/gsea/msigdb/cards/ACCAAAG_MIR9
SCZ	ACTGTGA_MIR27A_MIR27B	475	13	5.50194e-05	0.0121593	EVI5:ABCB9:CCDC92:RGS6:CDIP1:PPP4C:YPEL3:MMD:GATAD2A:YWHAB:CLCN3:ORC5:CNOT7	http://www.gsea-msigdb.org/gsea/msigdb/cards/ACTGTGA_MIR27A_MIR27B
SCZ	Alcohol use disorder (total score)	38	7	1.08154e-08	1.96299e-05	CRHR1:MAPT-AS1:SPPL2C:MAPT:KANSL1:NSF:MAMSTR
SCZ	Autism spectrum disorder or schizophrenia	563	67	2.69683e-61	4.89475e-58	RERE:ARL3:CNNM2:MDK:PACSIN3:ZDHHC5:CTNND1:VSIG2:SNX19:ABCB9:OGFOD2:CDK2AP1:RGS6:CKB:BAG5:ZFYVE21:PPP1R13B:IREB2:GOLGA2P7:LINC00933:WDR73:NMB:FURIN:FES:ASPHD1:KCTD13:TMEM219:INO80E:DOC2A:PPP4C:YPEL3:GDPD3:MAPK3:SETD6:ZNF823:SF3B1:PLCL1:FTCDNL1:NGEF:CACNA1I:ZC3H7B:WBP2NL:NAGA:NDUFA6:TRANK1:WDR82:GLYCTK:PBRM1:GNL3:GLT8D1:SPCS1:NEK4:ITIH4:PPP2R3A:PCCB:CLCN3:ERCC8:REEP2:BTN3A2:BTN3A3:ZSCAN16-AS1:ZSCAN…
SCZ	Bipolar disorder	652	30	1.4356e-15	2.60562e-12	TCHP:ZFYVE21:PPP1R13B:WDR73:NMB:HAPLN4:MAU2:GATAD2A:TSSK6:YJEFN3:NTN5:MAMSTR:ACTR1B:NGEF:PABPC1L:STK4:TRANK1:WDR82:GLYCTK:PBRM1:GNL3:GLT8D1:SPCS1:NEK4:ITIH4:IFT57:REEP2:SNAP91:MRPS33:LETM2
SCZ	Bipolar disorder with mood-incongruent psychosis	16	4	4.77525e-06	0.00866707	TRANK1:PBRM1:GNL3:SNAP91
SCZ	Bipolar I disorder	90	7	4.63327e-06	0.00840939	HAPLN4:MAU2:GATAD2A:TSSK6:YJEFN3:TRANK1:REEP2
SCZ	Bipolar II disorder	18	5	1.60641e-07	0.000291563	HAPLN4:MAU2:GATAD2A:TSSK6:YJEFN3
SCZ	Body fat distribution (arm fat ratio)	129	10	4.25272e-08	7.71869e-05	SNX19:ASPHD1:KCTD13:TMEM219:INO80E:DOC2A:PPP4C:YPEL3:GDPD3:PLCL1
SCZ	CACTGTG_MIR128A_MIR128B	337	12	8.26009e-06	0.00182548	RERE:EVI5:ABCB9:CCDC92:RGS6:FURIN:CDIP1:PPP4C:YPEL3:GATAD2A:YWHAB:ORC5	http://www.gsea-msigdb.org/gsea/msigdb/cards/CACTGTG_MIR128A_MIR128B
SCZ	chr12q24	336	13	1.39377e-06	0.000416737	MMAB:MVK:TCHP:VPS29:SPPL3:P2RX7:HIP1R:VPS37B:ABCB9:OGFOD2:CDK2AP1:CCDC92:DNAH10OS	http://www.gsea-msigdb.org/gsea/msigdb/cards/chr12q24
SCZ	chr15q25	132	9	6.09044e-07	0.000182104	IREB2:GOLGA6L10:RPS17:GOLGA6L18:RPS17L:CSPG4P11:GOLGA2P7:LINC00933:WDR73:NMB:CSPG4P12	http://www.gsea-msigdb.org/gsea/msigdb/cards/chr15q25
SCZ	chr16p11	199	9	1.76334e-05	0.00527239	ASPHD1:KCTD13:TMEM219:INO80E:DOC2A:PPP4C:YPEL3:GDPD3:MAPK3	http://www.gsea-msigdb.org/gsea/msigdb/cards/chr16p11
SCZ	chr17q21	390	11	0.000158336	0.0473425	LRRC37A4P:CRHR1:MAPT-AS1:SPPL2C:MAPT:KANSL1:ARL17B:LRRC37A:NSFP1:LRRC37A2:NSF	http://www.gsea-msigdb.org/gsea/msigdb/cards/chr17q21
SCZ	chr6p22	259	9	0.000135093	0.0403929	BTN3A2:BTN3A3:IQCB2P:OR2B7P:OR2B8P:ZSCAN16-AS1:ZSCAN31:ZKSCAN3:ZSCAN23	http://www.gsea-msigdb.org/gsea/msigdb/cards/chr6p22
SCZ	Chronic obstructive pulmonary disease or high blood pressure (pleiotropy)	79	6	2.58645e-05	0.0469441	RERE:TMEM219:INO80E:DOC2A:PPP4C:EEFSEC
SCZ	Cognitive ability, years of educational attainment or schizophrenia (pleiotropy)	196	10	2.05908e-06	0.00373723	NTM:RGS6:FURIN:DCC:ZNF823:SF3B1:FTCDNL1:CACNA1I:THOC7:SNAP91
SCZ	General cognitive ability	239	10	1.18759e-05	0.0215548	PTPRU:GATAD2B:ANKRD45:MAPT-AS1:MAPT:DCC:WDR82:PBRM1:BTN3A2:ZSCAN16-AS1
SCZ	General factor of neuroticism	102	10	4.3775e-09	7.94516e-06	ZDHHC5:LRRC37A4P:CRHR1:MAPT-AS1:MAPT:KANSL1:NSF:DCC:ZC3H7B:PPP2R3A
SCZ	GO_ADENYL_NUCLEOTIDE_BINDING	1522	35	2.18349e-09	3.59184e-06	CTPS1:AK4:DARS2:AKT3:CNNM2:MAP3K11:ANKK1:MMAB:MVK:P2RX7:ABCB9:RPS6KL1:CKB:PPIP5K1:FES:MAPK3:VPS4A:ACADVL:MYO19:NSF:TSSK6:KHK:EIF2AK2:ACTR1B:DHX35:STK4:DCLK3:GLYCTK:NEK4:PCCB:CLCN3:HARS2:CUL9:ME1:ORC5	http://www.gsea-msigdb.org/gsea/msigdb/cards/GO_ADENYL_NUCLEOTIDE_BINDING
SCZ	GO_CELLULAR_MACROMOLECULE_LOCALIZATION	1875	34	1.05913e-06	0.00778461	PTPRU:EVI5:RABGAP1L:YOD1:ARL3:VPS29:VPS37B:PPP1R13B:ADAM10:RPS17:RPS17L:VPS4A:RPL13:RABEP1:TOM1L2:MAPT:NSF:MAU2:YWHAB:NUP50:DCLK3:GNL3:SPCS1:THOC7:IFT57:CPLX1:MGARP:REEP2:TMCO6:GOPC:PPP3CC:UBXN2B:FAM83H:SCRIB:TBC1D13	http://www.gsea-msigdb.org/gsea/msigdb/cards/GO_CELLULAR_MACROMOLECULE_LOCALIZATION
SCZ	GO_DRUG_BINDING	1704	35	3.73512e-08	6.14427e-05	CTPS1:AK4:DARS2:AKT3:CNNM2:MAP3K11:ANKK1:MMAB:MVK:P2RX7:ABCB9:RPS6KL1:CKB:PPIP5K1:FES:MAPK3:VPS4A:MYO19:NSF:ACE:ACE:TSSK6:KHK:EIF2AK2:ACTR1B:FTCDNL1:DHX35:STK4:DCLK3:GLYCTK:NEK4:PCCB:CLCN3:HARS2:CUL9:ORC5	http://www.gsea-msigdb.org/gsea/msigdb/cards/GO_DRUG_BINDING
SCZ	GO_ESTABLISHMENT_OF_ORGANELLE_LOCALIZATION	491	15	4.00872e-06	0.0294641	P2RX7:FES:DOC2A:VPS4A:CHMP1A:SPIRE2:MYO19:CRHR1:MAPT:NSF:CPLX1:MGARP:SNAP91:UBXN2B:SCRIB	http://www.gsea-msigdb.org/gsea/msigdb/cards/GO_ESTABLISHMENT_OF_ORGANELLE_LOCALIZATION
SCZ	GO_INTRACELLULAR_TRANSPORT	1806	38	4.6973e-09	3.45251e-05	EVI5:RABGAP1L:YOD1:ARL3:VPS29:P2RX7:VPS37B:RPS17:RPS17L:FES:CORO7:DOC2A:MAPK3:NDRG4:VPS4A:COG8:RP11-343C2.12:RPL13:CHMP1A:SPIRE2:TOM1L2:MYO19:CRHR1:MAPT:NSF:ALMS1:YWHAB:NUP50:SPCS1:THOC7:IFT57:CPLX1:MGARP:REEP2:TMCO6:SNAP91:GOPC:DDHD2:SCRIB:TBC1D13	http://www.gsea-msigdb.org/gsea/msigdb/cards/GO_INTRACELLULAR_TRANSPORT
SCZ	GO_KINASE_ACTIVITY	754	18	1.32084e-05	0.0217278	AK4:AKT3:MAP3K11:ANKK1:MVK:RPS6KL1:CKB:PPIP5K1:FES:MAPK3:MMD:TSSK6:KHK:EIF2AK2:STK4:DCLK3:GLYCTK:NEK4	http://www.gsea-msigdb.org/gsea/msigdb/cards/GO_KINASE_ACTIVITY
SCZ	GO_LATE_ENDOSOME	238	10	1.14517e-05	0.0114631	VPS29:VPS37B:NDFIP2:CDIP1:MAPK3:VPS4A:CHMP1A:CRHR1:MMD:CLCN3	http://www.gsea-msigdb.org/gsea/msigdb/cards/GO_LATE_ENDOSOME
SCZ	GO_MEMBRANE_PROTEIN_PROTEOLYSIS	58	6	4.28138e-06	0.0314682	PACSIN3:SPPL3:P2RX7:ADAM10:FURIN:SPPL2C	http://www.gsea-msigdb.org/gsea/msigdb/cards/GO_MEMBRANE_PROTEIN_PROTEOLYSIS
SCZ	GO_MITOCHONDRION	1541	37	2.18024e-10	2.18242e-07	DNAJC11:AK4:SLC25A24:CREB3L4:DARS2:MMAB:TCHP:HIP1R:NDFIP2:BAG5:PPP1R13B:IREB2:MAPK3:NDRG4:PDF:ACADVL:ELAC2:MYO19:MAPT:COX11:SEPT4:YJEFN3:SLC35F6:NDUFAF7:YWHAB:NDUFA6:GLYCTK:PCCB:CISD2:MGARP:NDUFA2:HARS2:ME1:MRPS33:PPP3CC:LETM2:ENDOG	http://www.gsea-msigdb.org/gsea/msigdb/cards/GO_MITOCHONDRION
SCZ	GO_MITOCHONDRION_ORGANIZATION	510	17	2.70851e-07	0.00199075	DNAJC11:AKT3:P2RX7:HIP1R:PPP1R13B:MYO19:MAPT:SEPT4:SLC35F6:NDUFAF7:YWHAB:NDUFA6:CISD2:MGARP:NDUFA2:PPP3CC:DDHD2	http://www.gsea-msigdb.org/gsea/msigdb/cards/GO_MITOCHONDRION_ORGANIZATION
SCZ	GO_NEURON_PART	1704	34	1.18732e-07	0.00011885	ARL3:ZDHHC5:CTNND1:P2RX7:HIP1R:GCH1:CKB:STRC:ADAM10:IREB2:NMB:DOC2A:CRHR1:MAPT:NSF:SEPT4:DCC:RGS9BP:PRR12:DPYSL5:NGEF:CD40:IFT57:SERPINI1:CPLX1:MGARP:CLCN3:EMB:ERCC8:SNAP91:GOPC:PPP3CC:SCRIB:ENDOG	http://www.gsea-msigdb.org/gsea/msigdb/cards/GO_NEURON_PART
SCZ	GO_NEURON_PROJECTION	1298	25	1.16522e-05	0.0116638	ARL3:ZDHHC5:CTNND1:HIP1R:GCH1:CKB:STRC:ADAM10:IREB2:NMB:DOC2A:CRHR1:MAPT:NSF:DCC:RGS9BP:PRR12:DPYSL5:NGEF:CD40:IFT57:CPLX1:MGARP:EMB:GOPC	http://www.gsea-msigdb.org/gsea/msigdb/cards/GO_NEURON_PROJECTION
SCZ	GO_ORGANELLE_LOCALIZATION	684	18	3.52307e-06	0.0258946	P2RX7:FES:DOC2A:NDRG4:VPS4A:CHMP1A:SPIRE2:MYO19:CRHR1:MAPT:NSF:ALMS1:PABPC1L:CPLX1:MGARP:SNAP91:UBXN2B:SCRIB	http://www.gsea-msigdb.org/gsea/msigdb/cards/GO_ORGANELLE_LOCALIZATION
SCZ	GO_PROTEIN_HOMODIMERIZATION_ACTIVITY	843	19	1.68274e-05	0.027681	DARS2:MAP3K11:SPPL3:P2RX7:HIP1R:ABCB9:GCH1:ADAM10:CHMP1A:RABEP1:SPPL2C:MAPT:SEPT4:STK4:NAGA:CISD2:CLCN3:HARS2:DNPH1	http://www.gsea-msigdb.org/gsea/msigdb/cards/GO_PROTEIN_HOMODIMERIZATION_ACTIVITY
SCZ	GO_PROTEIN_LOCALIZATION_TO_ORGANELLE	910	21	4.17422e-06	0.0306805	ARL3:VPS37B:PPP1R13B:ADAM10:RPS17:RPS17L:VPS4A:RPL13:RABEP1:MAPT:MAU2:YWHAB:NUP50:DCLK3:GNL3:SPCS1:MGARP:TMCO6:PPP3CC:UBXN2B:FAM83H:SCRIB	http://www.gsea-msigdb.org/gsea/msigdb/cards/GO_PROTEIN_LOCALIZATION_TO_ORGANELLE
SCZ	GO_REGULATION_OF_MITOCHONDRION_ORGANIZATION	175	9	6.29207e-06	0.0462467	HIP1R:PPP1R13B:MYO19:MAPT:SLC35F6:YWHAB:MGARP:PPP3CC:DDHD2	http://www.gsea-msigdb.org/gsea/msigdb/cards/GO_REGULATION_OF_MITOCHONDRION_ORGANIZATION
SCZ	GO_REGULATION_OF_VESICLE_MEDIATED_TRANSPORT	511	16	1.38599e-06	0.010187	PACSIN3:HIP1R:FES:DOC2A:MAPK3:NDRG4:VPS4A:CRHR1:NSF:SEPT4:CACNA1I:CPLX1:SNAP91:GOPC:PPP3CC:SCRIB	http://www.gsea-msigdb.org/gsea/msigdb/cards/GO_REGULATION_OF_VESICLE_MEDIATED_TRANSPORT
SCZ	GO_RIBONUCLEOTIDE_BINDING	1869	42	8.60256e-11	1.41512e-07	CTPS1:AK4:DARS2:AKT3:ARL3:CNNM2:MAP3K11:ANKK1:MMAB:MVK:P2RX7:ABCB9:GCH1:RPS6KL1:CKB:PPIP5K1:FES:MAPK3:VPS4A:ACADVL:MYO19:ARL17B:NSF:SEPT4:TSSK6:RRAS:KHK:EIF2AK2:ACTR1B:DHX35:STK4:DCLK3:GLYCTK:GNL3:NEK4:EEFSEC:PCCB:CLCN3:HARS2:CUL9:ME1:ORC5	http://www.gsea-msigdb.org/gsea/msigdb/cards/GO_RIBONUCLEOTIDE_BINDING
SCZ	GO_VESICLE_MEDIATED_TRANSPORT_TO_THE_PLASMA_MEMBRANE	93	7	5.76656e-06	0.0423842	ARL3:VPS29:RABEP1:NSF:CPLX1:GOPC:SCRIB	http://www.gsea-msigdb.org/gsea/msigdb/cards/GO_VESICLE_MEDIATED_TRANSPORT_TO_THE_PLASMA_MEMBRANE
SCZ	GO_WHOLE_MEMBRANE	1619	30	3.16985e-06	0.00317302	DNAJC11:SNX19:VPS29:SPPL3:HIP1R:VPS37B:ABCB9:NDFIP2:PDIA3:ADAM10:FURIN:CDIP1:DOC2A:MAPK3:VPS4A:CHMP1A:RABEP1:MYO19:SPPL2C:MAPT:NSF:MMD:SEPT4:SLC35F6:YWHAB:CISD2:MGARP:CLCN3:SLCO4C1:GOPC	http://www.gsea-msigdb.org/gsea/msigdb/cards/GO_WHOLE_MEMBRANE
SCZ	GOBERT_OLIGODENDROCYTE_DIFFERENTIATION_DN	1057	22	1.23867e-05	0.0409007	SLC25A24:RABGAP1L:AKT3:HIP1R:VPS37B:ZSCAN29:CORO7:NMRAL1:KCTD13:YPEL3:NDRG4:MAPT:KANSL1:SEPT4:DCC:MAU2:ALMS1:NAGA:SERPINI1:CLCN3:TMCO6:KIAA1549	http://www.gsea-msigdb.org/gsea/msigdb/cards/GOBERT_OLIGODENDROCYTE_DIFFERENTIATION_DN
SCZ	Handedness (Left-handed vs. non-left-handed)	12	5	1.53926e-08	2.79376e-05	KANSL1:ARL17B:LRRC37A:LRRC37A2:NSF
SCZ	Handedness (Right-handed vs. non-right-handed)	10	5	4.95673e-09	8.99646e-06	KANSL1:ARL17B:LRRC37A:LRRC37A2:NSF
SCZ	Idiopathic pulmonary fibrosis	19	4	9.99529e-06	0.0181414	CRHR1:SPPL2C:MAPT:KANSL1
SCZ	KEGG_AXON_GUIDANCE	129	7	4.86745e-05	0.00905345	FES:MAPK3:DCC:DPYSL5:NGEF:RASA1:PPP3CC	http://www.gsea-msigdb.org/gsea/msigdb/cards/KEGG_AXON_GUIDANCE
SCZ	KEGG_MAPK_SIGNALING_PATHWAY	263	9	0.000151543	0.028187	AKT3:MAP3K11:MAPK3:MAPT:RRAS:STK4:CACNA1I:RASA1:PPP3CC	http://www.gsea-msigdb.org/gsea/msigdb/cards/KEGG_MAPK_SIGNALING_PATHWAY
SCZ	MAPK Signaling Pathway	245	9	8.87587e-05	0.048196	AKT3:MAP3K11:MAPK3:MAPT:RRAS:STK4:CACNA1I:RASA1:PPP3CC	http://www.wikipathways.org/instance/WP382_r107148
SCZ	MORF_MBD4	84	6	3.66878e-05	0.0156657	PSMB4:ADAR:BAG5:YWHAB:NDUFA2:HARS2	http://www.gsea-msigdb.org/gsea/msigdb/cards/MORF_MBD4
SCZ	MORF_PSMC1	189	8	8.24284e-05	0.0351969	PSMB4:ADAR:BAG5:PPP4C:COX11:YWHAB:NDUFA2:HARS2	http://www.gsea-msigdb.org/gsea/msigdb/cards/MORF_PSMC1
SCZ	MORF_RAB5A	94	6	6.91467e-05	0.0295257	PSMB4:ADAR:BAG5:MAPK3:YWHAB:HARS2	http://www.gsea-msigdb.org/gsea/msigdb/cards/MORF_RAB5A
SCZ	Neuroticism	138	8	8.66088e-06	0.0157195	ZDHHC5:CTNND1:RGS6:CRHR1:SPPL2C:MAPT:KANSL1:ZC3H7B
SCZ	Parkinson's disease	166	11	4.52799e-08	8.21831e-05	CNNM2:CTNND1:HIP1R:OGFOD2:GCH1:CRHR1:SPPL2C:MAPT:KANSL1:NSF:ITIH4
SCZ	Reaction time	49	6	1.56286e-06	0.00283659	MAPT:KANSL1:ARL17B:NSFP1:LRRC37A2:NSF
SCZ	REACTOME_INTRINSIC_PATHWAY_FOR_APOPTOSIS	51	6	1.9883e-06	0.00298046	AKT3:PPP1R13B:MAPK3:SEPT4:YWHAB:PPP3CC	http://www.gsea-msigdb.org/gsea/msigdb/cards/REACTOME_INTRINSIC_PATHWAY_FOR_APOPTOSIS
SCZ	REACTOME_ONCOGENIC_MAPK_SIGNALING	81	6	2.98326e-05	0.044719	MAP3K11:MAPK3:YWHAB:RASA1:FAM114A2:KIAA1549	http://www.gsea-msigdb.org/gsea/msigdb/cards/REACTOME_ONCOGENIC_MAPK_SIGNALING
SCZ	REACTOME_PROGRAMMED_CELL_DEATH	176	9	6.58934e-06	0.00987742	PSMB4:AKT3:PPP1R13B:MAPK3:MAPT:SEPT4:DCC:YWHAB:PPP3CC	http://www.gsea-msigdb.org/gsea/msigdb/cards/REACTOME_PROGRAMMED_CELL_DEATH
SCZ	Schizophrenia	801	97	9.37711e-92	1.70195e-88	RERE:PTPRU:AKT3:ARL3:CNNM2:MDK:ZDHHC5:CTNND1:VSIG2:SNX19:HIP1R:ABCB9:OGFOD2:CDK2AP1:RGS6:CKB:BAG5:ZFYVE21:PPP1R13B:ADAM10:IREB2:CSPG4P11:GOLGA2P7:LINC00933:WDR73:NMB:FURIN:FES:CORO7:NMRAL1:CDIP1:ASPHD1:KCTD13:TMEM219:INO80E:DOC2A:PPP4C:YPEL3:GDPD3:MAPK3:NDRG4:SETD6:TOM1L2:DCC:KCNG2:HAPLN4:MAU2:GATAD2A:TSSK6:YJEFN3:PRRG2:PRR12:RRAS:CEBPZ:NDUFAF7:SF3B1:PLCL1:FTCDNL1:NGEF:CACNA1I:ZC3H7B:TNFRSF13C:WB…
SCZ	Sense of smell	19	5	2.16711e-07	0.000393331	LRRC37A4P:KANSL1:LRRC37A:LRRC37A2:NSF
SCZ	STEARMAN_LUNG_CANCER_EARLY_VS_LATE_UP	124	8	3.92385e-06	0.0129566	SPPL3:JKAMP:IREB2:VPS4A:PRPSAP2:SF3B1:ITIH4:RASA1	http://www.gsea-msigdb.org/gsea/msigdb/cards/STEARMAN_LUNG_CANCER_EARLY_VS_LATE_UP
SCZ	TGCTGCT_MIR15A_MIR16_MIR15B_MIR195_MIR424_MIR497	599	14	0.000151849	0.0335587	AK4:YOD1:AKT3:BAG5:FAM81A:FURIN:MAPK3:MMD:GATAD2A:MAMSTR:NUP50:PCDHA2:PCDHA8:PCDHAC1	http://www.gsea-msigdb.org/gsea/msigdb/cards/TGCTGCT_MIR15A_MIR16_MIR15B_MIR195_MIR424_MIR497
SCZ	Tourette syndrome	117	8	2.53977e-06	0.00460968	PTPRU:HIP1R:VPS37B:ABCB9:OGFOD2:CDK2AP1:GOLGA6L10:RPS17:GOLGA6L18:RPS17L

## Sheet: Table S4
Blood MWAS FUMA gene set enrichment results
Disease	Category	GeneSet	N_genes	N_overlap	p	adjP	genes	link
ADHD	Positional_gene_sets	chr1p34	210	4	5.17005e-08	1.54585e-05	TIE1:MPL:PTPRF:ST3GAL3	http://www.gsea-msigdb.org/gsea/msigdb/cards/chr1p34
ADHD	GWAScatalog	Amyotrophic lateral sclerosis (age of onset)	10	2	1.83277e-06	0.00332648	PTPRF:ST3GAL3
ADHD	Cancer_modules	MODULE_27	345	3	3.96305e-05	0.0092956	TIE1:MPL:PTPRF	http://www.gsea-msigdb.org/gsea/msigdb/cards/MODULE_27
ADHD	Cancer_modules	MODULE_85	51	2	5.17196e-05	0.0092956	TIE1:MPL	http://www.gsea-msigdb.org/gsea/msigdb/cards/MODULE_85
ADHD	Cancer_modules	MODULE_199	57	2	6.47026e-05	0.0092956	TIE1:MPL	http://www.gsea-msigdb.org/gsea/msigdb/cards/MODULE_199
ADHD	Computational_gene_sets	MODULE_27	345	3	3.96305e-05	0.0185049	TIE1:MPL:PTPRF	http://www.gsea-msigdb.org/gsea/msigdb/cards/MODULE_27
ADHD	Computational_gene_sets	MODULE_85	51	2	5.17196e-05	0.0185049	TIE1:MPL	http://www.gsea-msigdb.org/gsea/msigdb/cards/MODULE_85
ADHD	Computational_gene_sets	MODULE_199	57	2	6.47026e-05	0.0185049	TIE1:MPL	http://www.gsea-msigdb.org/gsea/msigdb/cards/MODULE_199
AUD	Immunologic_signatures	GSE43863_TH1_VS_TFH_EFFECTOR_CD4_TCELL_DN	196	2	0.000155043	0.078652	YPEL3:MAP3K14	http://www.gsea-msigdb.org/gsea/msigdb/cards/GSE43863_TH1_VS_TFH_EFFECTOR_CD4_TCELL_DN
AUD	Immunologic_signatures	GSE10239_MEMORY_VS_DAY4.5_EFF_CD8_TCELL_UP	197	2	0.00015663	0.078652	YPEL3:MAP3K14	http://www.gsea-msigdb.org/gsea/msigdb/cards/GSE10239_MEMORY_VS_DAY4.5_EFF_CD8_TCELL_UP
AUD	Immunologic_signatures	GSE15750_DAY6_VS_DAY10_EFF_CD8_TCELL_DN	197	2	0.00015663	0.078652	MAP3K14:IFT172	http://www.gsea-msigdb.org/gsea/msigdb/cards/GSE15750_DAY6_VS_DAY10_EFF_CD8_TCELL_DN
AUD	Immunologic_signatures	GSE43863_TH1_VS_TFH_MEMORY_CD4_TCELL_DN	197	2	0.00015663	0.078652	YPEL3:IFT172	http://www.gsea-msigdb.org/gsea/msigdb/cards/GSE43863_TH1_VS_TFH_MEMORY_CD4_TCELL_DN
AUD	Immunologic_signatures	GSE43863_NAIVE_VS_MEMORY_TFH_CD4_TCELL_D150_LCMV_UP	197	2	0.00015663	0.078652	YPEL3:IFT172	http://www.gsea-msigdb.org/gsea/msigdb/cards/GSE43863_NAIVE_VS_MEMORY_TFH_CD4_TCELL_D150_LCMV_UP
AUD	Immunologic_signatures	GSE15330_HSC_VS_MEGAKARYOCYTE_ERYTHROID_PROGENITOR_IKAROS_KO_UP	198	2	0.000158224	0.078652	YPEL3:MAP3K14	http://www.gsea-msigdb.org/gsea/msigdb/cards/GSE15330_HSC_VS_MEGAKARYOCYTE_ERYTHROID_PROGENITOR_IKAROS_KO_UP
AUD	Immunologic_signatures	GSE12392_WT_VS_IFNAR_KO_CD8A_NEG_SPLEEN_DC_UP	198	2	0.000158224	0.078652	YPEL3:MAP3K14	http://www.gsea-msigdb.org/gsea/msigdb/cards/GSE12392_WT_VS_IFNAR_KO_CD8A_NEG_SPLEEN_DC_UP
AUD	Immunologic_signatures	GSE38681_WT_VS_LYL1_KO_LYMPHOID_PRIMED_MULTIPOTENT_PROGENITOR_UP	198	2	0.000158224	0.078652	YPEL3:MAP3K14	http://www.gsea-msigdb.org/gsea/msigdb/cards/GSE38681_WT_VS_LYL1_KO_LYMPHOID_PRIMED_MULTIPOTENT_PROGENITOR_UP
AUD	Immunologic_signatures	GSE17812_WT_VS_THPOK_KO_MEMORY_CD8_TCELL_DN	199	2	0.000159826	0.078652	MAP3K14:IFT172	http://www.gsea-msigdb.org/gsea/msigdb/cards/GSE17812_WT_VS_THPOK_KO_MEMORY_CD8_TCELL_DN
AUD	Immunologic_signatures	GSE46606_UNSTIM_VS_CD40L_IL2_IL5_3DAY_STIMULATED_IRF4MID_SORTED_BCELL_UP	200	2	0.000161437	0.078652	YPEL3:IFT172	http://www.gsea-msigdb.org/gsea/msigdb/cards/GSE46606_UNSTIM_VS_CD40L_IL2_IL5_3DAY_STIMULATED_IRF4MID_SORTED_BCELL_UP
AUD	TF_targets	TGGNNNNNNKCCAR_UNKNOWN	428	2	0.000737121	0.449644	YPEL3:MAP3K14	http://www.gsea-msigdb.org/gsea/msigdb/cards/TGGNNNNNNKCCAR_UNKNOWN
AUD	Curated_gene_sets	LINDGREN_BLADDER_CANCER_CLUSTER_1_DN	374	2	0.000563417	0.794493	YPEL3:MAP3K14	http://www.gsea-msigdb.org/gsea/msigdb/cards/LINDGREN_BLADDER_CANCER_CLUSTER_1_DN
AUD	Curated_gene_sets	PEREZ_TP53_TARGETS	1166	2	0.00537846	0.877912	YPEL3:MAP3K14	http://www.gsea-msigdb.org/gsea/msigdb/cards/PEREZ_TP53_TARGETS
AUD	GO_bp	GO_POSITIVE_REGULATION_OF_SIGNALING	1799	2	0.0126021	1	MAP3K14:IFT172	http://www.gsea-msigdb.org/gsea/msigdb/cards/GO_POSITIVE_REGULATION_OF_SIGNALING
AUD	Chemical_and_Genetic_pertubation	LINDGREN_BLADDER_CANCER_CLUSTER_1_DN	374	2	0.000563417	1	YPEL3:MAP3K14	http://www.gsea-msigdb.org/gsea/msigdb/cards/LINDGREN_BLADDER_CANCER_CLUSTER_1_DN
AUD	Chemical_and_Genetic_pertubation	PEREZ_TP53_TARGETS	1166	2	0.00537846	1	YPEL3:MAP3K14	http://www.gsea-msigdb.org/gsea/msigdb/cards/PEREZ_TP53_TARGETS
AUD	Chemical_and_Genetic_pertubation	DODD_NASOPHARYNGEAL_CARCINOMA_UP	1728	2	0.011648	1	YPEL3:IFT172	http://www.gsea-msigdb.org/gsea/msigdb/cards/DODD_NASOPHARYNGEAL_CARCINOMA_UP
AUD	GO_cc	GO_NUCLEOLUS	1330	2	0.00696955	1	YPEL3:MAP3K14	http://www.gsea-msigdb.org/gsea/msigdb/cards/GO_NUCLEOLUS
AUD	Curated_gene_sets	DODD_NASOPHARYNGEAL_CARCINOMA_UP	1728	2	0.011648	1	YPEL3:IFT172	http://www.gsea-msigdb.org/gsea/msigdb/cards/DODD_NASOPHARYNGEAL_CARCINOMA_UP
BIP	GWAScatalog	Bipolar disorder	638	42	3.74863e-50	6.80377e-47	PLEKHO1:KCNN3:FADS2:FADS1:MIR1908:CNIH2:CTSF:PC:SHANK2:CACNA1C:PROZ:CUL4A:BCL11B:NMB:GRIN2A:ASB16:ARMC7:HAPLN4:GATAD2A:TSSK6:YJEFN3:WFDC5:WFDC12:TRANK1:KIF15:MIR564:TLR9:TLR9:STAB1:NT5DC2:GNL3:GLT8D1:NEK4:ITIH1:MUSTN1:CD47:RPS6KA2:MAD1L1:DFNA5:SRPK2:MSRA:GRINA:SPATC1
BIP	GWAScatalog	Schizophrenia	760	29	1.2548e-26	1.13873e-23	PLEKHO1:CACNA1C:BCL11B:NMB:FURIN:GRIN2A:ASPHD1:HAPLN4:GATAD2A:TSSK6:YJEFN3:TRANK1:TLR9:TLR9:STAB1:NT5DC2:GNL3:GLT8D1:NEK4:ITIH1:MUSTN1:PCDHA6:PCDHA7:BTN3A2:POM121L2:TRIM27:MAD1L1:DFNA5:SRPK2:MSRA
BIP	GWAScatalog	Autism spectrum disorder or schizophrenia	538	23	4.73969e-22	2.86752e-19	CACNA1C:NMB:FURIN:GRIN2A:ASPHD1:TRANK1:TLR9:TLR9:STAB1:NT5DC2:GNL3:GLT8D1:NEK4:ITIH1:MUSTN1:HIST1H4D:BTN3A2:HCG11:POM121L2:ZNF165:SCAND3:TRIM27:MAD1L1:SRPK2
BIP	GWAScatalog	Bipolar I disorder	90	13	1.18601e-19	5.38153e-17	FADS2:FADS1:MIR1908:CACNA1C:GRIN2A:HAPLN4:GATAD2A:TSSK6:YJEFN3:TRANK1:RPS6KA2:GRINA:SPATC1
BIP	Positional_gene_sets	chr3p21	248	10	9.62339e-10	2.87739e-07	KIF15:MIR564:TLR9:TLR9:STAB1:NT5DC2:GNL3:GLT8D1:NEK4:ITIH1:MUSTN1	http://www.gsea-msigdb.org/gsea/msigdb/cards/chr3p21
BIP	GWAScatalog	Bipolar II disorder	18	4	1.28148e-07	4.65176e-05	HAPLN4:GATAD2A:TSSK6:YJEFN3
BIP	GWAScatalog	Schizophrenia or bipolar disorder	5	3	1.71108e-07	5.17601e-05	CACNA1C:TRANK1:MAD1L1
BIP	Positional_gene_sets	chr6p22	185	7	5.63068e-07	8.41787e-05	HIST1H4D:BTN3A2:HCG11:POM121L2:ZNF165:SCAND3:TRIM27	http://www.gsea-msigdb.org/gsea/msigdb/cards/chr6p22
BIP	GWAScatalog	Laryngeal squamous cell carcinoma	8	3	9.52811e-07	0.00024705	FADS2:FADS1:GRIN2A
BIP	Wikipathways	Metabolism of alpha-linolenic acid	7	3	5.96628e-07	0.000323969	FADS2:FADS1:MIR1908	http://www.wikipathways.org/instance/WP4586_r106804
BIP	GWAScatalog	Age at first sexual intercourse	36	4	2.38066e-06	0.000540113	FURIN:CPNE7:MAD1L1:MSRA
BIP	GWAScatalog	Cognitive ability, years of educational attainment or schizophrenia (pleiotropy)	188	6	1.00728e-05	0.00203134	CACNA1C:FURIN:GRIN2A:ITIH1:MAD1L1:MSRA
BIP	GWAScatalog	Serum metabolite ratios in chronic kidney disease	21	3	2.2083e-05	0.00400806	FADS2:FADS1:MIR1908
BIP	GWAScatalog	General cognitive ability	221	6	2.51438e-05	0.00414872	TLR9:TLR9:NT5DC2:ITIH1:BTN3A2:POM121L2:SRPK2
BIP	GWAScatalog	Delta-5 desaturase activity response to n3-polyunsaturated fat supplement	5	2	6.71834e-05	0.0101615	FADS2:FADS1
BIP	Positional_gene_sets	chr11q13	314	6	0.000174485	0.0173904	RCOR2:FKBP2:CNIH2:CTSF:PC:SHANK2	http://www.gsea-msigdb.org/gsea/msigdb/cards/chr11q13
BIP	GWAScatalog	Metabolite levels (lipid measures)	7	2	0.000140607	0.0188201	FADS2:FADS1
BIP	GWAScatalog	Squamous cell lung carcinoma	101	4	0.000145169	0.0188201	KCNN3:BTN3A2:ZNF165:SCAND3
BIP	GWAScatalog	Lung cancer in ever smokers	120	4	0.000281358	0.0320394	FADS2:BTN3A2:SCAND3:TRIM27
BIP	GWAScatalog	Plasma omega-3 polyunsaturated fatty acid levels (alphalinolenic acid)	10	2	0.000299773	0.0320394	FADS2:FADS1
BIP	GWAScatalog	Blood protein levels	1642	13	0.000300093	0.0320394	CTSF:PROZ:CUL4A:NMB:HAPLN4:WFDC5:MATN4:NEK4:ITIH1:HCG11:ZNF165:SCAND3:TRIM27
BIP	microRNA_targets	TCTGATC_MIR383	49	3	0.000290253	0.033897	RBM26:ANKRD11:CD47	http://www.gsea-msigdb.org/gsea/msigdb/cards/TCTGATC_MIR383
BIP	microRNA_targets	AAGCAAT_MIR137	224	5	0.000306761	0.033897	SHANK2:RBM26:CUL4A:FURIN:GRIN2A	http://www.gsea-msigdb.org/gsea/msigdb/cards/AAGCAAT_MIR137
BIP	GWAScatalog	Moderate to vigorous physical activity levels	11	2	0.000365769	0.0349406	ZNF165:PAX5
BIP	GWAScatalog	Sarcoidosis (Lofgren's syndrome vs non-Lofgren's syndrome)	11	2	0.000365769	0.0349406	ZNF165:TRIM27
BIP	GWAScatalog	Osteoarthritis	12	2	0.00043818	0.0397648	GNL3:GLT8D1
BIP	GWAScatalog	General risk tolerance (MTAG)	247	5	0.000479446	0.0414378	CACNA1C:FURIN:GRIN2A:TRIM27:MSRA
BIP	GWAScatalog	Sphingolipid levels	14	2	0.000602114	0.0484166	FADS2:FADS1
BIP	GWAScatalog	Oleic acid (18:1n-9) levels	15	2	0.000693571	0.0484166	FADS2:FADS1
BIP	GWAScatalog	Glycerophospholipid levels	15	2	0.000693571	0.0484166	FADS2:FADS1
BIP	GWAScatalog	Bipolar disorder with mood-incongruent psychosis	15	2	0.000693571	0.0484166	TRANK1:GNL3
BIP	GWAScatalog	Plasma omega-6 polyunsaturated fatty acid levels (adrenic acid)	15	2	0.000693571	0.0484166	FADS2:FADS1
BIP	GWAScatalog	Moyamoya disease	16	2	0.000791312	0.051294	FADS2:FADS1
BIP	GWAScatalog	Plasma omega-3 polyunsaturated fatty acid level (eicosapentaenoic acid)	16	2	0.000791312	0.051294	FADS2:FADS1
BIP	microRNA_targets	ATTCTTT_MIR186	270	5	0.000716922	0.0528132	RBM26:BCL11B:PCDHA6:PCDHA7:SRPK2	http://www.gsea-msigdb.org/gsea/msigdb/cards/ATTCTTT_MIR186
BIP	GWAScatalog	Red blood cell fatty acid levels	17	2	0.000895304	0.0541659	FADS2:FADS1
BIP	GWAScatalog	Stearic acid (18:0) levels	17	2	0.000895304	0.0541659	FADS2:FADS1
BIP	GWAScatalog	Intelligence (MTAG)	296	5	0.00108098	0.0632897	STAB1:NT5DC2:GNL3:NEK4:POM121L2
BIP	GWAScatalog	Plasma omega-3 polyunsaturated fatty acid levels (docosapentaenoic acid)	19	2	0.00112191	0.0636333	FADS2:FADS1
BIP	GO_mf	GO_OXIDOREDUCTASE_ACTIVITY_ACTING_ON_PAIRED_DONORS_WITH_OXIDATION_OF_A_PAIR_OF_DONORS_RESULTING_IN_THE_REDUCTION_OF_MOLECULAR_OXYGEN_TO_TWO_MOLECULES_OF_WATER	5	2	6.71834e-05	0.0797132	FADS2:FADS1	http://www.gsea-msigdb.org/gsea/msigdb/cards/GO_OXIDOREDUCTASE_ACTIVITY_ACTING_ON_PAIRED_DONORS_WITH_OXIDATION_OF_A_PAIR_OF_DONORS_RESULTING_IN_THE_REDUCTION_OF_MOLECULAR_OXYGEN_TO_TWO_MOLECULES_OF_WATER
BIP	GO_mf	GO_SERINE_TYPE_ENDOPEPTIDASE_INHIBITOR_ACTIVITY	91	4	9.69158e-05	0.0797132	FURIN:WFDC5:WFDC12:ITIH1	http://www.gsea-msigdb.org/gsea/msigdb/cards/GO_SERINE_TYPE_ENDOPEPTIDASE_INHIBITOR_ACTIVITY
BIP	GWAScatalog	Plasma omega-6 polyunsaturated fatty acid levels (dihomo-gamma-linolenic acid)	22	2	0.00150789	0.082934	FADS2:FADS1
BIP	GWAScatalog	Plasma omega-6 polyunsaturated fatty acid levels (arachidonic acid)	23	2	0.00164871	0.0854974	FADS2:FADS1
BIP	GWAScatalog	Palmitoleic acid (16:1n-7) levels	23	2	0.00164871	0.0854974	FADS2:FADS1
BIP	GWAScatalog	Morning person	200	4	0.00189388	0.0906752	HTR6:TMCO4:TRANK1:PAX5
BIP	GWAScatalog	HIV-1 susceptibility	25	2	0.00194839	0.0906752	PC:PAX5
BIP	GWAScatalog	Plasma omega-6 polyunsaturated fatty acid levels (gamma-linolenic acid)	25	2	0.00194839	0.0906752	FADS2:FADS1
BIP	GWAScatalog	Liver enzyme levels (alkaline phosphatase)	25	2	0.00194839	0.0906752	FADS2:FADS1
BIP	GWAScatalog	Pulse pressure	681	7	0.00201559	0.091061	FADS2:GATAD2A:TRANK1:KIF15:GLT8D1:ITIH1:MSRA
BIP	GWAScatalog	Phospholipid levels (plasma)	26	2	0.0021072	0.091061	FADS2:FADS1
BIP	GWAScatalog	Plasma omega-6 polyunsaturated fatty acid levels (linoleic acid)	26	2	0.0021072	0.091061	FADS2:FADS1
BIP	GWAScatalog	Red cell distribution width	213	4	0.00237966	0.100444	FADS2:FADS1:MIR1908:GATAD2A
BIP	Positional_gene_sets	chr20q13	313	5	0.0013837	0.103431	WFDC5:WFDC12:MATN4:RBPJL:OSBPL2	http://www.gsea-msigdb.org/gsea/msigdb/cards/chr20q13
BIP	GWAScatalog	Waist circumference adjusted for body mass index	217	4	0.00254489	0.104977	KCNN3:NT5DC2:ITIH1:SRPK2
BIP	GWAScatalog	Body fat distribution (leg fat ratio)	224	4	0.00285274	0.11506	BCL11B:GATAD2A:TSSK6:HIST1H4D
BIP	microRNA_targets	GTATTAT_MIR3693P	207	4	0.00214592	0.118562	RBM26:PCDHA6:PCDHA7:SRPK2	http://www.gsea-msigdb.org/gsea/msigdb/cards/GTATTAT_MIR3693P
BIP	GWAScatalog	Lipid metabolism phenotypes	33	2	0.00338316	0.127926	FADS2:FADS1
BIP	GWAScatalog	Serum metabolite concentrations in chronic kidney disease	33	2	0.00338316	0.127926	FADS2:FADS1
BIP	GWAScatalog	Bulimia nervosa	33	2	0.00338316	0.127926	PRM2:MSRA
BIP	GWAScatalog	Body fat distribution (trunk fat ratio)	237	4	0.00349048	0.127994	BCL11B:GATAD2A:TSSK6:HIST1H4D
BIP	GWAScatalog	Myopia (pathological)	34	2	0.00358854	0.127994	SRPK2:MSRA
BIP	GWAScatalog	HDL cholesterol	239	4	0.00359651	0.127994	FADS2:FADS1:TRANK1:STAB1
BIP	GWAScatalog	Systolic blood pressure x alcohol consumption (light vs heavy) interaction (2df test)	36	2	0.00401634	0.137541	FURIN:MSRA
BIP	GWAScatalog	Feeling nervous	36	2	0.00401634	0.137541	TLR9:TLR9:NEK4
BIP	KEGG	KEGG_LONG_TERM_POTENTIATION	70	3	0.000829142	0.140234	CACNA1C:GRIN2A:RPS6KA2	http://www.gsea-msigdb.org/gsea/msigdb/cards/KEGG_LONG_TERM_POTENTIATION
BIP	KEGG	KEGG_BIOSYNTHESIS_OF_UNSATURATED_FATTY_ACIDS	22	2	0.00150789	0.140234	FADS2:FADS1	http://www.gsea-msigdb.org/gsea/msigdb/cards/KEGG_BIOSYNTHESIS_OF_UNSATURATED_FATTY_ACIDS
BIP	GWAScatalog	Sum basophil neutrophil counts	124	3	0.00424754	0.142765	FADS2:PCDHA6:PCDHA7
BIP	Chemical_and_Genetic_pertubation	NIKOLSKY_BREAST_CANCER_20Q12_Q13_AMPLICON	148	5	4.39925e-05	0.145263	WFDC5:WFDC12:MATN4:RBPJL:OSBPL2	http://www.gsea-msigdb.org/gsea/msigdb/cards/NIKOLSKY_BREAST_CANCER_20Q12_Q13_AMPLICON
BIP	microRNA_targets	AAGCACA_MIR218	398	5	0.00390521	0.15295	SHANK2:BCL11B:PCDHA6:PCDHA7:RPS6KA2	http://www.gsea-msigdb.org/gsea/msigdb/cards/AAGCACA_MIR218
BIP	microRNA_targets	TCTCTCC_MIR185	123	3	0.00415249	0.15295	KCNN3:PCDHA6:PCDHA7	http://www.gsea-msigdb.org/gsea/msigdb/cards/TCTCTCC_MIR185
BIP	Positional_gene_sets	chr16q24	104	3	0.00258873	0.154806	ANKRD11:SPG7:CPNE7	http://www.gsea-msigdb.org/gsea/msigdb/cards/chr16q24
BIP	microRNA_targets	AGGGCAG_MIR18A	138	3	0.00571867	0.164387	FURIN:PCDHA6:PCDHA7	http://www.gsea-msigdb.org/gsea/msigdb/cards/AGGGCAG_MIR18A
BIP	microRNA_targets	ATGTAGC_MIR221_MIR222	140	3	0.00595067	0.164387	SHANK2:PCDHA6:PCDHA7	http://www.gsea-msigdb.org/gsea/msigdb/cards/ATGTAGC_MIR221_MIR222
BIP	microRNA_targets	ACCAATC_MIR509	48	2	0.00704726	0.173049	PCDHA6:PCDHA7	http://www.gsea-msigdb.org/gsea/msigdb/cards/ACCAATC_MIR509
BIP	Reactome	REACTOME_LINOLEIC_ACID_LA_METABOLISM	8	2	0.000187159	0.182763	FADS2:FADS1	http://www.gsea-msigdb.org/gsea/msigdb/cards/REACTOME_LINOLEIC_ACID_LA_METABOLISM
BIP	Reactome	REACTOME_REMOVAL_OF_AMINOTERMINAL_PROPEPTIDES_FROM_GAMMA_CARBOXYLATED_PROTEINS	10	2	0.000299773	0.182763	PROZ:FURIN	http://www.gsea-msigdb.org/gsea/msigdb/cards/REACTOME_REMOVAL_OF_AMINOTERMINAL_PROPEPTIDES_FROM_GAMMA_CARBOXYLATED_PROTEINS
BIP	Reactome	REACTOME_GAMMA_CARBOXYLATION_TRANSPORT_AND_AMINO_TERMINAL_CLEAVAGE_OF_PROTEINS	11	2	0.000365769	0.182763	PROZ:FURIN	http://www.gsea-msigdb.org/gsea/msigdb/cards/REACTOME_GAMMA_CARBOXYLATION_TRANSPORT_AND_AMINO_TERMINAL_CLEAVAGE_OF_PROTEINS
BIP	GWAScatalog	Resting heart rate	138	3	0.00571867	0.188716	FADS2:FADS1:CACNA1C
BIP	Reactome	REACTOME_ALPHA_LINOLENIC_OMEGA3_AND_LINOLEIC_OMEGA6_ACID_METABOLISM	13	2	0.000516973	0.193735	FADS2:FADS1	http://www.gsea-msigdb.org/gsea/msigdb/cards/REACTOME_ALPHA_LINOLENIC_OMEGA3_AND_LINOLEIC_OMEGA6_ACID_METABOLISM
BIP	GWAScatalog	Autism spectrum disorder, attention deficit-hyperactivity disorder, bipolar disorder, major depressive disorder, and schizophrenia (combined)	46	2	0.00648803	0.210282	CACNA1C:GRIN2A
BIP	microRNA_targets	TGCTTTG_MIR330	327	4	0.0106925	0.212465	BCL11B:PCDHA6:PCDHA7:SRPK2	http://www.gsea-msigdb.org/gsea/msigdb/cards/TGCTTTG_MIR330
BIP	microRNA_targets	TTTGCAC_MIR19A_MIR19B	514	5	0.0111903	0.212465	SHANK2:CACNA1C:GRIN2A:PCDHA6:PCDHA7	http://www.gsea-msigdb.org/gsea/msigdb/cards/TTTGCAC_MIR19A_MIR19B
BIP	microRNA_targets	GTGCCTT_MIR506	722	6	0.0115366	0.212465	SHANK2:BCL11B:FURIN:STARD7:PCDHA6:PCDHA7	http://www.gsea-msigdb.org/gsea/msigdb/cards/GTGCCTT_MIR506
BIP	GWAScatalog	Hip circumference	146	3	0.00668026	0.212713	SHANK2:RBM26:POM121L2
BIP	GWAScatalog	Platelet distribution width	149	3	0.00706414	0.221059	CUL4A:PACSIN2:TRANK1
BIP	GWAScatalog	HDL cholesterol levels	152	3	0.00746088	0.229517	FADS2:FADS1:STAB1
BIP	GWAScatalog	Urate levels in obese individuals	50	2	0.00762756	0.230734	SHANK2:DFNA5
BIP	GWAScatalog	Metabolic syndrome	52	2	0.00822872	0.240889	FADS2:FADS1
BIP	Curated_gene_sets	NIKOLSKY_BREAST_CANCER_20Q12_Q13_AMPLICON	148	5	4.39925e-05	0.242003	WFDC5:WFDC12:MATN4:RBPJL:OSBPL2	http://www.gsea-msigdb.org/gsea/msigdb/cards/NIKOLSKY_BREAST_CANCER_20Q12_Q13_AMPLICON
BIP	GWAScatalog	Late-onset Alzheimer's disease	53	2	0.00853705	0.245948	TMCO4:SHANK2
BIP	Cancer_modules	MODULE_23	549	7	0.000581078	0.250445	FADS2:FADS1:CTSF:PC:FURIN:STAB1:ITIH1	http://www.gsea-msigdb.org/gsea/msigdb/cards/MODULE_23
BIP	Chemical_and_Genetic_pertubation	PLASARI_TGFB1_SIGNALING_VIA_NFIC_1HR_DN	103	4	0.000156581	0.258516	CTSF:PC:ANKRD11:SRPK2	http://www.gsea-msigdb.org/gsea/msigdb/cards/PLASARI_TGFB1_SIGNALING_VIA_NFIC_1HR_DN
BIP	GWAScatalog	Neutrophil count	164	3	0.0091785	0.260297	FADS2:PCDHA6:PCDHA7
BIP	Canonical_Pathways	REACTOME_LINOLEIC_ACID_LA_METABOLISM	8	2	0.000187159	0.268109	FADS2:FADS1	http://www.gsea-msigdb.org/gsea/msigdb/cards/REACTOME_LINOLEIC_ACID_LA_METABOLISM
BIP	Canonical_Pathways	REACTOME_REMOVAL_OF_AMINOTERMINAL_PROPEPTIDES_FROM_GAMMA_CARBOXYLATED_PROTEINS	10	2	0.000299773	0.268109	PROZ:FURIN	http://www.gsea-msigdb.org/gsea/msigdb/cards/REACTOME_REMOVAL_OF_AMINOTERMINAL_PROPEPTIDES_FROM_GAMMA_CARBOXYLATED_PROTEINS
BIP	Canonical_Pathways	REACTOME_GAMMA_CARBOXYLATION_TRANSPORT_AND_AMINO_TERMINAL_CLEAVAGE_OF_PROTEINS	11	2	0.000365769	0.268109	PROZ:FURIN	http://www.gsea-msigdb.org/gsea/msigdb/cards/REACTOME_GAMMA_CARBOXYLATION_TRANSPORT_AND_AMINO_TERMINAL_CLEAVAGE_OF_PROTEINS
BIP	Hallmark_gene_sets	HALLMARK_COAGULATION	135	3	0.00538103	0.269052	PROZ:FURIN:ITIH1	http://www.gsea-msigdb.org/gsea/msigdb/cards/HALLMARK_COAGULATION
BIP	microRNA_targets	CTTGTAT_MIR381	202	3	0.0160442	0.272751	SHANK2:CACNA1C:BCL11B	http://www.gsea-msigdb.org/gsea/msigdb/cards/CTTGTAT_MIR381
BIP	Canonical_Pathways	REACTOME_ALPHA_LINOLENIC_OMEGA3_AND_LINOLEIC_OMEGA6_ACID_METABOLISM	13	2	0.000516973	0.284206	FADS2:FADS1	http://www.gsea-msigdb.org/gsea/msigdb/cards/REACTOME_ALPHA_LINOLENIC_OMEGA3_AND_LINOLEIC_OMEGA6_ACID_METABOLISM
BIP	GWAScatalog	Weight	173	3	0.0106063	0.291673	BTN3A2:POM121L2:MSRA
BIP	Immunologic_signatures	GSE6269_E_COLI_VS_STAPH_AUREUS_INF_PBMC_DN	169	5	8.25641e-05	0.295094	FADS1:FKBP2:OSBPL2:STAB1:NT5DC2	http://www.gsea-msigdb.org/gsea/msigdb/cards/GSE6269_E_COLI_VS_STAPH_AUREUS_INF_PBMC_DN
BIP	Immunologic_signatures	GSE24574_BCL6_LOW_TFH_VS_NAIVE_CD4_TCELL_UP	193	5	0.000153938	0.295094	PC:SPG7:MATN4:ZNF165:MAD1L1	http://www.gsea-msigdb.org/gsea/msigdb/cards/GSE24574_BCL6_LOW_TFH_VS_NAIVE_CD4_TCELL_UP
BIP	Immunologic_signatures	GSE37301_MULTIPOTENT_PROGENITOR_VS_RAG2_KO_NK_CELL_UP	200	5	0.000181708	0.295094	FADS1:FURIN:STARD7:STAB1:SRPK2	http://www.gsea-msigdb.org/gsea/msigdb/cards/GSE37301_MULTIPOTENT_PROGENITOR_VS_RAG2_KO_NK_CELL_UP
BIP	microRNA_targets	TAATAAT_MIR126	218	3	0.0196026	0.298157	BCL11B:PCDHA6:PCDHA7	http://www.gsea-msigdb.org/gsea/msigdb/cards/TAATAAT_MIR126
BIP	microRNA_targets	TGCTGCT_MIR15A_MIR16_MIR15B_MIR195_MIR424_MIR497	598	5	0.0202369	0.298157	CNIH2:FURIN:GATAD2A:PCDHA6:PCDHA7	http://www.gsea-msigdb.org/gsea/msigdb/cards/TGCTGCT_MIR15A_MIR16_MIR15B_MIR195_MIR424_MIR497
BIP	GWAScatalog	Platelet count	335	4	0.0116017	0.308493	FADS2:FADS1:YJEFN3:PACSIN2
BIP	GWAScatalog	LDL cholesterol	180	3	0.011801	0.308493	FADS2:FADS1:GRINA
BIP	GWAScatalog	Triglycerides	180	3	0.011801	0.308493	FADS2:FADS1:TRANK1
BIP	GWAScatalog	Response to statin therapy	63	2	0.0118978	0.308493	FADS2:FADS1
BIP	microRNA_targets	CAATGCA_MIR33	92	2	0.0242936	0.323482	SHANK2:CACNA1C	http://www.gsea-msigdb.org/gsea/msigdb/cards/CAATGCA_MIR33
BIP	microRNA_targets	CACTTTG_MIR520G_MIR520H	239	3	0.0248832	0.323482	FURIN:PCDHA6:PCDHA7	http://www.gsea-msigdb.org/gsea/msigdb/cards/CACTTTG_MIR520G_MIR520H
BIP	GWAScatalog	Fibrinogen levels	66	2	0.0130019	0.328157	GRINA:SPATC1
BIP	Curated_gene_sets	PLASARI_TGFB1_SIGNALING_VIA_NFIC_1HR_DN	103	4	0.000156581	0.335349	CTSF:PC:ANKRD11:SRPK2	http://www.gsea-msigdb.org/gsea/msigdb/cards/PLASARI_TGFB1_SIGNALING_VIA_NFIC_1HR_DN
BIP	Curated_gene_sets	REACTOME_LINOLEIC_ACID_LA_METABOLISM	8	2	0.000187159	0.335349	FADS2:FADS1	http://www.gsea-msigdb.org/gsea/msigdb/cards/REACTOME_LINOLEIC_ACID_LA_METABOLISM
BIP	Curated_gene_sets	REACTOME_REMOVAL_OF_AMINOTERMINAL_PROPEPTIDES_FROM_GAMMA_CARBOXYLATED_PROTEINS	10	2	0.000299773	0.335349	PROZ:FURIN	http://www.gsea-msigdb.org/gsea/msigdb/cards/REACTOME_REMOVAL_OF_AMINOTERMINAL_PROPEPTIDES_FROM_GAMMA_CARBOXYLATED_PROTEINS
BIP	Curated_gene_sets	NIKOLSKY_BREAST_CANCER_16Q24_AMPLICON	52	3	0.000346214	0.335349	ANKRD11:SPG7:CPNE7	http://www.gsea-msigdb.org/gsea/msigdb/cards/NIKOLSKY_BREAST_CANCER_16Q24_AMPLICON
BIP	Curated_gene_sets	REACTOME_GAMMA_CARBOXYLATION_TRANSPORT_AND_AMINO_TERMINAL_CLEAVAGE_OF_PROTEINS	11	2	0.000365769	0.335349	PROZ:FURIN	http://www.gsea-msigdb.org/gsea/msigdb/cards/REACTOME_GAMMA_CARBOXYLATION_TRANSPORT_AND_AMINO_TERMINAL_CLEAVAGE_OF_PROTEINS
BIP	GWAScatalog	Alzheimer's disease	68	2	0.0137619	0.341159	MSRA:PAX5
BIP	GWAScatalog	Chronotype	549	5	0.0145262	0.341159	HTR6:CTSF:TRANK1:BTN3A2:MSRA
BIP	GWAScatalog	Systolic blood pressure	779	6	0.0162403	0.350906	RBM26:FURIN:GLT8D1:MAD1L1:DFNA5:MSRA
BIP	Curated_gene_sets	CASTELLANO_NRAS_TARGETS_DN	13	2	0.000516973	0.355483	PLEKHO1:RPS6KA2	http://www.gsea-msigdb.org/gsea/msigdb/cards/CASTELLANO_NRAS_TARGETS_DN
BIP	Curated_gene_sets	REACTOME_ALPHA_LINOLENIC_OMEGA3_AND_LINOLEIC_OMEGA6_ACID_METABOLISM	13	2	0.000516973	0.355483	FADS2:FADS1	http://www.gsea-msigdb.org/gsea/msigdb/cards/REACTOME_ALPHA_LINOLENIC_OMEGA3_AND_LINOLEIC_OMEGA6_ACID_METABOLISM
BIP	GWAScatalog	Diastolic blood pressure x alcohol consumption interaction (2df test)	77	2	0.0174121	0.355608	FURIN:MSRA
BIP	GWAScatalog	Regular attendance at a religious group	77	2	0.0174121	0.355608	CD47:SRPK2
BIP	GWAScatalog	Daytime sleep phenotypes	212	3	0.0182212	0.355608	FURIN:SCAND3:TRIM27
BIP	microRNA_targets	GTTTGTT_MIR495	254	3	0.0290798	0.357035	BCL11B:PCDHA6:PCDHA7	http://www.gsea-msigdb.org/gsea/msigdb/cards/GTTTGTT_MIR495
BIP	Canonical_Pathways	KEGG_LONG_TERM_POTENTIATION	70	3	0.000829142	0.364657	CACNA1C:GRIN2A:RPS6KA2	http://www.gsea-msigdb.org/gsea/msigdb/cards/KEGG_LONG_TERM_POTENTIATION
BIP	Immunologic_signatures	GSE26928_CENTR_MEMORY_VS_CXCR5_POS_CD4_TCELL_UP	178	4	0.0012359	0.369079	FURIN:HAPLN4:GATAD2A:TLR9:TLR9	http://www.gsea-msigdb.org/gsea/msigdb/cards/GSE26928_CENTR_MEMORY_VS_CXCR5_POS_CD4_TCELL_UP
BIP	Immunologic_signatures	GSE3982_MAC_VS_CENT_MEMORY_CD4_TCELL_DN	183	4	0.00136855	0.369079	KCNN3:CUL4A:TRANK1:GNL3	http://www.gsea-msigdb.org/gsea/msigdb/cards/GSE3982_MAC_VS_CENT_MEMORY_CD4_TCELL_DN
BIP	Immunologic_signatures	GSE9601_UNTREATED_VS_PI3K_INHIBITOR_TREATED_HCMV_INF_MONOCYTE_UP	183	4	0.00136855	0.369079	TMCO4:ANKRD11:HIST1H4D:MAD1L1	http://www.gsea-msigdb.org/gsea/msigdb/cards/GSE9601_UNTREATED_VS_PI3K_INHIBITOR_TREATED_HCMV_INF_MONOCYTE_UP
BIP	Immunologic_signatures	GSE12366_GC_VS_NAIVE_BCELL_DN	185	4	0.00142429	0.369079	PLEKHO1:ANKRD11:CD47:BTN3A2	http://www.gsea-msigdb.org/gsea/msigdb/cards/GSE12366_GC_VS_NAIVE_BCELL_DN
BIP	Immunologic_signatures	GSE7509_UNSTIM_VS_IFNA_STIM_IMMATURE_DC_UP	189	4	0.00154049	0.369079	FADS1:FKBP2:PACSIN2:RPS6KA2	http://www.gsea-msigdb.org/gsea/msigdb/cards/GSE7509_UNSTIM_VS_IFNA_STIM_IMMATURE_DC_UP
BIP	Immunologic_signatures	GSE42021_CD24INT_VS_CD24LOW_TCONV_THYMUS_UP	190	4	0.00157054	0.369079	PROZ:GNL3:CD47:RPS6KA2	http://www.gsea-msigdb.org/gsea/msigdb/cards/GSE42021_CD24INT_VS_CD24LOW_TCONV_THYMUS_UP
BIP	Immunologic_signatures	GSE22140_HEALTHY_VS_ARTHRITIC_MOUSE_CD4_TCELL_UP	191	4	0.001601	0.369079	FADS2:FADS1:TRANK1:SRPK2	http://www.gsea-msigdb.org/gsea/msigdb/cards/GSE22140_HEALTHY_VS_ARTHRITIC_MOUSE_CD4_TCELL_UP
BIP	Immunologic_signatures	GSE2770_IL12_AND_TGFB_ACT_VS_ACT_CD4_TCELL_48H_UP	192	4	0.00163187	0.369079	FADS2:FADS1:CUL4A:STAB1	http://www.gsea-msigdb.org/gsea/msigdb/cards/GSE2770_IL12_AND_TGFB_ACT_VS_ACT_CD4_TCELL_48H_UP
BIP	Immunologic_signatures	GSE3982_DC_VS_MAC_UP	193	4	0.00166315	0.369079	CUL4A:GLT8D1:ITIH1:SRPK2	http://www.gsea-msigdb.org/gsea/msigdb/cards/GSE3982_DC_VS_MAC_UP
BIP	Immunologic_signatures	GSE28408_LY6G_POS_VS_NEG_DC_UP	193	4	0.00166315	0.369079	CTSF:ANKRD11:CPNE7:PACSIN2	http://www.gsea-msigdb.org/gsea/msigdb/cards/GSE28408_LY6G_POS_VS_NEG_DC_UP
BIP	Immunologic_signatures	GSE19401_UNSTIM_VS_RETINOIC_ACID_AND_PAM2CSK4_STIM_FOLLICULAR_DC_UP	194	4	0.00169484	0.369079	FADS1:TRANK1:ITIH1:POM121L2	http://www.gsea-msigdb.org/gsea/msigdb/cards/GSE19401_UNSTIM_VS_RETINOIC_ACID_AND_PAM2CSK4_STIM_FOLLICULAR_DC_UP
BIP	Immunologic_signatures	GSE24634_IL4_VS_CTRL_TREATED_NAIVE_CD4_TCELL_DAY5_UP	194	4	0.00169484	0.369079	FADS2:FADS1:NT5DC2:MSRA	http://www.gsea-msigdb.org/gsea/msigdb/cards/GSE24634_IL4_VS_CTRL_TREATED_NAIVE_CD4_TCELL_DAY5_UP
BIP	Immunologic_signatures	GSE22140_HEALTHY_VS_ARTHRITIC_GERMFREE_MOUSE_CD4_TCELL_DN	196	4	0.00175948	0.369079	FURIN:STAB1:CD47:RPS6KA2	http://www.gsea-msigdb.org/gsea/msigdb/cards/GSE22140_HEALTHY_VS_ARTHRITIC_GERMFREE_MOUSE_CD4_TCELL_DN
BIP	Immunologic_signatures	GSE19401_UNSTIM_VS_RETINOIC_ACID_AND_PAM2CSK4_STIM_FOLLICULAR_DC_DN	197	4	0.00179244	0.369079	CTSF:STAB1:CD47:RPS6KA2	http://www.gsea-msigdb.org/gsea/msigdb/cards/GSE19401_UNSTIM_VS_RETINOIC_ACID_AND_PAM2CSK4_STIM_FOLLICULAR_DC_DN
BIP	Immunologic_signatures	GSE28737_WT_VS_BCL6_HET_MARGINAL_ZONE_BCELL_UP	197	4	0.00179244	0.369079	ARMC7:STAB1:RPS6KA2:MAD1L1	http://www.gsea-msigdb.org/gsea/msigdb/cards/GSE28737_WT_VS_BCL6_HET_MARGINAL_ZONE_BCELL_UP
BIP	Immunologic_signatures	GSE360_DC_VS_MAC_L_DONOVANI_DN	197	4	0.00179244	0.369079	FKBP2:STAB1:RPS6KA2:DFNA5	http://www.gsea-msigdb.org/gsea/msigdb/cards/GSE360_DC_VS_MAC_L_DONOVANI_DN
BIP	Immunologic_signatures	GSE41176_WT_VS_TAK1_KO_ANTI_IGM_STIM_BCELL_3H_DN	198	4	0.00182582	0.369079	FKBP2:CD47:MAD1L1:DFNA5	http://www.gsea-msigdb.org/gsea/msigdb/cards/GSE41176_WT_VS_TAK1_KO_ANTI_IGM_STIM_BCELL_3H_DN
BIP	Immunologic_signatures	GSE2770_UNTREATED_VS_IL4_TREATED_ACT_CD4_TCELL_6H_UP	198	4	0.00182582	0.369079	RCOR2:NMB:STARD7:MUSTN1	http://www.gsea-msigdb.org/gsea/msigdb/cards/GSE2770_UNTREATED_VS_IL4_TREATED_ACT_CD4_TCELL_6H_UP
BIP	Immunologic_signatures	GSE21360_PRIMARY_VS_QUATERNARY_MEMORY_CD8_TCELL_DN	198	4	0.00182582	0.369079	PLEKHO1:RBM26:BCL11B:OSBPL2	http://www.gsea-msigdb.org/gsea/msigdb/cards/GSE21360_PRIMARY_VS_QUATERNARY_MEMORY_CD8_TCELL_DN
BIP	Immunologic_signatures	GSE17721_ALL_VS_24H_PAM3CSK4_BMDC_DN	199	4	0.00185963	0.369079	FADS1:CTSF:DFNA5:GRINA	http://www.gsea-msigdb.org/gsea/msigdb/cards/GSE17721_ALL_VS_24H_PAM3CSK4_BMDC_DN
BIP	Immunologic_signatures	GSE41978_WT_VS_ID2_KO_AND_BIM_KO_KLRG1_LOW_EFFECTOR_CD8_TCELL_DN	200	4	0.00189388	0.369079	HTR6:PROZ:ASB16:MSRA	http://www.gsea-msigdb.org/gsea/msigdb/cards/GSE41978_WT_VS_ID2_KO_AND_BIM_KO_KLRG1_LOW_EFFECTOR_CD8_TCELL_DN
BIP	Immunologic_signatures	GSE41978_ID2_KO_VS_BIM_KO_KLRG1_LOW_EFFECTOR_CD8_TCELL_DN	200	4	0.00189388	0.369079	PC:ASB16:MATN4:ITIH1	http://www.gsea-msigdb.org/gsea/msigdb/cards/GSE41978_ID2_KO_VS_BIM_KO_KLRG1_LOW_EFFECTOR_CD8_TCELL_DN
BIP	TF_targets	RNGTGGGC_UNKNOWN	779	8	0.000962082	0.369426	KCNN3:RCOR2:CNIH2:RBM26:GRIN2A:PRM2:ASPHD1:NT5DC2	http://www.gsea-msigdb.org/gsea/msigdb/cards/RNGTGGGC_UNKNOWN
BIP	TF_targets	PAX6_01	102	3	0.00244994	0.369426	KCNN3:CACNA1C:SRPK2	http://www.gsea-msigdb.org/gsea/msigdb/cards/PAX6_01
BIP	TF_targets	VDR_Q3	231	4	0.00318521	0.369426	FKBP2:RBM26:BCL11B:FURIN	http://www.gsea-msigdb.org/gsea/msigdb/cards/VDR_Q3
BIP	TF_targets	HIF1_Q5	246	4	0.00398486	0.369426	RCOR2:BCL11B:ASPHD1:NT5DC2	http://www.gsea-msigdb.org/gsea/msigdb/cards/HIF1_Q5
BIP	TF_targets	P53_DECAMER_Q2	255	4	0.00452469	0.369426	BCL11B:GRIN2A:STARD7:SPATC1	http://www.gsea-msigdb.org/gsea/msigdb/cards/P53_DECAMER_Q2
BIP	TF_targets	SP1_Q4_01	258	4	0.00471507	0.369426	RCOR2:BCL11B:GRIN2A:TRIM27	http://www.gsea-msigdb.org/gsea/msigdb/cards/SP1_Q4_01
BIP	TF_targets	SP1_Q6	259	4	0.0047797	0.369426	RCOR2:BCL11B:GRIN2A:TRIM27	http://www.gsea-msigdb.org/gsea/msigdb/cards/SP1_Q6
BIP	TF_targets	DBP_Q6	260	4	0.00484494	0.369426	MATN4:RBPJL:ITIH1:SRPK2	http://www.gsea-msigdb.org/gsea/msigdb/cards/DBP_Q6
BIP	GWAScatalog	Cognitive function	81	2	0.0191521	0.369799	STAB1:NT5DC2
BIP	GWAScatalog	Waist circumference adjusted for BMI (adjusted for smoking behaviour)	82	2	0.0195981	0.374427	NT5DC2:SRPK2
BIP	microRNA_targets	GGGCATT_MIR365	108	2	0.032651	0.379782	BCL11B:ANKRD11	http://www.gsea-msigdb.org/gsea/msigdb/cards/GGGCATT_MIR365
BIP	GWAScatalog	Crohn's disease	599	5	0.0203668	0.380382	FADS2:FADS1:FKBP2:BCL11B:PRM2
BIP	Chemical_and_Genetic_pertubation	NIKOLSKY_BREAST_CANCER_16Q24_AMPLICON	52	3	0.000346214	0.381066	ANKRD11:SPG7:CPNE7	http://www.gsea-msigdb.org/gsea/msigdb/cards/NIKOLSKY_BREAST_CANCER_16Q24_AMPLICON
BIP	GO_cc	GO_NEUROTRANSMITTER_RECEPTOR_COMPLEX	54	3	0.000387121	0.387508	CNIH2:SHANK2:GRIN2A	http://www.gsea-msigdb.org/gsea/msigdb/cards/GO_NEUROTRANSMITTER_RECEPTOR_COMPLEX
BIP	Hallmark_gene_sets	HALLMARK_MTORC1_SIGNALING	200	3	0.0156275	0.390688	FADS2:FADS1:FKBP2	http://www.gsea-msigdb.org/gsea/msigdb/cards/HALLMARK_MTORC1_SIGNALING
BIP	microRNA_targets	GGTGTGT_MIR329	113	2	0.035463	0.391866	PCDHA6:PCDHA7	http://www.gsea-msigdb.org/gsea/msigdb/cards/GGTGTGT_MIR329
BIP	GWAScatalog	Asthma (adult onset)	90	2	0.0233209	0.395583	FADS2:FADS1
BIP	GWAScatalog	Systolic blood pressure x alcohol consumption interaction (2df test)	90	2	0.0233209	0.395583	FURIN:MSRA
BIP	GWAScatalog	Risk-taking tendency (4-domain principal component model)	90	2	0.0233209	0.395583	FURIN:MAD1L1
BIP	microRNA_targets	TGAATGT_MIR181A_MIR181B_MIR181C_MIR181D	484	4	0.038137	0.401347	RBM26:PCDHA6:PCDHA7:SRPK2	http://www.gsea-msigdb.org/gsea/msigdb/cards/TGAATGT_MIR181A_MIR181B_MIR181C_MIR181D
BIP	Cancer_modules	MODULE_124	96	3	0.00206165	0.402469	CUL4A:NEK4:MAD1L1	http://www.gsea-msigdb.org/gsea/msigdb/cards/MODULE_124
BIP	Cancer_modules	MODULE_489	30	2	0.00280141	0.402469	PRM2:MAD1L1	http://www.gsea-msigdb.org/gsea/msigdb/cards/MODULE_489
BIP	Curated_gene_sets	HUTTMANN_B_CLL_POOR_SURVIVAL_UP	271	5	0.000728929	0.414646	FADS1:CTSF:NMB:MAD1L1:GRINA	http://www.gsea-msigdb.org/gsea/msigdb/cards/HUTTMANN_B_CLL_POOR_SURVIVAL_UP
BIP	Curated_gene_sets	RODRIGUES_NTN1_TARGETS_DN	156	4	0.000757591	0.414646	CUL4A:SPG7:PACSIN2:SRPK2	http://www.gsea-msigdb.org/gsea/msigdb/cards/RODRIGUES_NTN1_TARGETS_DN
BIP	Curated_gene_sets	KEGG_LONG_TERM_POTENTIATION	70	3	0.000829142	0.414646	CACNA1C:GRIN2A:RPS6KA2	http://www.gsea-msigdb.org/gsea/msigdb/cards/KEGG_LONG_TERM_POTENTIATION
BIP	TF_targets	NMYC_01	278	4	0.00612357	0.415042	RCOR2:CTSF:GRIN2A:ASPHD1	http://www.gsea-msigdb.org/gsea/msigdb/cards/NMYC_01
BIP	microRNA_targets	GGCACTT_MIR519E	123	2	0.0413557	0.415437	BCL11B:FURIN	http://www.gsea-msigdb.org/gsea/msigdb/cards/GGCACTT_MIR519E
BIP	Chemical_and_Genetic_pertubation	CASTELLANO_NRAS_TARGETS_DN	13	2	0.000516973	0.416928	PLEKHO1:RPS6KA2	http://www.gsea-msigdb.org/gsea/msigdb/cards/CASTELLANO_NRAS_TARGETS_DN
BIP	Chemical_and_Genetic_pertubation	HUTTMANN_B_CLL_POOR_SURVIVAL_UP	271	5	0.000728929	0.416928	FADS1:CTSF:NMB:MAD1L1:GRINA	http://www.gsea-msigdb.org/gsea/msigdb/cards/HUTTMANN_B_CLL_POOR_SURVIVAL_UP
BIP	Chemical_and_Genetic_pertubation	RODRIGUES_NTN1_TARGETS_DN	156	4	0.000757591	0.416928	CUL4A:SPG7:PACSIN2:SRPK2	http://www.gsea-msigdb.org/gsea/msigdb/cards/RODRIGUES_NTN1_TARGETS_DN
BIP	GWAScatalog	Mean platelet volume	242	3	0.0256942	0.419208	FADS2:FADS1:PACSIN2
BIP	GWAScatalog	Neurociticism	95	2	0.0257835	0.419208	TRIM27:MSRA
BIP	GWAScatalog	Inflammatory bowel disease	638	5	0.0258667	0.419208	FADS2:FADS1:BCL11B:PRM2:RPS6KA2
BIP	GWAScatalog	General factor of neuroticism	96	2	0.0262882	0.42224	MAD1L1:MSRA
BIP	microRNA_targets	TACTTGA_MIR26A_MIR26B	301	3	0.0444936	0.427526	CACNA1C:OSBPL2:RPS6KA2	http://www.gsea-msigdb.org/gsea/msigdb/cards/TACTTGA_MIR26A_MIR26B
BIP	TF_targets	STAT3_02	149	3	0.00706414	0.430912	KCNN3:MATN4:RBPJL	http://www.gsea-msigdb.org/gsea/msigdb/cards/STAT3_02
BIP	GWAScatalog	Hypertension	98	2	0.0273096	0.434798	FURIN:MSRA
BIP	Chemical_and_Genetic_pertubation	GRATIAS_RETINOBLASTOMA_16Q24	18	2	0.00100551	0.435923	ANKRD11:SPG7	http://www.gsea-msigdb.org/gsea/msigdb/cards/GRATIAS_RETINOBLASTOMA_16Q24
BIP	Chemical_and_Genetic_pertubation	MIKKELSEN_IPS_HCP_WITH_H3_UNMETHYLATED	78	3	0.00113522	0.435923	NT5DC2:PCDHA6:PCDHA7	http://www.gsea-msigdb.org/gsea/msigdb/cards/MIKKELSEN_IPS_HCP_WITH_H3_UNMETHYLATED
BIP	Chemical_and_Genetic_pertubation	SWEET_LUNG_CANCER_KRAS_UP	452	6	0.00118816	0.435923	FKBP2:CNIH2:MATN4:GNL3:NEK4:GRINA	http://www.gsea-msigdb.org/gsea/msigdb/cards/SWEET_LUNG_CANCER_KRAS_UP
BIP	microRNA_targets	AGCATTA_MIR155	133	2	0.0475885	0.438211	KCNN3:CD47	http://www.gsea-msigdb.org/gsea/msigdb/cards/AGCATTA_MIR155
BIP	Immunologic_signatures	GSE22611_NOD2_TRANSD_VS_CTRL_TRANSD_HEK293_MDP_STIM_2H_DN	159	3	0.00843723	0.4401	CNIH2:CACNA1C:MUSTN1	http://www.gsea-msigdb.org/gsea/msigdb/cards/GSE22611_NOD2_TRANSD_VS_CTRL_TRANSD_HEK293_MDP_STIM_2H_DN
BIP	Immunologic_signatures	GSE6269_FLU_VS_STAPH_AUREUS_INF_PBMC_DN	162	3	0.00887757	0.4401	FADS1:STAB1:GRINA	http://www.gsea-msigdb.org/gsea/msigdb/cards/GSE6269_FLU_VS_STAPH_AUREUS_INF_PBMC_DN
BIP	Immunologic_signatures	GSE6269_HEALTHY_VS_STAPH_PNEUMO_INF_PBMC_DN	168	3	0.00979815	0.4401	FADS1:FURIN:STAB1	http://www.gsea-msigdb.org/gsea/msigdb/cards/GSE6269_HEALTHY_VS_STAPH_PNEUMO_INF_PBMC_DN
BIP	Immunologic_signatures	GSE37301_HEMATOPOIETIC_STEM_CELL_VS_LYMPHOID_PRIMED_MPP_DN	173	3	0.0106063	0.4401	TMCO4:FKBP2:CD47	http://www.gsea-msigdb.org/gsea/msigdb/cards/GSE37301_HEMATOPOIETIC_STEM_CELL_VS_LYMPHOID_PRIMED_MPP_DN
BIP	Immunologic_signatures	GSE2770_IL12_AND_TGFB_VS_IL4_TREATED_ACT_CD4_TCELL_48H_DN	173	3	0.0106063	0.4401	PLEKHO1:FKBP2:BTN3A2	http://www.gsea-msigdb.org/gsea/msigdb/cards/GSE2770_IL12_AND_TGFB_VS_IL4_TREATED_ACT_CD4_TCELL_48H_DN
BIP	Immunologic_signatures	GSE25502_WT_VS_KLF13_KO_THYMIC_MEMORY_LIKE_CD8_TCELL_DN	176	3	0.0111092	0.4401	PC:CPNE7:ASB16	http://www.gsea-msigdb.org/gsea/msigdb/cards/GSE25502_WT_VS_KLF13_KO_THYMIC_MEMORY_LIKE_CD8_TCELL_DN
BIP	Immunologic_signatures	GSE4984_UNTREATED_VS_LPS_TREATED_DC_UP	178	3	0.0114521	0.4401	ARMC7:TLR9:TLR9:PAX5	http://www.gsea-msigdb.org/gsea/msigdb/cards/GSE4984_UNTREATED_VS_LPS_TREATED_DC_UP
BIP	Immunologic_signatures	GSE27291_0H_VS_7D_STIM_GAMMADELTA_TCELL_UP	178	3	0.0114521	0.4401	CUL4A:SPG7:OSBPL2	http://www.gsea-msigdb.org/gsea/msigdb/cards/GSE27291_0H_VS_7D_STIM_GAMMADELTA_TCELL_UP
BIP	Immunologic_signatures	GSE6259_FLT3L_INDUCED_DEC205_POS_DC_VS_CD4_TCELL_UP	180	3	0.011801	0.4401	ANKRD11:SPG7:STARD7	http://www.gsea-msigdb.org/gsea/msigdb/cards/GSE6259_FLT3L_INDUCED_DEC205_POS_DC_VS_CD4_TCELL_UP
BIP	Immunologic_signatures	GSE6259_FLT3L_INDUCED_DEC205_POS_DC_VS_CD8_TCELL_DN	181	3	0.0119778	0.4401	TMCO4:GATAD2A:TLR9:TLR9	http://www.gsea-msigdb.org/gsea/msigdb/cards/GSE6259_FLT3L_INDUCED_DEC205_POS_DC_VS_CD8_TCELL_DN
BIP	Immunologic_signatures	GSE29618_BCELL_VS_MONOCYTE_DAY7_FLU_VACCINE_UP	181	3	0.0119778	0.4401	RBM26:CD47:PAX5	http://www.gsea-msigdb.org/gsea/msigdb/cards/GSE29618_BCELL_VS_MONOCYTE_DAY7_FLU_VACCINE_UP
BIP	Immunologic_signatures	GSE4984_UNTREATED_VS_VEHICLE_CTRL_TREATED_DC_DN	182	3	0.012156	0.4401	TMCO4:MATN4:PACSIN2	http://www.gsea-msigdb.org/gsea/msigdb/cards/GSE4984_UNTREATED_VS_VEHICLE_CTRL_TREATED_DC_DN
BIP	Immunologic_signatures	GSE26030_UNSTIM_VS_RESTIM_TH17_DAY5_POST_POLARIZATION_UP	183	3	0.0123358	0.4401	PLEKHO1:BCL11B:NMB	http://www.gsea-msigdb.org/gsea/msigdb/cards/GSE26030_UNSTIM_VS_RESTIM_TH17_DAY5_POST_POLARIZATION_UP
BIP	Immunologic_signatures	GSE9509_10MIN_VS_30MIN_LPS_STIM_IL10_KO_MACROPHAGE_DN	184	3	0.0125171	0.4401	KCNN3:TSSK6:PAX5	http://www.gsea-msigdb.org/gsea/msigdb/cards/GSE9509_10MIN_VS_30MIN_LPS_STIM_IL10_KO_MACROPHAGE_DN
BIP	Immunologic_signatures	GSE3982_CENT_MEMORY_CD4_TCELL_VS_TH1_UP	185	3	0.0127	0.4401	KCNN3:CUL4A:TRANK1	http://www.gsea-msigdb.org/gsea/msigdb/cards/GSE3982_CENT_MEMORY_CD4_TCELL_VS_TH1_UP
BIP	Immunologic_signatures	GSE26928_NAIVE_VS_CENT_MEMORY_CD4_TCELL_DN	185	3	0.0127	0.4401	STARD7:ITIH1:MUSTN1	http://www.gsea-msigdb.org/gsea/msigdb/cards/GSE26928_NAIVE_VS_CENT_MEMORY_CD4_TCELL_DN
BIP	Immunologic_signatures	GSE24026_PD1_LIGATION_VS_CTRL_IN_ACT_TCELL_LINE_UP	185	3	0.0127	0.4401	CACNA1C:BTN3A2:DFNA5	http://www.gsea-msigdb.org/gsea/msigdb/cards/GSE24026_PD1_LIGATION_VS_CTRL_IN_ACT_TCELL_LINE_UP
BIP	Immunologic_signatures	GSE13411_IGM_MEMORY_BCELL_VS_PLASMA_CELL_DN	185	3	0.0127	0.4401	FKBP2:NT5DC2:HIST1H4D	http://www.gsea-msigdb.org/gsea/msigdb/cards/GSE13411_IGM_MEMORY_BCELL_VS_PLASMA_CELL_DN
BIP	Immunologic_signatures	GSE42021_CD24HI_VS_CD24INT_TREG_THYMUS_DN	185	3	0.0127	0.4401	TRANK1:CD47:BTN3A2	http://www.gsea-msigdb.org/gsea/msigdb/cards/GSE42021_CD24HI_VS_CD24INT_TREG_THYMUS_DN
BIP	Immunologic_signatures	GSE13411_NAIVE_BCELL_VS_PLASMA_CELL_DN	185	3	0.0127	0.4401	FKBP2:ANKRD11:HIST1H4D	http://www.gsea-msigdb.org/gsea/msigdb/cards/GSE13411_NAIVE_BCELL_VS_PLASMA_CELL_DN
BIP	Immunologic_signatures	GSE1112_OT1_CD8AB_VS_HY_CD8AA_THYMOCYTE_RTOC_CULTURE_DN	187	3	0.0130703	0.4401	FADS2:BCL11B:HCG11	http://www.gsea-msigdb.org/gsea/msigdb/cards/GSE1112_OT1_CD8AB_VS_HY_CD8AA_THYMOCYTE_RTOC_CULTURE_DN
BIP	Immunologic_signatures	GSE42021_TREG_PLN_VS_CD24INT_TREG_THYMUS_DN	187	3	0.0130703	0.4401	TRANK1:CD47:BTN3A2	http://www.gsea-msigdb.org/gsea/msigdb/cards/GSE42021_TREG_PLN_VS_CD24INT_TREG_THYMUS_DN
BIP	Immunologic_signatures	GSE14415_TCONV_VS_FOXP3_KO_INDUCED_TREG_DN	187	3	0.0130703	0.4401	FKBP2:KIF15:HIST1H4D	http://www.gsea-msigdb.org/gsea/msigdb/cards/GSE14415_TCONV_VS_FOXP3_KO_INDUCED_TREG_DN
BIP	Immunologic_signatures	GSE14415_NATURAL_TREG_VS_TCONV_DN	188	3	0.0132577	0.4401	FKBP2:CNIH2:KIF15	http://www.gsea-msigdb.org/gsea/msigdb/cards/GSE14415_NATURAL_TREG_VS_TCONV_DN
BIP	Immunologic_signatures	GSE25088_ROSIGLITAZONE_VS_IL4_AND_ROSIGLITAZONE_STIM_STAT6_KO_MACROPHAGE_DAY10_DN	189	3	0.0134467	0.4401	FKBP2:GNL3:GRINA	http://www.gsea-msigdb.org/gsea/msigdb/cards/GSE25088_ROSIGLITAZONE_VS_IL4_AND_ROSIGLITAZONE_STIM_STAT6_KO_MACROPHAGE_DAY10_DN
BIP	Immunologic_signatures	GSE26928_NAIVE_VS_CXCR5_POS_CD4_TCELL_UP	189	3	0.0134467	0.4401	TMCO4:BTN3A2:PAX5	http://www.gsea-msigdb.org/gsea/msigdb/cards/GSE26928_NAIVE_VS_CXCR5_POS_CD4_TCELL_UP
BIP	Immunologic_signatures	GSE27859_MACROPHAGE_VS_CD11C_INT_F480_HI_MACROPHAGE_DN	189	3	0.0134467	0.4401	PLEKHO1:KCNN3:FADS1	http://www.gsea-msigdb.org/gsea/msigdb/cards/GSE27859_MACROPHAGE_VS_CD11C_INT_F480_HI_MACROPHAGE_DN
BIP	Immunologic_signatures	GSE46242_TH1_VS_ANERGIC_TH1_CD4_TCELL_WITH_EGR2_DELETED_DN	189	3	0.0134467	0.4401	NMB:STARD7:CD47	http://www.gsea-msigdb.org/gsea/msigdb/cards/GSE46242_TH1_VS_ANERGIC_TH1_CD4_TCELL_WITH_EGR2_DELETED_DN
BIP	Immunologic_signatures	GSE6259_33D1_POS_DC_VS_CD4_TCELL_UP	189	3	0.0134467	0.4401	FADS2:KIF15:HIST1H4D	http://www.gsea-msigdb.org/gsea/msigdb/cards/GSE6259_33D1_POS_DC_VS_CD4_TCELL_UP
BIP	Immunologic_signatures	GSE37563_WT_VS_CTLA4_KO_CD4_TCELL_D4_POST_IMMUNIZATION_DN	190	3	0.0136372	0.4401	FADS2:CACNA1C:PACSIN2	http://www.gsea-msigdb.org/gsea/msigdb/cards/GSE37563_WT_VS_CTLA4_KO_CD4_TCELL_D4_POST_IMMUNIZATION_DN
BIP	Immunologic_signatures	GSE11864_CSF1_VS_CSF1_IFNG_IN_MAC_UP	190	3	0.0136372	0.4401	STAB1:RPS6KA2:DFNA5	http://www.gsea-msigdb.org/gsea/msigdb/cards/GSE11864_CSF1_VS_CSF1_IFNG_IN_MAC_UP
BIP	Immunologic_signatures	GSE23321_CD8_STEM_CELL_MEMORY_VS_CENTRAL_MEMORY_CD8_TCELL_DN	190	3	0.0136372	0.4401	SPG7:TRANK1:SRPK2	http://www.gsea-msigdb.org/gsea/msigdb/cards/GSE23321_CD8_STEM_CELL_MEMORY_VS_CENTRAL_MEMORY_CD8_TCELL_DN
BIP	Immunologic_signatures	GSE3337_4H_VS_16H_IFNG_IN_CD8POS_DC_DN	190	3	0.0136372	0.4401	FADS1:STAB1:GRINA	http://www.gsea-msigdb.org/gsea/msigdb/cards/GSE3337_4H_VS_16H_IFNG_IN_CD8POS_DC_DN
BIP	Immunologic_signatures	GSE22886_UNSTIM_VS_IL2_STIM_NKCELL_UP	190	3	0.0136372	0.4401	CTSF:BTN3A2:RPS6KA2	http://www.gsea-msigdb.org/gsea/msigdb/cards/GSE22886_UNSTIM_VS_IL2_STIM_NKCELL_UP
BIP	Immunologic_signatures	GSE360_L_MAJOR_VS_B_MALAYI_HIGH_DOSE_MAC_DN	190	3	0.0136372	0.4401	FADS2:STAB1:BTN3A2	http://www.gsea-msigdb.org/gsea/msigdb/cards/GSE360_L_MAJOR_VS_B_MALAYI_HIGH_DOSE_MAC_DN
BIP	Immunologic_signatures	GSE13547_CTRL_VS_ANTI_IGM_STIM_BCELL_12H_UP	191	3	0.0138293	0.4401	PLEKHO1:FKBP2:KIF15	http://www.gsea-msigdb.org/gsea/msigdb/cards/GSE13547_CTRL_VS_ANTI_IGM_STIM_BCELL_12H_UP
BIP	Immunologic_signatures	GSE19401_NAIVE_VS_IMMUNIZED_MOUSE_PLN_FOLLICULAR_DC_DN	191	3	0.0138293	0.4401	TRANK1:GLT8D1:NEK4	http://www.gsea-msigdb.org/gsea/msigdb/cards/GSE19401_NAIVE_VS_IMMUNIZED_MOUSE_PLN_FOLLICULAR_DC_DN
BIP	Immunologic_signatures	GSE2770_TGFB_AND_IL4_VS_TGFB_AND_IL12_TREATED_ACT_CD4_TCELL_2H_DN	191	3	0.0138293	0.4401	CUL4A:NT5DC2:TRIM27	http://www.gsea-msigdb.org/gsea/msigdb/cards/GSE2770_TGFB_AND_IL4_VS_TGFB_AND_IL12_TREATED_ACT_CD4_TCELL_2H_DN
BIP	Immunologic_signatures	GSE360_L_DONOVANI_VS_B_MALAYI_HIGH_DOSE_MAC_DN	191	3	0.0138293	0.4401	PC:SPG7:STAB1	http://www.gsea-msigdb.org/gsea/msigdb/cards/GSE360_L_DONOVANI_VS_B_MALAYI_HIGH_DOSE_MAC_DN
BIP	Immunologic_signatures	GSE22601_DOUBLE_NEGATIVE_VS_DOUBLE_POSITIVE_THYMOCYTE_UP	191	3	0.0138293	0.4401	CTSF:ARMC7:ASTL	http://www.gsea-msigdb.org/gsea/msigdb/cards/GSE22601_DOUBLE_NEGATIVE_VS_DOUBLE_POSITIVE_THYMOCYTE_UP
BIP	Immunologic_signatures	GSE5503_LIVER_DC_VS_PLN_DC_ACTIVATED_ALLOGENIC_TCELL_UP	192	3	0.0140229	0.4401	FADS2:ARMC7:MUSTN1	http://www.gsea-msigdb.org/gsea/msigdb/cards/GSE5503_LIVER_DC_VS_PLN_DC_ACTIVATED_ALLOGENIC_TCELL_UP
BIP	Immunologic_signatures	GSE23398_WT_VS_IL2_KO_CD4_TCELL_SCURFY_MOUSE_UP	192	3	0.0140229	0.4401	ARMC7:RPS6KA2:DFNA5	http://www.gsea-msigdb.org/gsea/msigdb/cards/GSE23398_WT_VS_IL2_KO_CD4_TCELL_SCURFY_MOUSE_UP
BIP	Immunologic_signatures	GSE42724_MEMORY_VS_B1_BCELL_DN	192	3	0.0140229	0.4401	FADS2:FADS1:SPG7	http://www.gsea-msigdb.org/gsea/msigdb/cards/GSE42724_MEMORY_VS_B1_BCELL_DN
BIP	Immunologic_signatures	GSE3982_EOSINOPHIL_VS_CENT_MEMORY_CD4_TCELL_DN	192	3	0.0140229	0.4401	PLEKHO1:CUL4A:ITIH1	http://www.gsea-msigdb.org/gsea/msigdb/cards/GSE3982_EOSINOPHIL_VS_CENT_MEMORY_CD4_TCELL_DN
BIP	Immunologic_signatures	GSE22886_NAIVE_CD8_TCELL_VS_DC_UP	192	3	0.0140229	0.4401	BCL11B:TRANK1:BTN3A2	http://www.gsea-msigdb.org/gsea/msigdb/cards/GSE22886_NAIVE_CD8_TCELL_VS_DC_UP
BIP	Immunologic_signatures	GSE37533_PPARG1_FOXP3_VS_PPARG2_FOXP3_TRANSDUCED_CD4_TCELL_UP	192	3	0.0140229	0.4401	PROZ:CPNE7:GATAD2A	http://www.gsea-msigdb.org/gsea/msigdb/cards/GSE37533_PPARG1_FOXP3_VS_PPARG2_FOXP3_TRANSDUCED_CD4_TCELL_UP
BIP	Immunologic_signatures	GSE18281_SUBCAPSULAR_CORTICAL_REGION_VS_WHOLE_MEDULLA_THYMUS_DN	192	3	0.0140229	0.4401	CTSF:MATN4:PAX5	http://www.gsea-msigdb.org/gsea/msigdb/cards/GSE18281_SUBCAPSULAR_CORTICAL_REGION_VS_WHOLE_MEDULLA_THYMUS_DN
BIP	Immunologic_signatures	GSE3982_CENT_MEMORY_CD4_TCELL_VS_TH2_UP	192	3	0.0140229	0.4401	CTSF:TRANK1:MAD1L1	http://www.gsea-msigdb.org/gsea/msigdb/cards/GSE3982_CENT_MEMORY_CD4_TCELL_VS_TH2_UP
BIP	Immunologic_signatures	GSE22886_NAIVE_BCELL_VS_BLOOD_PLASMA_CELL_DN	192	3	0.0140229	0.4401	NT5DC2:GLT8D1:NEK4	http://www.gsea-msigdb.org/gsea/msigdb/cards/GSE22886_NAIVE_BCELL_VS_BLOOD_PLASMA_CELL_DN
BIP	Immunologic_signatures	GSE23321_EFFECTOR_MEMORY_VS_NAIVE_CD8_TCELL_UP	192	3	0.0140229	0.4401	KCNN3:FURIN:STAB1	http://www.gsea-msigdb.org/gsea/msigdb/cards/GSE23321_EFFECTOR_MEMORY_VS_NAIVE_CD8_TCELL_UP
BIP	Immunologic_signatures	GSE42021_CD24HI_VS_CD24INT_TCONV_THYMUS_DN	193	3	0.0142181	0.4401	PRM2:CD47:RPS6KA2	http://www.gsea-msigdb.org/gsea/msigdb/cards/GSE42021_CD24HI_VS_CD24INT_TCONV_THYMUS_DN
BIP	Immunologic_signatures	GSE46606_UNSTIM_VS_CD40L_IL2_IL5_DAY1_STIMULATED_BCELL_UP	193	3	0.0142181	0.4401	KCNN3:KIF15:BTN3A2	http://www.gsea-msigdb.org/gsea/msigdb/cards/GSE46606_UNSTIM_VS_CD40L_IL2_IL5_DAY1_STIMULATED_BCELL_UP
BIP	Immunologic_signatures	GSE21546_UNSTIM_VS_ANTI_CD3_STIM_DP_THYMOCYTES_DN	193	3	0.0142181	0.4401	NMB:STARD7:GNL3	http://www.gsea-msigdb.org/gsea/msigdb/cards/GSE21546_UNSTIM_VS_ANTI_CD3_STIM_DP_THYMOCYTES_DN
BIP	Immunologic_signatures	GSE11864_CSF1_VS_CSF1_IFNG_PAM3CYS_IN_MAC_UP	193	3	0.0142181	0.4401	HCG11:RPS6KA2:MAD1L1	http://www.gsea-msigdb.org/gsea/msigdb/cards/GSE11864_CSF1_VS_CSF1_IFNG_PAM3CYS_IN_MAC_UP
BIP	Immunologic_signatures	GSE24634_NAIVE_CD4_TCELL_VS_DAY5_IL4_CONV_TREG_UP	193	3	0.0142181	0.4401	CTSF:BCL11B:ZNF165	http://www.gsea-msigdb.org/gsea/msigdb/cards/GSE24634_NAIVE_CD4_TCELL_VS_DAY5_IL4_CONV_TREG_UP
BIP	Immunologic_signatures	GSE10325_CD4_TCELL_VS_LUPUS_CD4_TCELL_UP	193	3	0.0142181	0.4401	CTSF:PRM2:PACSIN2	http://www.gsea-msigdb.org/gsea/msigdb/cards/GSE10325_CD4_TCELL_VS_LUPUS_CD4_TCELL_UP
BIP	Immunologic_signatures	GSE3982_MAST_CELL_VS_DC_DN	193	3	0.0142181	0.4401	ASPHD1:ANKRD11:CD47	http://www.gsea-msigdb.org/gsea/msigdb/cards/GSE3982_MAST_CELL_VS_DC_DN
BIP	Immunologic_signatures	GSE18804_SPLEEN_MACROPHAGE_VS_BRAIN_TUMORAL_MACROPHAGE_DN	194	3	0.0144148	0.4401	ANKRD11:SPG7:ZNF165	http://www.gsea-msigdb.org/gsea/msigdb/cards/GSE18804_SPLEEN_MACROPHAGE_VS_BRAIN_TUMORAL_MACROPHAGE_DN
BIP	Immunologic_signatures	GSE19401_UNSTIM_VS_RETINOIC_ACID_STIM_FOLLICULAR_DC_UP	194	3	0.0144148	0.4401	FADS2:FADS1:FURIN	http://www.gsea-msigdb.org/gsea/msigdb/cards/GSE19401_UNSTIM_VS_RETINOIC_ACID_STIM_FOLLICULAR_DC_UP
BIP	Immunologic_signatures	GSE3982_EOSINOPHIL_VS_TH2_DN	194	3	0.0144148	0.4401	PLEKHO1:CUL4A:NEK4	http://www.gsea-msigdb.org/gsea/msigdb/cards/GSE3982_EOSINOPHIL_VS_TH2_DN
BIP	Immunologic_signatures	GSE360_DC_VS_MAC_T_GONDII_DN	194	3	0.0144148	0.4401	STAB1:ZNF165:RPS6KA2	http://www.gsea-msigdb.org/gsea/msigdb/cards/GSE360_DC_VS_MAC_T_GONDII_DN
BIP	Immunologic_signatures	GSE17721_LPS_VS_PAM3CSK4_8H_BMDC_UP	194	3	0.0144148	0.4401	PLEKHO1:GATAD2A:ITIH1	http://www.gsea-msigdb.org/gsea/msigdb/cards/GSE17721_LPS_VS_PAM3CSK4_8H_BMDC_UP
BIP	Immunologic_signatures	GSE41176_UNSTIM_VS_ANTI_IGM_STIM_TAK1_KO_BCELL_3H_DN	194	3	0.0144148	0.4401	HAPLN4:TSSK6:RBPJL	http://www.gsea-msigdb.org/gsea/msigdb/cards/GSE41176_UNSTIM_VS_ANTI_IGM_STIM_TAK1_KO_BCELL_3H_DN
BIP	Immunologic_signatures	GSE3982_NEUTROPHIL_VS_TH1_UP	194	3	0.0144148	0.4401	ARMC7:TRANK1:MSRA	http://www.gsea-msigdb.org/gsea/msigdb/cards/GSE3982_NEUTROPHIL_VS_TH1_UP
BIP	Immunologic_signatures	GSE42021_TCONV_PLN_VS_CD24INT_TCONV_THYMUS_UP	194	3	0.0144148	0.4401	CNIH2:CTSF:PC	http://www.gsea-msigdb.org/gsea/msigdb/cards/GSE42021_TCONV_PLN_VS_CD24INT_TCONV_THYMUS_UP
BIP	Immunologic_signatures	GSE32423_MEMORY_VS_NAIVE_CD8_TCELL_IL7_UP	195	3	0.014613	0.4401	KCNN3:SRPK2:GRINA	http://www.gsea-msigdb.org/gsea/msigdb/cards/GSE32423_MEMORY_VS_NAIVE_CD8_TCELL_IL7_UP
BIP	Immunologic_signatures	GSE8835_CD4_VS_CD8_TCELL_DN	195	3	0.014613	0.4401	BCL11B:STARD7:PAX5	http://www.gsea-msigdb.org/gsea/msigdb/cards/GSE8835_CD4_VS_CD8_TCELL_DN
BIP	Immunologic_signatures	GSE17721_0.5H_VS_24H_LPS_BMDC_DN	195	3	0.014613	0.4401	PC:CD47:GRINA	http://www.gsea-msigdb.org/gsea/msigdb/cards/GSE17721_0.5H_VS_24H_LPS_BMDC_DN
BIP	Immunologic_signatures	GSE3039_CD4_TCELL_VS_B1_BCELL_DN	195	3	0.014613	0.4401	KCNN3:FURIN:CD47	http://www.gsea-msigdb.org/gsea/msigdb/cards/GSE3039_CD4_TCELL_VS_B1_BCELL_DN
BIP	Immunologic_signatures	GSE19941_LPS_VS_LPS_AND_IL10_STIM_IL10_KO_NFKBP50_KO_MACROPHAGE_UP	195	3	0.014613	0.4401	FADS1:CTSF:FURIN	http://www.gsea-msigdb.org/gsea/msigdb/cards/GSE19941_LPS_VS_LPS_AND_IL10_STIM_IL10_KO_NFKBP50_KO_MACROPHAGE_UP
BIP	Immunologic_signatures	GSE17721_LPS_VS_POLYIC_4H_BMDC_DN	195	3	0.014613	0.4401	STAB1:GNL3:TRIM27	http://www.gsea-msigdb.org/gsea/msigdb/cards/GSE17721_LPS_VS_POLYIC_4H_BMDC_DN
BIP	Immunologic_signatures	GSE36888_UNTREATED_VS_IL2_TREATED_TCELL_2H_DN	195	3	0.014613	0.4401	NMB:ASPHD1:RPS6KA2	http://www.gsea-msigdb.org/gsea/msigdb/cards/GSE36888_UNTREATED_VS_IL2_TREATED_TCELL_2H_DN
BIP	Immunologic_signatures	GSE17721_CTRL_VS_CPG_0.5H_BMDC_DN	195	3	0.014613	0.4401	FKBP2:PROZ:BCL11B	http://www.gsea-msigdb.org/gsea/msigdb/cards/GSE17721_CTRL_VS_CPG_0.5H_BMDC_DN
BIP	Immunologic_signatures	GSE21360_TERTIARY_VS_QUATERNARY_MEMORY_CD8_TCELL_UP	195	3	0.014613	0.4401	PLEKHO1:FURIN:STAB1	http://www.gsea-msigdb.org/gsea/msigdb/cards/GSE21360_TERTIARY_VS_QUATERNARY_MEMORY_CD8_TCELL_UP
BIP	Immunologic_signatures	GSE369_PRE_VS_POST_IL6_INJECTION_SOCS3_KO_LIVER_DN	195	3	0.014613	0.4401	SPG7:STAB1:RPS6KA2	http://www.gsea-msigdb.org/gsea/msigdb/cards/GSE369_PRE_VS_POST_IL6_INJECTION_SOCS3_KO_LIVER_DN
BIP	Immunologic_signatures	GSE8921_UNSTIM_0H_VS_TLR1_2_STIM_MONOCYTE_12H_DN	195	3	0.014613	0.4401	FURIN:STAB1:GRINA	http://www.gsea-msigdb.org/gsea/msigdb/cards/GSE8921_UNSTIM_0H_VS_TLR1_2_STIM_MONOCYTE_12H_DN
BIP	Immunologic_signatures	GSE24142_DN2_VS_DN3_THYMOCYTE_ADULT_UP	195	3	0.014613	0.4401	PC:RPS6KA2:MSRA	http://www.gsea-msigdb.org/gsea/msigdb/cards/GSE24142_DN2_VS_DN3_THYMOCYTE_ADULT_UP
BIP	Immunologic_signatures	GSE17721_CTRL_VS_GARDIQUIMOD_2H_BMDC_DN	195	3	0.014613	0.4401	FURIN:RPS6KA2:DFNA5	http://www.gsea-msigdb.org/gsea/msigdb/cards/GSE17721_CTRL_VS_GARDIQUIMOD_2H_BMDC_DN
BIP	Immunologic_signatures	GSE24972_WT_VS_IRF8_KO_SPLEEN_FOLLICULAR_BCELL_DN	196	3	0.0148128	0.4401	FADS2:RCOR2:ARMC7	http://www.gsea-msigdb.org/gsea/msigdb/cards/GSE24972_WT_VS_IRF8_KO_SPLEEN_FOLLICULAR_BCELL_DN
BIP	Immunologic_signatures	GSE360_L_DONOVANI_VS_M_TUBERCULOSIS_DC_UP	196	3	0.0148128	0.4401	CUL4A:RPS6KA2:DFNA5	http://www.gsea-msigdb.org/gsea/msigdb/cards/GSE360_L_DONOVANI_VS_M_TUBERCULOSIS_DC_UP
BIP	Immunologic_signatures	GSE19941_IL10_KO_VS_IL10_KO_AND_NFKBP50_KO_UNSTIM_MACROPHAGE_UP	196	3	0.0148128	0.4401	FURIN:ASB16:NEK4	http://www.gsea-msigdb.org/gsea/msigdb/cards/GSE19941_IL10_KO_VS_IL10_KO_AND_NFKBP50_KO_UNSTIM_MACROPHAGE_UP
BIP	Immunologic_signatures	GSE23114_PERITONEAL_CAVITY_B1A_BCELL_VS_SPLEEN_BCELL_DN	196	3	0.0148128	0.4401	FKBP2:CD47:DFNA5	http://www.gsea-msigdb.org/gsea/msigdb/cards/GSE23114_PERITONEAL_CAVITY_B1A_BCELL_VS_SPLEEN_BCELL_DN
BIP	Immunologic_signatures	GSE9037_CTRL_VS_LPS_4H_STIM_BMDM_DN	196	3	0.0148128	0.4401	ANKRD11:STARD7:GNL3	http://www.gsea-msigdb.org/gsea/msigdb/cards/GSE9037_CTRL_VS_LPS_4H_STIM_BMDM_DN
BIP	Immunologic_signatures	GSE22025_PROGESTERONE_VS_TGFB1_AND_PROGESTERONE_TREATED_CD4_TCELL_UP	196	3	0.0148128	0.4401	GLT8D1:NEK4:ZNF165	http://www.gsea-msigdb.org/gsea/msigdb/cards/GSE22025_PROGESTERONE_VS_TGFB1_AND_PROGESTERONE_TREATED_CD4_TCELL_UP
BIP	Immunologic_signatures	GSE15930_NAIVE_VS_48H_IN_VITRO_STIM_CD8_TCELL_UP	196	3	0.0148128	0.4401	CACNA1C:RPS6KA2:GRINA	http://www.gsea-msigdb.org/gsea/msigdb/cards/GSE15930_NAIVE_VS_48H_IN_VITRO_STIM_CD8_TCELL_UP
BIP	Immunologic_signatures	GSE22601_DOUBLE_NEGATIVE_VS_CD4_SINGLE_POSITIVE_THYMOCYTE_UP	196	3	0.0148128	0.4401	TMCO4:FADS2:GRINA	http://www.gsea-msigdb.org/gsea/msigdb/cards/GSE22601_DOUBLE_NEGATIVE_VS_CD4_SINGLE_POSITIVE_THYMOCYTE_UP
BIP	Immunologic_signatures	GSE42724_NAIVE_VS_B1_BCELL_DN	196	3	0.0148128	0.4401	CNIH2:ARMC7:HCG11	http://www.gsea-msigdb.org/gsea/msigdb/cards/GSE42724_NAIVE_VS_B1_BCELL_DN
BIP	Immunologic_signatures	GSE28726_NAIVE_VS_ACTIVATED_NKTCELL_DN	196	3	0.0148128	0.4401	FKBP2:CD47:ZNF165	http://www.gsea-msigdb.org/gsea/msigdb/cards/GSE28726_NAIVE_VS_ACTIVATED_NKTCELL_DN
BIP	Immunologic_signatures	GSE5589_LPS_VS_LPS_AND_IL10_STIM_IL10_KO_MACROPHAGE_45MIN_DN	196	3	0.0148128	0.4401	BCL11B:CD47:MSRA	http://www.gsea-msigdb.org/gsea/msigdb/cards/GSE5589_LPS_VS_LPS_AND_IL10_STIM_IL10_KO_MACROPHAGE_45MIN_DN
BIP	Immunologic_signatures	GSE28737_WT_VS_BCL6_KO_FOLLICULAR_BCELL_UP	196	3	0.0148128	0.4401	PRM2:YJEFN3:MUSTN1	http://www.gsea-msigdb.org/gsea/msigdb/cards/GSE28737_WT_VS_BCL6_KO_FOLLICULAR_BCELL_UP
BIP	Immunologic_signatures	GSE46606_IRF4HIGH_VS_IRF4MID_CD40L_IL2_IL5_DAY1_STIMULATED_BCELL_DN	196	3	0.0148128	0.4401	KCNN3:TLR9:TLR9:PAX5	http://www.gsea-msigdb.org/gsea/msigdb/cards/GSE46606_IRF4HIGH_VS_IRF4MID_CD40L_IL2_IL5_DAY1_STIMULATED_BCELL_DN
BIP	Immunologic_signatures	GSE22886_NAIVE_CD4_TCELL_VS_48H_ACT_TH2_DN	196	3	0.0148128	0.4401	FADS2:FADS1:STARD7	http://www.gsea-msigdb.org/gsea/msigdb/cards/GSE22886_NAIVE_CD4_TCELL_VS_48H_ACT_TH2_DN
BIP	Immunologic_signatures	GSE17721_PAM3CSK4_VS_CPG_12H_BMDC_DN	196	3	0.0148128	0.4401	TMCO4:TLR9:TLR9:TRIM27	http://www.gsea-msigdb.org/gsea/msigdb/cards/GSE17721_PAM3CSK4_VS_CPG_12H_BMDC_DN
BIP	Immunologic_signatures	GSE44955_MCSF_VS_MCSF_AND_IL27_STIM_MACROPHAGE_DN	197	3	0.0150142	0.4401	NMB:STARD7:MAD1L1	http://www.gsea-msigdb.org/gsea/msigdb/cards/GSE44955_MCSF_VS_MCSF_AND_IL27_STIM_MACROPHAGE_DN
BIP	Immunologic_signatures	GSE30962_ACUTE_VS_CHRONIC_LCMV_PRIMARY_INF_CD8_TCELL_UP	197	3	0.0150142	0.4401	BCL11B:ANKRD11:ARMC7	http://www.gsea-msigdb.org/gsea/msigdb/cards/GSE30962_ACUTE_VS_CHRONIC_LCMV_PRIMARY_INF_CD8_TCELL_UP
BIP	Immunologic_signatures	GSE21670_TGFB_VS_IL6_TREATED_STAT3_KO_CD4_TCELL_DN	197	3	0.0150142	0.4401	NMB:SRPK2:MSRA	http://www.gsea-msigdb.org/gsea/msigdb/cards/GSE21670_TGFB_VS_IL6_TREATED_STAT3_KO_CD4_TCELL_DN
BIP	Immunologic_signatures	GSE21670_UNTREATED_VS_IL6_TREATED_CD4_TCELL_DN	197	3	0.0150142	0.4401	BCL11B:NMB:GATAD2A	http://www.gsea-msigdb.org/gsea/msigdb/cards/GSE21670_UNTREATED_VS_IL6_TREATED_CD4_TCELL_DN
BIP	Immunologic_signatures	GSE2124_CTRL_VS_LYMPHOTOXIN_BETA_TREATED_MLN_UP	197	3	0.0150142	0.4401	HTR6:ASPHD1:POM121L2	http://www.gsea-msigdb.org/gsea/msigdb/cards/GSE2124_CTRL_VS_LYMPHOTOXIN_BETA_TREATED_MLN_UP
BIP	Immunologic_signatures	GSE27786_LIN_NEG_VS_ERYTHROBLAST_DN	197	3	0.0150142	0.4401	FADS1:CTSF:GRINA	http://www.gsea-msigdb.org/gsea/msigdb/cards/GSE27786_LIN_NEG_VS_ERYTHROBLAST_DN
BIP	Immunologic_signatures	GSE46606_DAY1_VS_DAY3_CD40L_IL2_IL5_STIMULATED_IRF4HIGH_BCELL_UP	197	3	0.0150142	0.4401	OSBPL2:GNL3:TRIM27	http://www.gsea-msigdb.org/gsea/msigdb/cards/GSE46606_DAY1_VS_DAY3_CD40L_IL2_IL5_STIMULATED_IRF4HIGH_BCELL_UP
BIP	Immunologic_signatures	GSE2128_C57BL6_VS_NOD_THYMOCYTE_UP	197	3	0.0150142	0.4401	ANKRD11:ARMC7:STARD7	http://www.gsea-msigdb.org/gsea/msigdb/cards/GSE2128_C57BL6_VS_NOD_THYMOCYTE_UP
BIP	Immunologic_signatures	GSE7831_UNSTIM_VS_INFLUENZA_STIM_PDC_1H_UP	197	3	0.0150142	0.4401	PLEKHO1:FADS2:NMB	http://www.gsea-msigdb.org/gsea/msigdb/cards/GSE7831_UNSTIM_VS_INFLUENZA_STIM_PDC_1H_UP
BIP	Immunologic_signatures	GSE17721_CTRL_VS_LPS_12H_BMDC_DN	197	3	0.0150142	0.4401	CD47:RPS6KA2:GRINA	http://www.gsea-msigdb.org/gsea/msigdb/cards/GSE17721_CTRL_VS_LPS_12H_BMDC_DN
BIP	Immunologic_signatures	GSE17721_CTRL_VS_LPS_24H_BMDC_DN	197	3	0.0150142	0.4401	CD47:RPS6KA2:GRINA	http://www.gsea-msigdb.org/gsea/msigdb/cards/GSE17721_CTRL_VS_LPS_24H_BMDC_DN
BIP	Immunologic_signatures	GSE27786_LSK_VS_CD4_TCELL_UP	197	3	0.0150142	0.4401	PLEKHO1:FADS1:MSRA	http://www.gsea-msigdb.org/gsea/msigdb/cards/GSE27786_LSK_VS_CD4_TCELL_UP
BIP	Immunologic_signatures	GSE17721_CTRL_VS_CPG_4H_BMDC_DN	197	3	0.0150142	0.4401	ASB16:CD47:RPS6KA2	http://www.gsea-msigdb.org/gsea/msigdb/cards/GSE17721_CTRL_VS_CPG_4H_BMDC_DN
BIP	Immunologic_signatures	GSE360_DC_VS_MAC_M_TUBERCULOSIS_DN	197	3	0.0150142	0.4401	FADS1:PC:RPS6KA2	http://www.gsea-msigdb.org/gsea/msigdb/cards/GSE360_DC_VS_MAC_M_TUBERCULOSIS_DN
BIP	Immunologic_signatures	GSE19401_RETINOIC_ACID_VS_RETINOIC_ACID_AND_PAM2CSK4_STIM_FOLLICULAR_DC_DN	197	3	0.0150142	0.4401	PC:PACSIN2:GLT8D1	http://www.gsea-msigdb.org/gsea/msigdb/cards/GSE19401_RETINOIC_ACID_VS_RETINOIC_ACID_AND_PAM2CSK4_STIM_FOLLICULAR_DC_DN
BIP	Immunologic_signatures	GSE22025_UNTREATED_VS_TGFB1_TREATED_CD4_TCELL_UP	197	3	0.0150142	0.4401	FADS2:FURIN:CD47	http://www.gsea-msigdb.org/gsea/msigdb/cards/GSE22025_UNTREATED_VS_TGFB1_TREATED_CD4_TCELL_UP
BIP	Immunologic_signatures	GSE43955_TGFB_IL6_VS_TGFB_IL6_IL23_TH17_ACT_CD4_TCELL_60H_UP	197	3	0.0150142	0.4401	STAB1:DFNA5:PAX5	http://www.gsea-msigdb.org/gsea/msigdb/cards/GSE43955_TGFB_IL6_VS_TGFB_IL6_IL23_TH17_ACT_CD4_TCELL_60H_UP
BIP	Immunologic_signatures	GSE11961_MEMORY_BCELL_DAY40_VS_GERMINAL_CENTER_BCELL_DAY40_DN	197	3	0.0150142	0.4401	TBC1D21:TRIM27:RPS6KA2	http://www.gsea-msigdb.org/gsea/msigdb/cards/GSE11961_MEMORY_BCELL_DAY40_VS_GERMINAL_CENTER_BCELL_DAY40_DN
BIP	Immunologic_signatures	GSE19941_IL10_KO_VS_IL10_KO_AND_NFKBP50_KO_LPS_AND_IL10_STIM_MACROPHAGE_UP	198	3	0.0152171	0.4401	CTSF:FURIN:STAB1	http://www.gsea-msigdb.org/gsea/msigdb/cards/GSE19941_IL10_KO_VS_IL10_KO_AND_NFKBP50_KO_LPS_AND_IL10_STIM_MACROPHAGE_UP
BIP	Immunologic_signatures	GSE10240_CTRL_VS_IL17_STIM_PRIMARY_BRONCHIAL_EPITHELIAL_CELLS_UP	198	3	0.0152171	0.4401	CTSF:GNL3:MSRA	http://www.gsea-msigdb.org/gsea/msigdb/cards/GSE10240_CTRL_VS_IL17_STIM_PRIMARY_BRONCHIAL_EPITHELIAL_CELLS_UP
BIP	Immunologic_signatures	GSE22886_NAIVE_CD8_TCELL_VS_MEMORY_TCELL_DN	198	3	0.0152171	0.4401	ASPHD1:GATAD2A:PACSIN2	http://www.gsea-msigdb.org/gsea/msigdb/cards/GSE22886_NAIVE_CD8_TCELL_VS_MEMORY_TCELL_DN
BIP	Immunologic_signatures	GSE2826_XID_VS_BTK_KO_BCELL_UP	198	3	0.0152171	0.4401	RBM26:ANKRD11:CD47	http://www.gsea-msigdb.org/gsea/msigdb/cards/GSE2826_XID_VS_BTK_KO_BCELL_UP
BIP	Immunologic_signatures	GSE3982_CTRL_VS_LPS_4H_MAC_UP	198	3	0.0152171	0.4401	RBM26:GATAD2A:POM121L2	http://www.gsea-msigdb.org/gsea/msigdb/cards/GSE3982_CTRL_VS_LPS_4H_MAC_UP
BIP	Immunologic_signatures	GSE360_DC_VS_MAC_B_MALAYI_HIGH_DOSE_DN	198	3	0.0152171	0.4401	FADS1:FKBP2:TRIM27	http://www.gsea-msigdb.org/gsea/msigdb/cards/GSE360_DC_VS_MAC_B_MALAYI_HIGH_DOSE_DN
BIP	Immunologic_signatures	GSE11386_NAIVE_VS_MEMORY_BCELL_UP	198	3	0.0152171	0.4401	PACSIN2:KIF15:HIST1H4D	http://www.gsea-msigdb.org/gsea/msigdb/cards/GSE11386_NAIVE_VS_MEMORY_BCELL_UP
BIP	Immunologic_signatures	GSE17721_0.5H_VS_4H_CPG_BMDC_UP	198	3	0.0152171	0.4401	STAB1:GNL3:SRPK2	http://www.gsea-msigdb.org/gsea/msigdb/cards/GSE17721_0.5H_VS_4H_CPG_BMDC_UP
BIP	Immunologic_signatures	GSE42088_UNINF_VS_LEISHMANIA_INF_DC_2H_UP	198	3	0.0152171	0.4401	CUL4A:NMB:DFNA5	http://www.gsea-msigdb.org/gsea/msigdb/cards/GSE42088_UNINF_VS_LEISHMANIA_INF_DC_2H_UP
BIP	Immunologic_signatures	GSE13411_NAIVE_VS_MEMORY_BCELL_DN	198	3	0.0152171	0.4401	STARD7:BTN3A2:PAX5	http://www.gsea-msigdb.org/gsea/msigdb/cards/GSE13411_NAIVE_VS_MEMORY_BCELL_DN
BIP	Immunologic_signatures	GSE15330_HSC_VS_PRO_BCELL_DN	198	3	0.0152171	0.4401	PC:STARD7:STAB1	http://www.gsea-msigdb.org/gsea/msigdb/cards/GSE15330_HSC_VS_PRO_BCELL_DN
BIP	Immunologic_signatures	GSE8921_UNSTIM_0H_VS_TLR1_2_STIM_MONOCYTE_24H_DN	198	3	0.0152171	0.4401	PLEKHO1:ARMC7:MSRA	http://www.gsea-msigdb.org/gsea/msigdb/cards/GSE8921_UNSTIM_0H_VS_TLR1_2_STIM_MONOCYTE_24H_DN
BIP	Immunologic_signatures	GSE14308_TH2_VS_TH17_DN	198	3	0.0152171	0.4401	PLEKHO1:ANKRD11:ARMC7	http://www.gsea-msigdb.org/gsea/msigdb/cards/GSE14308_TH2_VS_TH17_DN
BIP	Immunologic_signatures	GSE7460_TREG_VS_TCONV_ACT_WITH_TGFB_DN	198	3	0.0152171	0.4401	TBC1D21:PRM2:OSBPL2	http://www.gsea-msigdb.org/gsea/msigdb/cards/GSE7460_TREG_VS_TCONV_ACT_WITH_TGFB_DN
BIP	Immunologic_signatures	GSE17721_PAM3CSK4_VS_GADIQUIMOD_4H_BMDC_DN	198	3	0.0152171	0.4401	GATAD2A:CD47:MSRA	http://www.gsea-msigdb.org/gsea/msigdb/cards/GSE17721_PAM3CSK4_VS_GADIQUIMOD_4H_BMDC_DN
BIP	Immunologic_signatures	GSE14350_TREG_VS_TEFF_IN_IL2RB_KO_DN	198	3	0.0152171	0.4401	FADS2:FADS1:RBPJL	http://www.gsea-msigdb.org/gsea/msigdb/cards/GSE14350_TREG_VS_TEFF_IN_IL2RB_KO_DN
BIP	Immunologic_signatures	GSE5503_PLN_DC_VS_SPLEEN_DC_ACTIVATED_ALLOGENIC_TCELL_UP	198	3	0.0152171	0.4401	FADS1:CTSF:GNL3	http://www.gsea-msigdb.org/gsea/msigdb/cards/GSE5503_PLN_DC_VS_SPLEEN_DC_ACTIVATED_ALLOGENIC_TCELL_UP
BIP	Immunologic_signatures	GSE4142_PLASMA_CELL_VS_GC_BCELL_UP	199	3	0.0154215	0.4401	SPG7:MATN4:NEK4	http://www.gsea-msigdb.org/gsea/msigdb/cards/GSE4142_PLASMA_CELL_VS_GC_BCELL_UP
BIP	Immunologic_signatures	GSE13306_RA_VS_UNTREATED_TCONV_DN	199	3	0.0154215	0.4401	RCOR2:PROZ:CD47	http://www.gsea-msigdb.org/gsea/msigdb/cards/GSE13306_RA_VS_UNTREATED_TCONV_DN
BIP	Immunologic_signatures	GSE15330_GRANULOCYTE_MONOCYTE_PROGENITOR_VS_PRO_BCELL_UP	199	3	0.0154215	0.4401	CUL4A:GATAD2A:GNL3	http://www.gsea-msigdb.org/gsea/msigdb/cards/GSE15330_GRANULOCYTE_MONOCYTE_PROGENITOR_VS_PRO_BCELL_UP
BIP	Immunologic_signatures	GSE24026_PD1_LIGATION_VS_CTRL_IN_ACT_TCELL_LINE_DN	199	3	0.0154215	0.4401	GATAD2A:STARD7:TRIM27	http://www.gsea-msigdb.org/gsea/msigdb/cards/GSE24026_PD1_LIGATION_VS_CTRL_IN_ACT_TCELL_LINE_DN
BIP	Immunologic_signatures	GSE36392_MAC_VS_NEUTROPHIL_IL25_TREATED_LUNG_DN	199	3	0.0154215	0.4401	TBC1D21:HAPLN4:STAB1	http://www.gsea-msigdb.org/gsea/msigdb/cards/GSE36392_MAC_VS_NEUTROPHIL_IL25_TREATED_LUNG_DN
BIP	Immunologic_signatures	GSE27786_BCELL_VS_NKCELL_UP	199	3	0.0154215	0.4401	SPG7:POM121L2:PAX5	http://www.gsea-msigdb.org/gsea/msigdb/cards/GSE27786_BCELL_VS_NKCELL_UP
BIP	Immunologic_signatures	GSE18281_CORTICAL_THYMOCYTE_VS_WHOLE_CORTEX_THYMUS_DN	199	3	0.0154215	0.4401	CUL4A:STAB1:SRPK2	http://www.gsea-msigdb.org/gsea/msigdb/cards/GSE18281_CORTICAL_THYMOCYTE_VS_WHOLE_CORTEX_THYMUS_DN
BIP	Immunologic_signatures	GSE24292_WT_VS_PPARG_KO_MACROPHAGE_UP	199	3	0.0154215	0.4401	FKBP2:CUL4A:STARD7	http://www.gsea-msigdb.org/gsea/msigdb/cards/GSE24292_WT_VS_PPARG_KO_MACROPHAGE_UP
BIP	Immunologic_signatures	GSE40184_HEALTHY_VS_HCV_INFECTED_DONOR_PBMC_DN	199	3	0.0154215	0.4401	FKBP2:FURIN:GRINA	http://www.gsea-msigdb.org/gsea/msigdb/cards/GSE40184_HEALTHY_VS_HCV_INFECTED_DONOR_PBMC_DN
BIP	Immunologic_signatures	GSE11961_MARGINAL_ZONE_BCELL_VS_MEMORY_BCELL_DAY7_DN	199	3	0.0154215	0.4401	RCOR2:GRIN2A:MAD1L1	http://www.gsea-msigdb.org/gsea/msigdb/cards/GSE11961_MARGINAL_ZONE_BCELL_VS_MEMORY_BCELL_DAY7_DN
BIP	Immunologic_signatures	GSE17721_LPS_VS_PAM3CSK4_4H_BMDC_DN	199	3	0.0154215	0.4401	ARMC7:OSBPL2:STAB1	http://www.gsea-msigdb.org/gsea/msigdb/cards/GSE17721_LPS_VS_PAM3CSK4_4H_BMDC_DN
BIP	Immunologic_signatures	GSE9037_CTRL_VS_LPS_4H_STIM_IRAK4_KO_BMDM_UP	200	3	0.0156275	0.4401	PLEKHO1:FURIN:DFNA5	http://www.gsea-msigdb.org/gsea/msigdb/cards/GSE9037_CTRL_VS_LPS_4H_STIM_IRAK4_KO_BMDM_UP
BIP	Immunologic_signatures	GSE41176_UNSTIM_VS_ANTI_IGM_STIM_BCELL_6H_UP	200	3	0.0156275	0.4401	RBM26:STAB1:NT5DC2	http://www.gsea-msigdb.org/gsea/msigdb/cards/GSE41176_UNSTIM_VS_ANTI_IGM_STIM_BCELL_6H_UP
BIP	Immunologic_signatures	GSE13306_TREG_RA_VS_TCONV_RA_DN	200	3	0.0156275	0.4401	ASTL:POM121L2:DFNA5	http://www.gsea-msigdb.org/gsea/msigdb/cards/GSE13306_TREG_RA_VS_TCONV_RA_DN
BIP	Immunologic_signatures	GSE32423_MEMORY_VS_NAIVE_CD8_TCELL_DN	200	3	0.0156275	0.4401	PLEKHO1:FADS1:RBM26	http://www.gsea-msigdb.org/gsea/msigdb/cards/GSE32423_MEMORY_VS_NAIVE_CD8_TCELL_DN
BIP	Immunologic_signatures	GSE19888_ADENOSINE_A3R_ACT_VS_A3R_ACT_WITH_A3R_INH_PRETREATMENT_IN_MAST_CELL_DN	200	3	0.0156275	0.4401	FURIN:YJEFN3:TRIM27	http://www.gsea-msigdb.org/gsea/msigdb/cards/GSE19888_ADENOSINE_A3R_ACT_VS_A3R_ACT_WITH_A3R_INH_PRETREATMENT_IN_MAST_CELL_DN
BIP	Immunologic_signatures	GSE30962_PRIMARY_VS_SECONDARY_CHRONIC_LCMV_INF_CD8_TCELL_DN	200	3	0.0156275	0.4401	PLEKHO1:ARMC7:YJEFN3	http://www.gsea-msigdb.org/gsea/msigdb/cards/GSE30962_PRIMARY_VS_SECONDARY_CHRONIC_LCMV_INF_CD8_TCELL_DN
BIP	Immunologic_signatures	GSE37534_GW1929_VS_PIOGLITAZONE_TREATED_CD4_TCELL_PPARG1_FOXP3_TRANSDUCED_DN	200	3	0.0156275	0.4401	GATAD2A:OSBPL2:KIF15	http://www.gsea-msigdb.org/gsea/msigdb/cards/GSE37534_GW1929_VS_PIOGLITAZONE_TREATED_CD4_TCELL_PPARG1_FOXP3_TRANSDUCED_DN
BIP	Immunologic_signatures	GSE12392_WT_VS_IFNB_KO_CD8A_POS_SPLEEN_DC_UP	200	3	0.0156275	0.4401	PLEKHO1:FKBP2:RPS6KA2	http://www.gsea-msigdb.org/gsea/msigdb/cards/GSE12392_WT_VS_IFNB_KO_CD8A_POS_SPLEEN_DC_UP
BIP	Immunologic_signatures	GSE17721_0.5H_VS_12H_LPS_BMDC_DN	200	3	0.0156275	0.4401	CD47:RPS6KA2:GRINA	http://www.gsea-msigdb.org/gsea/msigdb/cards/GSE17721_0.5H_VS_12H_LPS_BMDC_DN
BIP	GWAScatalog	LDL cholesterol levels	101	2	0.0288715	0.444083	FADS2:FADS1
BIP	GWAScatalog	Number of sexual partners	102	2	0.0293999	0.444674	SCAND3:MAD1L1
BIP	GWAScatalog	Serum metabolite levels	102	2	0.0293999	0.444674	FADS2:FADS1
BIP	Curated_gene_sets	GRATIAS_RETINOBLASTOMA_16Q24	18	2	0.00100551	0.460944	ANKRD11:SPG7	http://www.gsea-msigdb.org/gsea/msigdb/cards/GRATIAS_RETINOBLASTOMA_16Q24
BIP	Curated_gene_sets	MIKKELSEN_IPS_HCP_WITH_H3_UNMETHYLATED	78	3	0.00113522	0.466863	NT5DC2:PCDHA6:PCDHA7	http://www.gsea-msigdb.org/gsea/msigdb/cards/MIKKELSEN_IPS_HCP_WITH_H3_UNMETHYLATED
BIP	Curated_gene_sets	SWEET_LUNG_CANCER_KRAS_UP	452	6	0.00118816	0.466863	FKBP2:CNIH2:MATN4:GNL3:NEK4:GRINA	http://www.gsea-msigdb.org/gsea/msigdb/cards/SWEET_LUNG_CANCER_KRAS_UP
BIP	GWAScatalog	Waist-to-hip ratio adjusted for body mass index	107	2	0.0320997	0.473666	NT5DC2:ITIH1
BIP	Hallmark_gene_sets	HALLMARK_BILE_ACID_METABOLISM	112	2	0.0348932	0.47913	FADS2:FADS1	http://www.gsea-msigdb.org/gsea/msigdb/cards/HALLMARK_BILE_ACID_METABOLISM
BIP	Hallmark_gene_sets	HALLMARK_SPERMATOGENESIS	134	2	0.0482297	0.47913	CNIH2:PRM2	http://www.gsea-msigdb.org/gsea/msigdb/cards/HALLMARK_SPERMATOGENESIS
BIP	Hallmark_gene_sets	HALLMARK_UV_RESPONSE_UP	155	2	0.0623956	0.47913	FURIN:GRINA	http://www.gsea-msigdb.org/gsea/msigdb/cards/HALLMARK_UV_RESPONSE_UP
BIP	Hallmark_gene_sets	HALLMARK_ALLOGRAFT_REJECTION	186	2	0.0854827	0.47913	STAB1:CD47	http://www.gsea-msigdb.org/gsea/msigdb/cards/HALLMARK_ALLOGRAFT_REJECTION
BIP	Hallmark_gene_sets	HALLMARK_XENOBIOTIC_METABOLISM	197	2	0.0942119	0.47913	PC:ITIH1	http://www.gsea-msigdb.org/gsea/msigdb/cards/HALLMARK_XENOBIOTIC_METABOLISM
BIP	Hallmark_gene_sets	HALLMARK_MYC_TARGETS_V1	198	2	0.0950179	0.47913	STARD7:GNL3	http://www.gsea-msigdb.org/gsea/msigdb/cards/HALLMARK_MYC_TARGETS_V1
BIP	Hallmark_gene_sets	HALLMARK_G2M_CHECKPOINT	199	2	0.095826	0.47913	CUL4A:KIF15	http://www.gsea-msigdb.org/gsea/msigdb/cards/HALLMARK_G2M_CHECKPOINT
BIP	Hallmark_gene_sets	HALLMARK_ESTROGEN_RESPONSE_EARLY	199	2	0.095826	0.47913	BCL11B:RPS6KA2	http://www.gsea-msigdb.org/gsea/msigdb/cards/HALLMARK_ESTROGEN_RESPONSE_EARLY
BIP	TF_targets	OCT1_07	168	3	0.00979815	0.480213	KCNN3:BCL11B:ANKRD11	http://www.gsea-msigdb.org/gsea/msigdb/cards/OCT1_07
BIP	TF_targets	AP2REP_01	180	3	0.011801	0.480213	SHANK2:GRIN2A:NT5DC2	http://www.gsea-msigdb.org/gsea/msigdb/cards/AP2REP_01
BIP	TF_targets	TGTTTGY_HNF3_Q6	741	6	0.0129798	0.480213	BCL11B:MATN4:RBPJL:OSBPL2:ITIH1:SRPK2	http://www.gsea-msigdb.org/gsea/msigdb/cards/TGTTTGY_HNF3_Q6
BIP	TF_targets	HTF_01	71	2	0.0149371	0.480213	RBM26:BCL11B	http://www.gsea-msigdb.org/gsea/msigdb/cards/HTF_01
BIP	TF_targets	FOXD3_01	199	3	0.0154215	0.480213	CACNA1C:BCL11B:ANKRD11	http://www.gsea-msigdb.org/gsea/msigdb/cards/FOXD3_01
BIP	TF_targets	CTGCAGY_UNKNOWN	770	6	0.0154215	0.480213	KCNN3:RCOR2:GRIN2A:PRM2:ARMC7:HAPLN4	http://www.gsea-msigdb.org/gsea/msigdb/cards/CTGCAGY_UNKNOWN
BIP	TF_targets	AP4_Q6	226	3	0.0215324	0.480213	CNIH2:BCL11B:ASB16	http://www.gsea-msigdb.org/gsea/msigdb/cards/AP4_Q6
BIP	TF_targets	HIF1_Q3	233	3	0.0233036	0.480213	RCOR2:BCL11B:GRIN2A	http://www.gsea-msigdb.org/gsea/msigdb/cards/HIF1_Q3
BIP	TF_targets	MEF2_03	236	3	0.0240863	0.480213	SHANK2:ASB16:YJEFN3	http://www.gsea-msigdb.org/gsea/msigdb/cards/MEF2_03
BIP	TF_targets	HNF6_Q6	236	3	0.0240863	0.480213	BCL11B:GRIN2A:SRPK2	http://www.gsea-msigdb.org/gsea/msigdb/cards/HNF6_Q6
BIP	TF_targets	ZF5_01	237	3	0.0243504	0.480213	FKBP2:RBM26:ASPHD1	http://www.gsea-msigdb.org/gsea/msigdb/cards/ZF5_01
BIP	TF_targets	MZF1_01	237	3	0.0243504	0.480213	KCNN3:RCOR2:BCL11B	http://www.gsea-msigdb.org/gsea/msigdb/cards/MZF1_01
BIP	TF_targets	SREBP1_Q6	240	3	0.025152	0.480213	KCNN3:RCOR2:CNIH2	http://www.gsea-msigdb.org/gsea/msigdb/cards/SREBP1_Q6
BIP	TF_targets	CIZ_01	244	3	0.0262428	0.480213	PLEKHO1:CNIH2:BCL11B	http://www.gsea-msigdb.org/gsea/msigdb/cards/CIZ_01
BIP	TF_targets	CACBINDINGPROTEIN_Q6	247	3	0.0270774	0.480213	KCNN3:RCOR2:ASPHD1	http://www.gsea-msigdb.org/gsea/msigdb/cards/CACBINDINGPROTEIN_Q6
BIP	TF_targets	AP3_Q6	248	3	0.0273587	0.480213	RCOR2:TBC1D21:PCDHA6	http://www.gsea-msigdb.org/gsea/msigdb/cards/AP3_Q6
BIP	TF_targets	YY1_02	250	3	0.0279261	0.480213	RBM26:BCL11B:KIF15	http://www.gsea-msigdb.org/gsea/msigdb/cards/YY1_02
BIP	TF_targets	CP2_02	250	3	0.0279261	0.480213	RCOR2:FKBP2:BCL11B	http://www.gsea-msigdb.org/gsea/msigdb/cards/CP2_02
BIP	TF_targets	SP1_Q2_01	252	3	0.0284998	0.480213	RCOR2:BCL11B:GRIN2A	http://www.gsea-msigdb.org/gsea/msigdb/cards/SP1_Q2_01
BIP	TF_targets	LFA1_Q6	253	3	0.028789	0.480213	FKBP2:BCL11B:GRIN2A	http://www.gsea-msigdb.org/gsea/msigdb/cards/LFA1_Q6
BIP	TF_targets	P53_02	254	3	0.0290798	0.480213	BCL11B:GRIN2A:SPATC1	http://www.gsea-msigdb.org/gsea/msigdb/cards/P53_02
BIP	TF_targets	E47_01	255	3	0.0293721	0.480213	BCL11B:PRM2:CD47	http://www.gsea-msigdb.org/gsea/msigdb/cards/E47_01
BIP	TF_targets	NGFIC_01	255	3	0.0293721	0.480213	FKBP2:RBM26:BCL11B	http://www.gsea-msigdb.org/gsea/msigdb/cards/NGFIC_01
BIP	TF_targets	P300_01	255	3	0.0293721	0.480213	KCNN3:FURIN:SRPK2	http://www.gsea-msigdb.org/gsea/msigdb/cards/P300_01
BIP	TF_targets	CDC5_01	258	3	0.0302584	0.480213	CACNA1C:RBM26:BCL11B	http://www.gsea-msigdb.org/gsea/msigdb/cards/CDC5_01
BIP	TF_targets	NFY_Q6_01	259	3	0.030557	0.480213	FADS1:ASPHD1:NT5DC2	http://www.gsea-msigdb.org/gsea/msigdb/cards/NFY_Q6_01
BIP	TF_targets	GATA2_01	105	2	0.0310083	0.480213	FKBP2:GRIN2A	http://www.gsea-msigdb.org/gsea/msigdb/cards/GATA2_01
BIP	TF_targets	NFAT_Q4_01	263	3	0.0317669	0.480213	CNIH2:PACSIN2:SRPK2	http://www.gsea-msigdb.org/gsea/msigdb/cards/NFAT_Q4_01
BIP	TF_targets	TTF1_Q6	265	3	0.0323813	0.480213	RCOR2:CNIH2:RBM26	http://www.gsea-msigdb.org/gsea/msigdb/cards/TTF1_Q6
BIP	TF_targets	TCF1P_Q6	267	3	0.0330018	0.480213	CACNA1C:BCL11B:STARD7	http://www.gsea-msigdb.org/gsea/msigdb/cards/TCF1P_Q6
BIP	TF_targets	ARNT_01	268	3	0.0333144	0.480213	RCOR2:BCL11B:TRIM27	http://www.gsea-msigdb.org/gsea/msigdb/cards/ARNT_01
BIP	TF_targets	GCANCTGNY_MYOD_Q6	924	6	0.0338511	0.480213	KCNN3:CNIH2:RBM26:GRIN2A:CD47:SRPK2	http://www.gsea-msigdb.org/gsea/msigdb/cards/GCANCTGNY_MYOD_Q6
BIP	GWAScatalog	QT interval	110	2	0.0337647	0.482543	FADS2:FADS1
BIP	GWAScatalog	Birth weight	273	3	0.0349007	0.494881	KCNN3:BCL11B:FURIN
BIP	Chemical_and_Genetic_pertubation	FERRANDO_T_ALL_WITH_MLL_ENL_FUSION_UP	86	3	0.00150449	0.496783	FKBP2:CD47:MAD1L1	http://www.gsea-msigdb.org/gsea/msigdb/cards/FERRANDO_T_ALL_WITH_MLL_ENL_FUSION_UP
BIP	TF_targets	ER_Q6_01	276	3	0.0358711	0.497303	KCNN3:TBC1D21:SRPK2	http://www.gsea-msigdb.org/gsea/msigdb/cards/ER_Q6_01
BIP	Computational_gene_sets	MODULE_23	549	7	0.000581078	0.498565	FADS2:FADS1:CTSF:PC:FURIN:STAB1:ITIH1	http://www.gsea-msigdb.org/gsea/msigdb/cards/MODULE_23
BIP	GWAScatalog	Medication use (thyroid preparations)	113	2	0.035463	0.498956	FADS2:MSRA
BIP	GWAScatalog	Metabolite levels	115	2	0.0366133	0.499647	FADS2:FADS1
BIP	GWAScatalog	Hemoglobin concentration	115	2	0.0366133	0.499647	CACNA1C:NT5DC2
BIP	GWAScatalog	Granulocyte count	116	2	0.0371938	0.503423	FADS2:FADS1
BIP	GWAScatalog	Rosacea symptom severity	117	2	0.0377779	0.503423	GRIN2A:MAD1L1
BIP	GWAScatalog	Myeloid white cell count	118	2	0.0383655	0.503423	FADS2:FADS1
BIP	GWAScatalog	Sum neutrophil eosinophil counts	118	2	0.0383655	0.503423	FADS2:FADS1
BIP	TF_targets	TATA_C	280	3	0.0371864	0.504083	SHANK2:BCL11B:SRPK2	http://www.gsea-msigdb.org/gsea/msigdb/cards/TATA_C
BIP	GWAScatalog	Cholesterol, total	120	2	0.0395512	0.512753	FADS2:FADS1
BIP	microRNA_targets	CACTGTG_MIR128A_MIR128B	337	3	0.0585501	0.517583	FADS1:FURIN:GATAD2A	http://www.gsea-msigdb.org/gsea/msigdb/cards/CACTGTG_MIR128A_MIR128B
BIP	microRNA_targets	CAGCACT_MIR5123P	153	2	0.0609913	0.518426	PCDHA6:PCDHA7	http://www.gsea-msigdb.org/gsea/msigdb/cards/CAGCACT_MIR5123P
BIP	Curated_gene_sets	FERRANDO_T_ALL_WITH_MLL_ENL_FUSION_UP	86	3	0.00150449	0.518432	FKBP2:CD47:MAD1L1	http://www.gsea-msigdb.org/gsea/msigdb/cards/FERRANDO_T_ALL_WITH_MLL_ENL_FUSION_UP
BIP	Curated_gene_sets	KEGG_BIOSYNTHESIS_OF_UNSATURATED_FATTY_ACIDS	22	2	0.00150789	0.518432	FADS2:FADS1	http://www.gsea-msigdb.org/gsea/msigdb/cards/KEGG_BIOSYNTHESIS_OF_UNSATURATED_FATTY_ACIDS
BIP	GWAScatalog	Eosinophil percentage of granulocytes	127	2	0.0438092	0.533649	PCDHA6:MSRA
BIP	microRNA_targets	ATGTTTC_MIR494	164	2	0.0688494	0.53939	CACNA1C:CUL4A	http://www.gsea-msigdb.org/gsea/msigdb/cards/ATGTTTC_MIR494
BIP	microRNA_targets	GCACTTT_MIR175P_MIR20A_MIR106A_MIR106B_MIR20B_MIR519D	594	4	0.0702928	0.53939	BCL11B:FURIN:PCDHA6:PCDHA7	http://www.gsea-msigdb.org/gsea/msigdb/cards/GCACTTT_MIR175P_MIR20A_MIR106A_MIR106B_MIR20B_MIR519D
BIP	TF_targets	AAGWWRNYGGC_UNKNOWN	123	2	0.0413557	0.548413	SHANK2:RBM26	http://www.gsea-msigdb.org/gsea/msigdb/cards/AAGWWRNYGGC_UNKNOWN
BIP	Canonical_Pathways	KEGG_BIOSYNTHESIS_OF_UNSATURATED_FATTY_ACIDS	22	2	0.00150789	0.552642	FADS2:FADS1	http://www.gsea-msigdb.org/gsea/msigdb/cards/KEGG_BIOSYNTHESIS_OF_UNSATURATED_FATTY_ACIDS
BIP	microRNA_targets	CATGTAA_MIR496	174	2	0.0762658	0.561825	CACNA1C:PAX5	http://www.gsea-msigdb.org/gsea/msigdb/cards/CATGTAA_MIR496
BIP	GO_mf	GO_ENDOPEPTIDASE_REGULATOR_ACTIVITY	174	4	0.00113648	0.5647	FURIN:WFDC5:WFDC12:ITIH1	http://www.gsea-msigdb.org/gsea/msigdb/cards/GO_ENDOPEPTIDASE_REGULATOR_ACTIVITY
BIP	GO_mf	GO_HYALURONIC_ACID_BINDING	21	2	0.00137313	0.5647	HAPLN4:STAB1	http://www.gsea-msigdb.org/gsea/msigdb/cards/GO_HYALURONIC_ACID_BINDING
BIP	GWAScatalog	Eosinophil percentage of white cells	133	2	0.0475885	0.568244	PCDHA6:MSRA
BIP	Cancer_modules	MODULE_206	152	3	0.00746088	0.569319	FADS2:ANKRD11:GATAD2A	http://www.gsea-msigdb.org/gsea/msigdb/cards/MODULE_206
BIP	Cancer_modules	MODULE_485	51	2	0.00792555	0.569319	FADS2:NT5DC2	http://www.gsea-msigdb.org/gsea/msigdb/cards/MODULE_485
BIP	Cancer_modules	MODULE_166	51	2	0.00792555	0.569319	ASB16:NT5DC2	http://www.gsea-msigdb.org/gsea/msigdb/cards/MODULE_166
BIP	Immunologic_signatures	GSE37532_WT_VS_PPARG_KO_LN_TREG_DN	137	2	0.0501721	0.572763	RCOR2:TLR9:TLR9	http://www.gsea-msigdb.org/gsea/msigdb/cards/GSE37532_WT_VS_PPARG_KO_LN_TREG_DN
BIP	Immunologic_signatures	GSE37605_TREG_VS_TCONV_C57BL6_FOXP3_IRES_GFP_UP	147	2	0.056846	0.572763	HTR6:CACNA1C	http://www.gsea-msigdb.org/gsea/msigdb/cards/GSE37605_TREG_VS_TCONV_C57BL6_FOXP3_IRES_GFP_UP
BIP	Immunologic_signatures	GSE37301_HEMATOPOIETIC_STEM_CELL_VS_CD4_TCELL_DN	149	2	0.0582163	0.572763	KCNN3:TBC1D21	http://www.gsea-msigdb.org/gsea/msigdb/cards/GSE37301_HEMATOPOIETIC_STEM_CELL_VS_CD4_TCELL_DN
BIP	Immunologic_signatures	GSE25677_MPL_VS_MPL_AND_R848_STIM_BCELL_DN	151	2	0.0595981	0.572763	FKBP2:NEK4	http://www.gsea-msigdb.org/gsea/msigdb/cards/GSE25677_MPL_VS_MPL_AND_R848_STIM_BCELL_DN
BIP	Immunologic_signatures	GSE6269_HEALTHY_VS_FLU_INF_PBMC_DN	153	2	0.0609913	0.572763	STAB1:GRINA	http://www.gsea-msigdb.org/gsea/msigdb/cards/GSE6269_HEALTHY_VS_FLU_INF_PBMC_DN
BIP	Immunologic_signatures	GSE7218_UNSTIM_VS_ANTIGEN_STIM_THROUGH_IGM_BCELL_UP	155	2	0.0623956	0.572763	GRIN2A:ANKRD11	http://www.gsea-msigdb.org/gsea/msigdb/cards/GSE7218_UNSTIM_VS_ANTIGEN_STIM_THROUGH_IGM_BCELL_UP
BIP	Immunologic_signatures	GSE6269_E_COLI_VS_STREP_PNEUMO_INF_PBMC_DN	157	2	0.0638109	0.572763	STAB1:NT5DC2	http://www.gsea-msigdb.org/gsea/msigdb/cards/GSE6269_E_COLI_VS_STREP_PNEUMO_INF_PBMC_DN
BIP	Immunologic_signatures	GSE13522_CTRL_VS_T_CRUZI_Y_STRAIN_INF_SKIN_BALBC_MOUSE_UP	160	2	0.0659543	0.572763	PACSIN2:MAD1L1	http://www.gsea-msigdb.org/gsea/msigdb/cards/GSE13522_CTRL_VS_T_CRUZI_Y_STRAIN_INF_SKIN_BALBC_MOUSE_UP
BIP	Immunologic_signatures	GSE6269_E_COLI_VS_STREP_PNEUMO_INF_PBMC_UP	161	2	0.0666741	0.572763	SHANK2:RBM26	http://www.gsea-msigdb.org/gsea/msigdb/cards/GSE6269_E_COLI_VS_STREP_PNEUMO_INF_PBMC_UP
BIP	Immunologic_signatures	GSE38696_LIGHT_ZONE_VS_DARK_ZONE_BCELL_DN	162	2	0.0673966	0.572763	KCNN3:CACNA1C	http://www.gsea-msigdb.org/gsea/msigdb/cards/GSE38696_LIGHT_ZONE_VS_DARK_ZONE_BCELL_DN
BIP	Immunologic_signatures	GSE15624_3H_VS_6H_HALOFUGINONE_TREATED_CD4_TCELL_DN	163	2	0.0681217	0.572763	FURIN:MSRA	http://www.gsea-msigdb.org/gsea/msigdb/cards/GSE15624_3H_VS_6H_HALOFUGINONE_TREATED_CD4_TCELL_DN
BIP	Immunologic_signatures	GSE13173_UNTREATED_VS_IL12_TREATED_ACT_CD8_TCELL_DN	165	2	0.0695796	0.572763	NEK4:GRINA	http://www.gsea-msigdb.org/gsea/msigdb/cards/GSE13173_UNTREATED_VS_IL12_TREATED_ACT_CD8_TCELL_DN
BIP	Immunologic_signatures	GSE6269_FLU_VS_STREP_PNEUMO_INF_PBMC_DN	166	2	0.0703125	0.572763	PC:ASPHD1	http://www.gsea-msigdb.org/gsea/msigdb/cards/GSE6269_FLU_VS_STREP_PNEUMO_INF_PBMC_DN
BIP	Immunologic_signatures	GSE6259_DEC205_POS_DC_VS_BCELL_UP	167	2	0.0710479	0.572763	CTSF:PC	http://www.gsea-msigdb.org/gsea/msigdb/cards/GSE6259_DEC205_POS_DC_VS_BCELL_UP
BIP	Immunologic_signatures	GSE6269_STAPH_AUREUS_VS_STREP_PNEUMO_INF_PBMC_UP	168	2	0.0717859	0.572763	CTSF:RPS6KA2	http://www.gsea-msigdb.org/gsea/msigdb/cards/GSE6269_STAPH_AUREUS_VS_STREP_PNEUMO_INF_PBMC_UP
BIP	Immunologic_signatures	GSE13522_CTRL_VS_T_CRUZI_Y_STRAIN_INF_SKIN_IFNG_KO_UP	168	2	0.0717859	0.572763	PC:PACSIN2	http://www.gsea-msigdb.org/gsea/msigdb/cards/GSE13522_CTRL_VS_T_CRUZI_Y_STRAIN_INF_SKIN_IFNG_KO_UP
BIP	Immunologic_signatures	GSE32255_UNSTIM_VS_4H_LPS_STIM_DC_DN	168	2	0.0717859	0.572763	ARMC7:OSBPL2	http://www.gsea-msigdb.org/gsea/msigdb/cards/GSE32255_UNSTIM_VS_4H_LPS_STIM_DC_DN
BIP	Immunologic_signatures	GSE13547_CTRL_VS_ANTI_IGM_STIM_ZFX_KO_BCELL_2H_UP	169	2	0.0725263	0.572763	FKBP2:HIST1H4D	http://www.gsea-msigdb.org/gsea/msigdb/cards/GSE13547_CTRL_VS_ANTI_IGM_STIM_ZFX_KO_BCELL_2H_UP
BIP	Immunologic_signatures	GSE6092_CTRL_VS_BORRELIA_BIRGDOFERI_INF_ENDOTHELIAL_CELL_UP	169	2	0.0725263	0.572763	CUL4A:ARMC7	http://www.gsea-msigdb.org/gsea/msigdb/cards/GSE6092_CTRL_VS_BORRELIA_BIRGDOFERI_INF_ENDOTHELIAL_CELL_UP
BIP	Immunologic_signatures	GSE37605_NOD_VS_C57BL6_IRES_GFP_TREG_UP	169	2	0.0725263	0.572763	CTSF:CPNE7	http://www.gsea-msigdb.org/gsea/msigdb/cards/GSE37605_NOD_VS_C57BL6_IRES_GFP_TREG_UP
BIP	Immunologic_signatures	GSE10211_UV_INACT_SENDAI_VS_LIVE_SENDAI_VIRUS_TRACHEAL_EPITHELIAL_CELLS_UP	170	2	0.0732693	0.572763	ANKRD11:SPG7	http://www.gsea-msigdb.org/gsea/msigdb/cards/GSE10211_UV_INACT_SENDAI_VS_LIVE_SENDAI_VIRUS_TRACHEAL_EPITHELIAL_CELLS_UP
BIP	Immunologic_signatures	GSE1740_UNSTIM_VS_IFNA_STIMULATED_MCSF_DERIVED_MACROPHAGE_DN	172	2	0.0747627	0.572763	PLEKHO1:BTN3A2	http://www.gsea-msigdb.org/gsea/msigdb/cards/GSE1740_UNSTIM_VS_IFNA_STIMULATED_MCSF_DERIVED_MACROPHAGE_DN
BIP	Immunologic_signatures	GSE27241_WT_VS_RORGT_KO_TH17_POLARIZED_CD4_TCELL_UP	173	2	0.075513	0.572763	KIF15:HIST1H4D	http://www.gsea-msigdb.org/gsea/msigdb/cards/GSE27241_WT_VS_RORGT_KO_TH17_POLARIZED_CD4_TCELL_UP
BIP	Immunologic_signatures	GSE3720_LPS_VS_PMA_STIM_VD2_GAMMADELTA_TCELL_DN	173	2	0.075513	0.572763	TMCO4:HAPLN4	http://www.gsea-msigdb.org/gsea/msigdb/cards/GSE3720_LPS_VS_PMA_STIM_VD2_GAMMADELTA_TCELL_DN
BIP	Immunologic_signatures	GSE13485_DAY1_VS_DAY3_YF17D_VACCINE_PBMC_UP	174	2	0.0762658	0.572763	GRIN2A:POM121L2	http://www.gsea-msigdb.org/gsea/msigdb/cards/GSE13485_DAY1_VS_DAY3_YF17D_VACCINE_PBMC_UP
BIP	Immunologic_signatures	GSE21546_UNSTIM_VS_ANTI_CD3_STIM_SAP1A_KO_AND_ELK1_KO_DP_THYMOCYTES_DN	174	2	0.0762658	0.572763	TLR9:TLR9:PCDHA6	http://www.gsea-msigdb.org/gsea/msigdb/cards/GSE21546_UNSTIM_VS_ANTI_CD3_STIM_SAP1A_KO_AND_ELK1_KO_DP_THYMOCYTES_DN
BIP	Immunologic_signatures	GSE21063_CTRL_VS_ANTI_IGM_STIM_BCELL_3H_DN	174	2	0.0762658	0.572763	PLEKHO1:OSBPL2	http://www.gsea-msigdb.org/gsea/msigdb/cards/GSE21063_CTRL_VS_ANTI_IGM_STIM_BCELL_3H_DN
BIP	Immunologic_signatures	GSE1740_MCSF_VS_MCSF_AND_IFNG_DAY2_DERIVED_MACROPHAGE_UP	174	2	0.0762658	0.572763	PLEKHO1:BTN3A2	http://www.gsea-msigdb.org/gsea/msigdb/cards/GSE1740_MCSF_VS_MCSF_AND_IFNG_DAY2_DERIVED_MACROPHAGE_UP
BIP	Immunologic_signatures	GSE18791_CTRL_VS_NEWCASTLE_VIRUS_DC_2H_DN	174	2	0.0762658	0.572763	TBC1D21:ZNF165	http://www.gsea-msigdb.org/gsea/msigdb/cards/GSE18791_CTRL_VS_NEWCASTLE_VIRUS_DC_2H_DN
BIP	Immunologic_signatures	GSE14000_TRANSLATED_RNA_VS_MRNA_16H_LPS_DC_UP	175	2	0.077021	0.572763	ASB16:WFDC12	http://www.gsea-msigdb.org/gsea/msigdb/cards/GSE14000_TRANSLATED_RNA_VS_MRNA_16H_LPS_DC_UP
BIP	Immunologic_signatures	GSE21927_HEALTHY_VS_TUMOROUS_BALBC_MOUSE_MONOCYTE_DN	175	2	0.077021	0.572763	PRM2:PACSIN2	http://www.gsea-msigdb.org/gsea/msigdb/cards/GSE21927_HEALTHY_VS_TUMOROUS_BALBC_MOUSE_MONOCYTE_DN
BIP	Immunologic_signatures	GSE29618_BCELL_VS_MONOCYTE_UP	176	2	0.0777786	0.572763	CD47:PAX5	http://www.gsea-msigdb.org/gsea/msigdb/cards/GSE29618_BCELL_VS_MONOCYTE_UP
BIP	Immunologic_signatures	GSE17974_IL4_AND_ANTI_IL12_VS_UNTREATED_0.5H_ACT_CD4_TCELL_UP	176	2	0.0777786	0.572763	HIST1H4D:HCG11	http://www.gsea-msigdb.org/gsea/msigdb/cards/GSE17974_IL4_AND_ANTI_IL12_VS_UNTREATED_0.5H_ACT_CD4_TCELL_UP
BIP	Immunologic_signatures	GSE9988_LPS_VS_LOW_LPS_MONOCYTE_DN	176	2	0.0777786	0.572763	PC:KIF15	http://www.gsea-msigdb.org/gsea/msigdb/cards/GSE9988_LPS_VS_LOW_LPS_MONOCYTE_DN
BIP	Immunologic_signatures	GSE4590_PRE_BCELL_VS_VPREB_POS_LARGE_PRE_BCELL_UP	176	2	0.0777786	0.572763	WFDC5:PAX5	http://www.gsea-msigdb.org/gsea/msigdb/cards/GSE4590_PRE_BCELL_VS_VPREB_POS_LARGE_PRE_BCELL_UP
BIP	Immunologic_signatures	GSE17974_IL4_AND_ANTI_IL12_VS_UNTREATED_24H_ACT_CD4_TCELL_UP	177	2	0.0785386	0.572763	FKBP2:HAPLN4	http://www.gsea-msigdb.org/gsea/msigdb/cards/GSE17974_IL4_AND_ANTI_IL12_VS_UNTREATED_24H_ACT_CD4_TCELL_UP
BIP	Immunologic_signatures	GSE29614_CTRL_VS_TIV_FLU_VACCINE_PBMC_2007_DN	177	2	0.0785386	0.572763	KIF15:NT5DC2	http://www.gsea-msigdb.org/gsea/msigdb/cards/GSE29614_CTRL_VS_TIV_FLU_VACCINE_PBMC_2007_DN
BIP	Immunologic_signatures	GSE29618_BCELL_VS_MDC_UP	177	2	0.0785386	0.572763	CD47:PAX5	http://www.gsea-msigdb.org/gsea/msigdb/cards/GSE29618_BCELL_VS_MDC_UP
BIP	Immunologic_signatures	GSE21927_EL4_VS_MCA203_TUMOR_MONOCYTES_UP	178	2	0.079301	0.572763	TRANK1:SPATC1	http://www.gsea-msigdb.org/gsea/msigdb/cards/GSE21927_EL4_VS_MCA203_TUMOR_MONOCYTES_UP
BIP	Immunologic_signatures	GSE16385_IFNG_TNF_VS_UNSTIM_MACROPHAGE_ROSIGLITAZONE_TREATED_UP	178	2	0.079301	0.572763	TBC1D21:BTN3A2	http://www.gsea-msigdb.org/gsea/msigdb/cards/GSE16385_IFNG_TNF_VS_UNSTIM_MACROPHAGE_ROSIGLITAZONE_TREATED_UP
BIP	Immunologic_signatures	GSE29618_BCELL_VS_MDC_DAY7_FLU_VACCINE_UP	178	2	0.079301	0.572763	CD47:PAX5	http://www.gsea-msigdb.org/gsea/msigdb/cards/GSE29618_BCELL_VS_MDC_DAY7_FLU_VACCINE_UP
BIP	Immunologic_signatures	GSE27291_6H_VS_7D_STIM_GAMMADELTA_TCELL_DN	178	2	0.079301	0.572763	PLEKHO1:SPG7	http://www.gsea-msigdb.org/gsea/msigdb/cards/GSE27291_6H_VS_7D_STIM_GAMMADELTA_TCELL_DN
BIP	Immunologic_signatures	GSE25677_R848_VS_MPL_AND_R848_STIM_BCELL_DN	179	2	0.0800657	0.572763	GATAD2A:STARD7	http://www.gsea-msigdb.org/gsea/msigdb/cards/GSE25677_R848_VS_MPL_AND_R848_STIM_BCELL_DN
BIP	Immunologic_signatures	GSE9509_10MIN_VS_30MIN_LPS_AND_IL10_STIM_IL10_KO_MACROPHAGE_DN	179	2	0.0800657	0.572763	GATAD2A:GRINA	http://www.gsea-msigdb.org/gsea/msigdb/cards/GSE9509_10MIN_VS_30MIN_LPS_AND_IL10_STIM_IL10_KO_MACROPHAGE_DN
BIP	Immunologic_signatures	GSE6259_FLT3L_INDUCED_DEC205_POS_DC_VS_BCELL_DN	179	2	0.0800657	0.572763	KIF15:HIST1H4D	http://www.gsea-msigdb.org/gsea/msigdb/cards/GSE6259_FLT3L_INDUCED_DEC205_POS_DC_VS_BCELL_DN
BIP	Immunologic_signatures	GSE14415_TCONV_VS_FOXP3_KO_INDUCED_TREG_UP	180	2	0.0808327	0.572763	STARD7:PACSIN2	http://www.gsea-msigdb.org/gsea/msigdb/cards/GSE14415_TCONV_VS_FOXP3_KO_INDUCED_TREG_UP
BIP	Immunologic_signatures	GSE29618_BCELL_VS_PDC_DAY7_FLU_VACCINE_UP	180	2	0.0808327	0.572763	CD47:PAX5	http://www.gsea-msigdb.org/gsea/msigdb/cards/GSE29618_BCELL_VS_PDC_DAY7_FLU_VACCINE_UP
BIP	Immunologic_signatures	GSE27291_0H_VS_7D_STIM_GAMMADELTA_TCELL_DN	180	2	0.0808327	0.572763	PLEKHO1:ANKRD11	http://www.gsea-msigdb.org/gsea/msigdb/cards/GSE27291_0H_VS_7D_STIM_GAMMADELTA_TCELL_DN
BIP	Immunologic_signatures	GSE2706_R848_VS_R848_AND_LPS_8H_STIM_DC_UP	181	2	0.081602	0.572763	FADS2:ITIH1	http://www.gsea-msigdb.org/gsea/msigdb/cards/GSE2706_R848_VS_R848_AND_LPS_8H_STIM_DC_UP
BIP	Immunologic_signatures	GSE21546_UNSTIM_VS_ANTI_CD3_STIM_SAP1A_KO_AND_ELK1_KO_DP_THYMOCYTES_UP	181	2	0.081602	0.572763	CD47:BTN3A2	http://www.gsea-msigdb.org/gsea/msigdb/cards/GSE21546_UNSTIM_VS_ANTI_CD3_STIM_SAP1A_KO_AND_ELK1_KO_DP_THYMOCYTES_UP
BIP	Immunologic_signatures	GSE6259_DEC205_POS_DC_VS_BCELL_DN	181	2	0.081602	0.572763	TMCO4:TLR9:TLR9	http://www.gsea-msigdb.org/gsea/msigdb/cards/GSE6259_DEC205_POS_DC_VS_BCELL_DN
BIP	Immunologic_signatures	GSE32901_NAIVE_VS_TH1_CD4_TCELL_DN	181	2	0.081602	0.572763	HTR6:PAX5	http://www.gsea-msigdb.org/gsea/msigdb/cards/GSE32901_NAIVE_VS_TH1_CD4_TCELL_DN
BIP	Immunologic_signatures	GSE21360_NAIVE_VS_PRIMARY_MEMORY_CD8_TCELL_UP	181	2	0.081602	0.572763	FURIN:GRINA	http://www.gsea-msigdb.org/gsea/msigdb/cards/GSE21360_NAIVE_VS_PRIMARY_MEMORY_CD8_TCELL_UP
BIP	Immunologic_signatures	GSE16450_CTRL_VS_IFNA_12H_STIM_IMMATURE_NEURON_CELL_LINE_DN	181	2	0.081602	0.572763	FADS1:NMB	http://www.gsea-msigdb.org/gsea/msigdb/cards/GSE16450_CTRL_VS_IFNA_12H_STIM_IMMATURE_NEURON_CELL_LINE_DN
BIP	Immunologic_signatures	GSE34156_UNTREATED_VS_24H_NOD2_AND_TLR1_TLR2_LIGAND_TREATED_MONOCYTE_UP	182	2	0.0823736	0.572763	KCNN3:FURIN	http://www.gsea-msigdb.org/gsea/msigdb/cards/GSE34156_UNTREATED_VS_24H_NOD2_AND_TLR1_TLR2_LIGAND_TREATED_MONOCYTE_UP
BIP	Immunologic_signatures	GSE6269_HEALTHY_VS_STAPH_PNEUMO_INF_PBMC_UP	182	2	0.0823736	0.572763	CUL4A:STARD7	http://www.gsea-msigdb.org/gsea/msigdb/cards/GSE6269_HEALTHY_VS_STAPH_PNEUMO_INF_PBMC_UP
BIP	Immunologic_signatures	GSE22033_WT_VS_PPARG_KO_MEF_UP	183	2	0.0831475	0.572763	SPG7:CPNE7	http://www.gsea-msigdb.org/gsea/msigdb/cards/GSE22033_WT_VS_PPARG_KO_MEF_UP
BIP	Immunologic_signatures	GSE37301_HEMATOPOIETIC_STEM_CELL_VS_CD4_TCELL_UP	183	2	0.0831475	0.572763	KIF15:TLR9:TLR9	http://www.gsea-msigdb.org/gsea/msigdb/cards/GSE37301_HEMATOPOIETIC_STEM_CELL_VS_CD4_TCELL_UP
BIP	Immunologic_signatures	GSE9509_10MIN_VS_30MIN_LPS_AND_IL10_STIM_IL10_KO_MACROPHAGE_UP	183	2	0.0831475	0.572763	GNL3:DFNA5	http://www.gsea-msigdb.org/gsea/msigdb/cards/GSE9509_10MIN_VS_30MIN_LPS_AND_IL10_STIM_IL10_KO_MACROPHAGE_UP
BIP	Immunologic_signatures	GSE29614_CTRL_VS_DAY7_TIV_FLU_VACCINE_PBMC_DN	183	2	0.0831475	0.572763	KIF15:NT5DC2	http://www.gsea-msigdb.org/gsea/msigdb/cards/GSE29614_CTRL_VS_DAY7_TIV_FLU_VACCINE_PBMC_DN
BIP	Immunologic_signatures	GSE6259_FLT3L_INDUCED_33D1_POS_DC_VS_CD4_TCELL_UP	184	2	0.0839237	0.572763	CTSF:STAB1	http://www.gsea-msigdb.org/gsea/msigdb/cards/GSE6259_FLT3L_INDUCED_33D1_POS_DC_VS_CD4_TCELL_UP
BIP	Immunologic_signatures	GSE23114_PERITONEAL_CAVITY_B1A_BCELL_VS_SPLEEN_BCELL_UP	184	2	0.0839237	0.572763	CPNE7:GLT8D1	http://www.gsea-msigdb.org/gsea/msigdb/cards/GSE23114_PERITONEAL_CAVITY_B1A_BCELL_VS_SPLEEN_BCELL_UP
BIP	Immunologic_signatures	GSE12845_IGD_NEG_BLOOD_VS_DARKZONE_GC_TONSIL_BCELL_UP	184	2	0.0839237	0.572763	CTSF:RPS6KA2	http://www.gsea-msigdb.org/gsea/msigdb/cards/GSE12845_IGD_NEG_BLOOD_VS_DARKZONE_GC_TONSIL_BCELL_UP
BIP	Immunologic_signatures	GSE42021_CD24HI_VS_CD24LOW_TCONV_THYMUS_DN	184	2	0.0839237	0.572763	CD47:BTN3A2	http://www.gsea-msigdb.org/gsea/msigdb/cards/GSE42021_CD24HI_VS_CD24LOW_TCONV_THYMUS_DN
BIP	Immunologic_signatures	GSE3982_MEMORY_CD4_TCELL_VS_BCELL_DN	184	2	0.0839237	0.572763	ZNF165:PAX5	http://www.gsea-msigdb.org/gsea/msigdb/cards/GSE3982_MEMORY_CD4_TCELL_VS_BCELL_DN
BIP	Immunologic_signatures	GSE21546_WT_VS_SAP1A_KO_DP_THYMOCYTES_UP	184	2	0.0839237	0.572763	TRANK1:BTN3A2	http://www.gsea-msigdb.org/gsea/msigdb/cards/GSE21546_WT_VS_SAP1A_KO_DP_THYMOCYTES_UP
BIP	Immunologic_signatures	GSE15271_CXCR4_POS_VS_NEG_GC_BCELL_DN	184	2	0.0839237	0.572763	NMB:FURIN	http://www.gsea-msigdb.org/gsea/msigdb/cards/GSE15271_CXCR4_POS_VS_NEG_GC_BCELL_DN
BIP	Immunologic_signatures	GSE40685_TREG_VS_FOXP3_KO_TREG_PRECURSOR_DN	185	2	0.0847021	0.572763	TRANK1:CD47	http://www.gsea-msigdb.org/gsea/msigdb/cards/GSE40685_TREG_VS_FOXP3_KO_TREG_PRECURSOR_DN
BIP	Immunologic_signatures	GSE25123_WT_VS_PPARG_KO_MACROPHAGE_IL4_AND_ROSIGLITAZONE_STIM_UP	185	2	0.0847021	0.572763	YJEFN3:HCG11	http://www.gsea-msigdb.org/gsea/msigdb/cards/GSE25123_WT_VS_PPARG_KO_MACROPHAGE_IL4_AND_ROSIGLITAZONE_STIM_UP
BIP	Immunologic_signatures	GSE2585_THYMIC_DC_VS_THYMIC_MACROPHAGE_UP	185	2	0.0847021	0.572763	NMB:POM121L2	http://www.gsea-msigdb.org/gsea/msigdb/cards/GSE2585_THYMIC_DC_VS_THYMIC_MACROPHAGE_UP
BIP	Immunologic_signatures	GSE45365_WT_VS_IFNAR_KO_CD8A_DC_MCMV_INFECTION_DN	185	2	0.0847021	0.572763	CTSF:POM121L2	http://www.gsea-msigdb.org/gsea/msigdb/cards/GSE45365_WT_VS_IFNAR_KO_CD8A_DC_MCMV_INFECTION_DN
BIP	Immunologic_signatures	GSE45837_WT_VS_GFI1_KO_PDC_UP	185	2	0.0847021	0.572763	RBM26:FURIN	http://www.gsea-msigdb.org/gsea/msigdb/cards/GSE45837_WT_VS_GFI1_KO_PDC_UP
BIP	Immunologic_signatures	GSE3565_DUSP1_VS_WT_SPLENOCYTES_DN	185	2	0.0847021	0.572763	PLEKHO1:GNL3	http://www.gsea-msigdb.org/gsea/msigdb/cards/GSE3565_DUSP1_VS_WT_SPLENOCYTES_DN
BIP	Immunologic_signatures	GSE24574_BCL6_LOW_TFH_VS_TCONV_CD4_TCELL_UP	185	2	0.0847021	0.572763	PC:MATN4	http://www.gsea-msigdb.org/gsea/msigdb/cards/GSE24574_BCL6_LOW_TFH_VS_TCONV_CD4_TCELL_UP
BIP	Immunologic_signatures	GSE25502_WT_VS_KLF13_KO_THYMIC_MEMORY_LIKE_CD8_TCELL_UP	185	2	0.0847021	0.572763	MUSTN1:CD47	http://www.gsea-msigdb.org/gsea/msigdb/cards/GSE25502_WT_VS_KLF13_KO_THYMIC_MEMORY_LIKE_CD8_TCELL_UP
BIP	Immunologic_signatures	GSE42021_TREG_PLN_VS_TREG_PRECURSORS_THYMUS_DN	186	2	0.0854827	0.572763	TRANK1:CD47	http://www.gsea-msigdb.org/gsea/msigdb/cards/GSE42021_TREG_PLN_VS_TREG_PRECURSORS_THYMUS_DN
BIP	Immunologic_signatures	GSE3982_MAST_CELL_VS_BCELL_DN	186	2	0.0854827	0.572763	FURIN:PAX5	http://www.gsea-msigdb.org/gsea/msigdb/cards/GSE3982_MAST_CELL_VS_BCELL_DN
BIP	Immunologic_signatures	GSE6259_DEC205_POS_DC_VS_CD8_TCELL_UP	186	2	0.0854827	0.572763	PLEKHO1:FADS2	http://www.gsea-msigdb.org/gsea/msigdb/cards/GSE6259_DEC205_POS_DC_VS_CD8_TCELL_UP
BIP	Immunologic_signatures	GSE8515_CTRL_VS_IL6_4H_STIM_MAC_DN	186	2	0.0854827	0.572763	CTSF:PAX5	http://www.gsea-msigdb.org/gsea/msigdb/cards/GSE8515_CTRL_VS_IL6_4H_STIM_MAC_DN
BIP	Immunologic_signatures	GSE20727_ROS_INH_VS_ROS_INH_AND_DNFB_ALLERGEN_TREATED_DC_DN	186	2	0.0854827	0.572763	CNIH2:ITIH1	http://www.gsea-msigdb.org/gsea/msigdb/cards/GSE20727_ROS_INH_VS_ROS_INH_AND_DNFB_ALLERGEN_TREATED_DC_DN
BIP	Immunologic_signatures	GSE22611_UNSTIM_VS_6H_MDP_STIM_MUTANT_NOD2_TRANSDUCED_HEK293T_CELL_DN	186	2	0.0854827	0.572763	FURIN:GATAD2A	http://www.gsea-msigdb.org/gsea/msigdb/cards/GSE22611_UNSTIM_VS_6H_MDP_STIM_MUTANT_NOD2_TRANSDUCED_HEK293T_CELL_DN
BIP	Immunologic_signatures	GSE22886_CD4_TCELL_VS_BCELL_NAIVE_DN	186	2	0.0854827	0.572763	NEK4:HIST1H4D	http://www.gsea-msigdb.org/gsea/msigdb/cards/GSE22886_CD4_TCELL_VS_BCELL_NAIVE_DN
BIP	Immunologic_signatures	GSE21927_SPLENIC_C26GM_TUMOROUS_VS_BONE_MARROW_MONOCYTES_DN	186	2	0.0854827	0.572763	NMB:BTN3A2	http://www.gsea-msigdb.org/gsea/msigdb/cards/GSE21927_SPLENIC_C26GM_TUMOROUS_VS_BONE_MARROW_MONOCYTES_DN
BIP	Immunologic_signatures	GSE1432_1H_VS_24H_IFNG_MICROGLIA_DN	186	2	0.0854827	0.572763	PLEKHO1:CD47	http://www.gsea-msigdb.org/gsea/msigdb/cards/GSE1432_1H_VS_24H_IFNG_MICROGLIA_DN
BIP	Immunologic_signatures	GSE13411_PLASMA_CELL_VS_MEMORY_BCELL_UP	186	2	0.0854827	0.572763	FKBP2:NT5DC2	http://www.gsea-msigdb.org/gsea/msigdb/cards/GSE13411_PLASMA_CELL_VS_MEMORY_BCELL_UP
BIP	Immunologic_signatures	GSE17974_CTRL_VS_ACT_IL4_AND_ANTI_IL12_0.5H_CD4_TCELL_DN	186	2	0.0854827	0.572763	RBPJL:HIST1H4D	http://www.gsea-msigdb.org/gsea/msigdb/cards/GSE17974_CTRL_VS_ACT_IL4_AND_ANTI_IL12_0.5H_CD4_TCELL_DN
BIP	Immunologic_signatures	GSE26928_NAIVE_VS_CENT_MEMORY_CD4_TCELL_UP	187	2	0.0862656	0.572763	CTSF:PC	http://www.gsea-msigdb.org/gsea/msigdb/cards/GSE26928_NAIVE_VS_CENT_MEMORY_CD4_TCELL_UP
BIP	Immunologic_signatures	GSE14415_INDUCED_VS_NATURAL_TREG_DN	187	2	0.0862656	0.572763	FKBP2:KIF15	http://www.gsea-msigdb.org/gsea/msigdb/cards/GSE14415_INDUCED_VS_NATURAL_TREG_DN
BIP	Immunologic_signatures	GSE22886_CTRL_VS_LPS_24H_DC_DN	187	2	0.0862656	0.572763	BTN3A2:GRINA	http://www.gsea-msigdb.org/gsea/msigdb/cards/GSE22886_CTRL_VS_LPS_24H_DC_DN
BIP	Immunologic_signatures	GSE21033_CTRL_VS_POLYIC_STIM_DC_1H_UP	187	2	0.0862656	0.572763	CD47:PCDHB8	http://www.gsea-msigdb.org/gsea/msigdb/cards/GSE21033_CTRL_VS_POLYIC_STIM_DC_1H_UP
BIP	Immunologic_signatures	GSE21063_CTRL_VS_ANTI_IGM_STIM_BCELL_NFATC1_KO_3H_DN	187	2	0.0862656	0.572763	SPG7:TRANK1	http://www.gsea-msigdb.org/gsea/msigdb/cards/GSE21063_CTRL_VS_ANTI_IGM_STIM_BCELL_NFATC1_KO_3H_DN
BIP	Immunologic_signatures	GSE13547_WT_VS_ZFX_KO_BCELL_DN	187	2	0.0862656	0.572763	FKBP2:KIF15	http://www.gsea-msigdb.org/gsea/msigdb/cards/GSE13547_WT_VS_ZFX_KO_BCELL_DN
BIP	Immunologic_signatures	GSE8515_IL1_VS_IL6_4H_STIM_MAC_DN	187	2	0.0862656	0.572763	PACSIN2:TRIM27	http://www.gsea-msigdb.org/gsea/msigdb/cards/GSE8515_IL1_VS_IL6_4H_STIM_MAC_DN
BIP	Immunologic_signatures	GSE46606_UNSTIM_VS_CD40L_IL2_IL5_1DAY_STIMULATED_IRF4_KO_BCELL_DN	187	2	0.0862656	0.572763	ANKRD11:GLT8D1	http://www.gsea-msigdb.org/gsea/msigdb/cards/GSE46606_UNSTIM_VS_CD40L_IL2_IL5_1DAY_STIMULATED_IRF4_KO_BCELL_DN
BIP	Immunologic_signatures	GSE37534_GW1929_VS_PIOGLITAZONE_TREATED_CD4_TCELL_PPARG1_FOXP3_TRANSDUCED_UP	187	2	0.0862656	0.572763	NMB:RBPJL	http://www.gsea-msigdb.org/gsea/msigdb/cards/GSE37534_GW1929_VS_PIOGLITAZONE_TREATED_CD4_TCELL_PPARG1_FOXP3_TRANSDUCED_UP
BIP	Immunologic_signatures	GSE20152_SPHK1_KO_VS_HTNFA_OVEREXPRESS_ANKLE_UP	188	2	0.0870506	0.572763	FADS1:GATAD2A	http://www.gsea-msigdb.org/gsea/msigdb/cards/GSE20152_SPHK1_KO_VS_HTNFA_OVEREXPRESS_ANKLE_UP
BIP	Immunologic_signatures	GSE37533_PPARG1_FOXP3_VS_FOXP3_TRANSDUCED_CD4_TCELL_DN	188	2	0.0870506	0.572763	TRANK1:CD47	http://www.gsea-msigdb.org/gsea/msigdb/cards/GSE37533_PPARG1_FOXP3_VS_FOXP3_TRANSDUCED_CD4_TCELL_DN
BIP	Immunologic_signatures	GSE40274_CTRL_VS_FOXP3_AND_LEF1_TRANSDUCED_ACTIVATED_CD4_TCELL_DN	188	2	0.0870506	0.572763	FADS2:MSRA	http://www.gsea-msigdb.org/gsea/msigdb/cards/GSE40274_CTRL_VS_FOXP3_AND_LEF1_TRANSDUCED_ACTIVATED_CD4_TCELL_DN
BIP	Immunologic_signatures	GSE12366_GC_BCELL_VS_PLASMA_CELL_DN	188	2	0.0870506	0.572763	ANKRD11:BTN3A2	http://www.gsea-msigdb.org/gsea/msigdb/cards/GSE12366_GC_BCELL_VS_PLASMA_CELL_DN
BIP	Immunologic_signatures	GSE11864_CSF1_IFNG_VS_CSF1_PAM3CYS_IN_MAC_DN	188	2	0.0870506	0.572763	ASPHD1:GNL3	http://www.gsea-msigdb.org/gsea/msigdb/cards/GSE11864_CSF1_IFNG_VS_CSF1_PAM3CYS_IN_MAC_DN
BIP	Immunologic_signatures	GSE45739_UNSTIM_VS_ACD3_ACD28_STIM_NRAS_KO_CD4_TCELL_DN	188	2	0.0870506	0.572763	GATAD2A:PAX5	http://www.gsea-msigdb.org/gsea/msigdb/cards/GSE45739_UNSTIM_VS_ACD3_ACD28_STIM_NRAS_KO_CD4_TCELL_DN
BIP	Immunologic_signatures	GSE40685_NAIVE_CD4_TCELL_VS_FOXP3_KO_TREG_PRECURSOR_DN	188	2	0.0870506	0.572763	PC:GLT8D1	http://www.gsea-msigdb.org/gsea/msigdb/cards/GSE40685_NAIVE_CD4_TCELL_VS_FOXP3_KO_TREG_PRECURSOR_DN
BIP	Immunologic_signatures	GSE10325_BCELL_VS_LUPUS_BCELL_UP	188	2	0.0870506	0.572763	CTSF:ASPHD1	http://www.gsea-msigdb.org/gsea/msigdb/cards/GSE10325_BCELL_VS_LUPUS_BCELL_UP
BIP	Immunologic_signatures	GSE41867_NAIVE_VS_DAY8_LCMV_CLONE13_EFFECTOR_CD8_TCELL_DN	188	2	0.0870506	0.572763	FKBP2:PAX5	http://www.gsea-msigdb.org/gsea/msigdb/cards/GSE41867_NAIVE_VS_DAY8_LCMV_CLONE13_EFFECTOR_CD8_TCELL_DN
BIP	Immunologic_signatures	GSE37533_PPARG2_FOXP3_VS_FOXP3_TRANSDUCED_CD4_TCELL_DN	188	2	0.0870506	0.572763	TRANK1:CD47	http://www.gsea-msigdb.org/gsea/msigdb/cards/GSE37533_PPARG2_FOXP3_VS_FOXP3_TRANSDUCED_CD4_TCELL_DN
BIP	Immunologic_signatures	GSE29618_MONOCYTE_VS_PDC_DN	188	2	0.0870506	0.572763	FKBP2:RPS6KA2	http://www.gsea-msigdb.org/gsea/msigdb/cards/GSE29618_MONOCYTE_VS_PDC_DN
BIP	Immunologic_signatures	GSE360_T_GONDII_VS_B_MALAYI_HIGH_DOSE_MAC_DN	188	2	0.0870506	0.572763	FKBP2:STAB1	http://www.gsea-msigdb.org/gsea/msigdb/cards/GSE360_T_GONDII_VS_B_MALAYI_HIGH_DOSE_MAC_DN
BIP	Immunologic_signatures	GSE22886_NAIVE_CD4_TCELL_VS_DC_UP	188	2	0.0870506	0.572763	BCL11B:BTN3A2	http://www.gsea-msigdb.org/gsea/msigdb/cards/GSE22886_NAIVE_CD4_TCELL_VS_DC_UP
BIP	Immunologic_signatures	GSE22886_UNSTIM_VS_IL15_STIM_NKCELL_UP	188	2	0.0870506	0.572763	TRANK1:DFNA5	http://www.gsea-msigdb.org/gsea/msigdb/cards/GSE22886_UNSTIM_VS_IL15_STIM_NKCELL_UP
BIP	Immunologic_signatures	GSE22886_IGG_IGA_MEMORY_BCELL_VS_BM_PLASMA_CELL_DN	188	2	0.0870506	0.572763	KCNN3:GLT8D1	http://www.gsea-msigdb.org/gsea/msigdb/cards/GSE22886_IGG_IGA_MEMORY_BCELL_VS_BM_PLASMA_CELL_DN
BIP	Immunologic_signatures	GSE18281_PERIMEDULLARY_CORTICAL_REGION_VS_WHOLE_MEDULLA_THYMUS_UP	189	2	0.0878378	0.572763	ANKRD11:SPG7	http://www.gsea-msigdb.org/gsea/msigdb/cards/GSE18281_PERIMEDULLARY_CORTICAL_REGION_VS_WHOLE_MEDULLA_THYMUS_UP
BIP	Immunologic_signatures	GSE12845_IGD_POS_BLOOD_VS_PRE_GC_TONSIL_BCELL_UP	189	2	0.0878378	0.572763	CTSF:GLT8D1	http://www.gsea-msigdb.org/gsea/msigdb/cards/GSE12845_IGD_POS_BLOOD_VS_PRE_GC_TONSIL_BCELL_UP
BIP	Immunologic_signatures	GSE27291_0H_VS_6H_STIM_GAMMADELTA_TCELL_DN	189	2	0.0878378	0.572763	PCDHA6:SPATC1	http://www.gsea-msigdb.org/gsea/msigdb/cards/GSE27291_0H_VS_6H_STIM_GAMMADELTA_TCELL_DN
BIP	Immunologic_signatures	GSE13547_2H_VS_12_H_ANTI_IGM_STIM_BCELL_DN	189	2	0.0878378	0.572763	FKBP2:KIF15	http://www.gsea-msigdb.org/gsea/msigdb/cards/GSE13547_2H_VS_12_H_ANTI_IGM_STIM_BCELL_DN
BIP	Immunologic_signatures	GSE8515_CTRL_VS_IL1_4H_STIM_MAC_DN	189	2	0.0878378	0.572763	HTR6:MATN4	http://www.gsea-msigdb.org/gsea/msigdb/cards/GSE8515_CTRL_VS_IL1_4H_STIM_MAC_DN
BIP	Immunologic_signatures	GSE24634_TEFF_VS_TCONV_DAY5_IN_CULTURE_DN	189	2	0.0878378	0.572763	TRANK1:MAD1L1	http://www.gsea-msigdb.org/gsea/msigdb/cards/GSE24634_TEFF_VS_TCONV_DAY5_IN_CULTURE_DN
BIP	Immunologic_signatures	GSE360_L_MAJOR_VS_B_MALAYI_HIGH_DOSE_DC_DN	189	2	0.0878378	0.572763	CACNA1C:OSBPL2	http://www.gsea-msigdb.org/gsea/msigdb/cards/GSE360_L_MAJOR_VS_B_MALAYI_HIGH_DOSE_DC_DN
BIP	Immunologic_signatures	GSE22140_GERMFREE_VS_SPF_ARTHRITIC_MOUSE_CD4_TCELL_DN	189	2	0.0878378	0.572763	TRANK1:BTN3A2	http://www.gsea-msigdb.org/gsea/msigdb/cards/GSE22140_GERMFREE_VS_SPF_ARTHRITIC_MOUSE_CD4_TCELL_DN
BIP	Immunologic_signatures	GSE5099_CLASSICAL_M1_VS_ALTERNATIVE_M2_MACROPHAGE_UP	189	2	0.0878378	0.572763	PLEKHO1:GNL3	http://www.gsea-msigdb.org/gsea/msigdb/cards/GSE5099_CLASSICAL_M1_VS_ALTERNATIVE_M2_MACROPHAGE_UP
BIP	Immunologic_signatures	GSE42021_TREG_VS_TCONV_PLN_UP	189	2	0.0878378	0.572763	TRANK1:CD47	http://www.gsea-msigdb.org/gsea/msigdb/cards/GSE42021_TREG_VS_TCONV_PLN_UP
BIP	Immunologic_signatures	GSE2770_IL12_VS_TGFB_AND_IL12_TREATED_ACT_CD4_TCELL_6H_UP	189	2	0.0878378	0.572763	KCNN3:PCDHA6	http://www.gsea-msigdb.org/gsea/msigdb/cards/GSE2770_IL12_VS_TGFB_AND_IL12_TREATED_ACT_CD4_TCELL_6H_UP
BIP	Immunologic_signatures	GSE7219_UNSTIM_VS_LPS_AND_ANTI_CD40_STIM_NIK_NFKB2_KO_DC_DN	189	2	0.0878378	0.572763	KIF15:GRINA	http://www.gsea-msigdb.org/gsea/msigdb/cards/GSE7219_UNSTIM_VS_LPS_AND_ANTI_CD40_STIM_NIK_NFKB2_KO_DC_DN
BIP	Immunologic_signatures	GSE25088_WT_VS_STAT6_KO_MACROPHAGE_UP	189	2	0.0878378	0.572763	TMCO4:STARD7	http://www.gsea-msigdb.org/gsea/msigdb/cards/GSE25088_WT_VS_STAT6_KO_MACROPHAGE_UP
BIP	Immunologic_signatures	GSE11057_CD4_CENT_MEM_VS_PBMC_DN	189	2	0.0878378	0.572763	GRINA:PAX5	http://www.gsea-msigdb.org/gsea/msigdb/cards/GSE11057_CD4_CENT_MEM_VS_PBMC_DN
BIP	Immunologic_signatures	GSE13484_UNSTIM_VS_YF17D_VACCINE_STIM_PBMC_DN	190	2	0.0886272	0.572763	TRANK1:CD47	http://www.gsea-msigdb.org/gsea/msigdb/cards/GSE13484_UNSTIM_VS_YF17D_VACCINE_STIM_PBMC_DN
BIP	Immunologic_signatures	GSE22886_NAIVE_CD4_TCELL_VS_NEUTROPHIL_DN	190	2	0.0886272	0.572763	PROZ:RPS6KA2	http://www.gsea-msigdb.org/gsea/msigdb/cards/GSE22886_NAIVE_CD4_TCELL_VS_NEUTROPHIL_DN
BIP	Immunologic_signatures	GSE1460_INTRATHYMIC_T_PROGENITOR_VS_NAIVE_CD4_TCELL_ADULT_BLOOD_DN	190	2	0.0886272	0.572763	CTSF:ITIH1	http://www.gsea-msigdb.org/gsea/msigdb/cards/GSE1460_INTRATHYMIC_T_PROGENITOR_VS_NAIVE_CD4_TCELL_ADULT_BLOOD_DN
BIP	Immunologic_signatures	GSE12845_IGD_POS_BLOOD_VS_DARKZONE_GC_TONSIL_BCELL_UP	190	2	0.0886272	0.572763	GLT8D1:RPS6KA2	http://www.gsea-msigdb.org/gsea/msigdb/cards/GSE12845_IGD_POS_BLOOD_VS_DARKZONE_GC_TONSIL_BCELL_UP
BIP	Immunologic_signatures	GSE21670_UNTREATED_VS_IL6_TREATED_CD4_TCELL_UP	190	2	0.0886272	0.572763	ARMC7:MUSTN1	http://www.gsea-msigdb.org/gsea/msigdb/cards/GSE21670_UNTREATED_VS_IL6_TREATED_CD4_TCELL_UP
BIP	Immunologic_signatures	GSE15659_CD45RA_NEG_CD4_TCELL_VS_RESTING_TREG_DN	190	2	0.0886272	0.572763	SHANK2:SPATC1	http://www.gsea-msigdb.org/gsea/msigdb/cards/GSE15659_CD45RA_NEG_CD4_TCELL_VS_RESTING_TREG_DN
BIP	Immunologic_signatures	GSE41176_UNSTIM_VS_ANTI_IGM_STIM_TAK1_KO_BCELL_24H_UP	190	2	0.0886272	0.572763	ASPHD1:STARD7	http://www.gsea-msigdb.org/gsea/msigdb/cards/GSE41176_UNSTIM_VS_ANTI_IGM_STIM_TAK1_KO_BCELL_24H_UP
BIP	Immunologic_signatures	GSE20727_DNFB_ALLERGEN_VS_ROS_INH_AND_DNFB_ALLERGEN_TREATED_DC_UP	190	2	0.0886272	0.572763	OSBPL2:POM121L2	http://www.gsea-msigdb.org/gsea/msigdb/cards/GSE20727_DNFB_ALLERGEN_VS_ROS_INH_AND_DNFB_ALLERGEN_TREATED_DC_UP
BIP	Immunologic_signatures	GSE14000_4H_VS_16H_LPS_DC_UP	190	2	0.0886272	0.572763	SRPK2:MSRA	http://www.gsea-msigdb.org/gsea/msigdb/cards/GSE14000_4H_VS_16H_LPS_DC_UP
BIP	Immunologic_signatures	GSE29618_PRE_VS_DAY7_POST_LAIV_FLU_VACCINE_PDC_UP	190	2	0.0886272	0.572763	SHANK2:BCL11B	http://www.gsea-msigdb.org/gsea/msigdb/cards/GSE29618_PRE_VS_DAY7_POST_LAIV_FLU_VACCINE_PDC_UP
BIP	Immunologic_signatures	GSE29618_PRE_VS_DAY7_POST_TIV_FLU_VACCINE_BCELL_UP	190	2	0.0886272	0.572763	KCNN3:CPNE7	http://www.gsea-msigdb.org/gsea/msigdb/cards/GSE29618_PRE_VS_DAY7_POST_TIV_FLU_VACCINE_BCELL_UP
BIP	Immunologic_signatures	GSE29618_PDC_VS_MDC_UP	190	2	0.0886272	0.572763	FKBP2:RPS6KA2	http://www.gsea-msigdb.org/gsea/msigdb/cards/GSE29618_PDC_VS_MDC_UP
BIP	Immunologic_signatures	GSE2128_CTRL_VS_MIMETOPE_NEGATIVE_SELECTION_DP_THYMOCYTE_NOD_DN	190	2	0.0886272	0.572763	FADS2:STAB1	http://www.gsea-msigdb.org/gsea/msigdb/cards/GSE2128_CTRL_VS_MIMETOPE_NEGATIVE_SELECTION_DP_THYMOCYTE_NOD_DN
BIP	Immunologic_signatures	GSE22196_HEALTHY_VS_OBESE_MOUSE_SKIN_GAMMADELTA_TCELL_UP	190	2	0.0886272	0.572763	TRANK1:ITIH1	http://www.gsea-msigdb.org/gsea/msigdb/cards/GSE22196_HEALTHY_VS_OBESE_MOUSE_SKIN_GAMMADELTA_TCELL_UP
BIP	Immunologic_signatures	GSE37533_PPARG1_FOXP3_VS_PPARG2_FOXP3_TRANSDUCED_CD4_TCELL_PIOGLITAZONE_TREATED_DN	190	2	0.0886272	0.572763	TRANK1:CD47	http://www.gsea-msigdb.org/gsea/msigdb/cards/GSE37533_PPARG1_FOXP3_VS_PPARG2_FOXP3_TRANSDUCED_CD4_TCELL_PIOGLITAZONE_TREATED_DN
BIP	Immunologic_signatures	GSE12845_NAIVE_VS_DARKZONE_GC_TONSIL_BCELL_UP	190	2	0.0886272	0.572763	ANKRD11:RPS6KA2	http://www.gsea-msigdb.org/gsea/msigdb/cards/GSE12845_NAIVE_VS_DARKZONE_GC_TONSIL_BCELL_UP
BIP	Immunologic_signatures	GSE17301_ACD3_ACD28_VS_ACD3_ACD28_AND_IFNA5_STIM_CD8_TCELL_UP	190	2	0.0886272	0.572763	FADS2:PC	http://www.gsea-msigdb.org/gsea/msigdb/cards/GSE17301_ACD3_ACD28_VS_ACD3_ACD28_AND_IFNA5_STIM_CD8_TCELL_UP
BIP	Immunologic_signatures	GSE37605_C57BL6_VS_NOD_FOXP3_FUSION_GFP_TREG_DN	190	2	0.0886272	0.572763	FADS2:FADS1	http://www.gsea-msigdb.org/gsea/msigdb/cards/GSE37605_C57BL6_VS_NOD_FOXP3_FUSION_GFP_TREG_DN
BIP	Immunologic_signatures	GSE3982_DC_VS_NEUTROPHIL_LPS_STIM_DN	190	2	0.0886272	0.572763	OSBPL2:PACSIN2	http://www.gsea-msigdb.org/gsea/msigdb/cards/GSE3982_DC_VS_NEUTROPHIL_LPS_STIM_DN
BIP	Immunologic_signatures	GSE11057_NAIVE_CD4_VS_PBMC_CD4_TCELL_UP	190	2	0.0886272	0.572763	BCL11B:MAD1L1	http://www.gsea-msigdb.org/gsea/msigdb/cards/GSE11057_NAIVE_CD4_VS_PBMC_CD4_TCELL_UP
BIP	Immunologic_signatures	GSE20500_CTRL_VS_RARA_ANTAGONIST_TREATED_CD4_TCELL_UP	190	2	0.0886272	0.572763	FADS1:PACSIN2	http://www.gsea-msigdb.org/gsea/msigdb/cards/GSE20500_CTRL_VS_RARA_ANTAGONIST_TREATED_CD4_TCELL_UP
BIP	Immunologic_signatures	GSE7548_DAY7_VS_DAY28_PCC_IMMUNIZATION_CD4_TCELL_DN	190	2	0.0886272	0.572763	TRANK1:BTN3A2	http://www.gsea-msigdb.org/gsea/msigdb/cards/GSE7548_DAY7_VS_DAY28_PCC_IMMUNIZATION_CD4_TCELL_DN
BIP	Immunologic_signatures	GSE37533_PPARG1_FOXP3_VS_FOXP3_TRANSDUCED_CD4_TCELL_PIOGLITAZONE_TREATED_UP	191	2	0.0894187	0.572763	TRANK1:CD47	http://www.gsea-msigdb.org/gsea/msigdb/cards/GSE37533_PPARG1_FOXP3_VS_FOXP3_TRANSDUCED_CD4_TCELL_PIOGLITAZONE_TREATED_UP
BIP	Immunologic_signatures	GSE2770_IL12_AND_TGFB_ACT_VS_ACT_CD4_TCELL_6H_UP	191	2	0.0894187	0.572763	PRM2:BTN3A2	http://www.gsea-msigdb.org/gsea/msigdb/cards/GSE2770_IL12_AND_TGFB_ACT_VS_ACT_CD4_TCELL_6H_UP
BIP	Immunologic_signatures	GSE360_CTRL_VS_L_DONOVANI_DC_UP	191	2	0.0894187	0.572763	FADS1:RPS6KA2	http://www.gsea-msigdb.org/gsea/msigdb/cards/GSE360_CTRL_VS_L_DONOVANI_DC_UP
BIP	Immunologic_signatures	GSE30153_LUPUS_VS_HEALTHY_DONOR_BCELL_DN	191	2	0.0894187	0.572763	FURIN:STAB1	http://www.gsea-msigdb.org/gsea/msigdb/cards/GSE30153_LUPUS_VS_HEALTHY_DONOR_BCELL_DN
BIP	Immunologic_signatures	GSE29618_PRE_VS_DAY7_FLU_VACCINE_MONOCYTE_UP	191	2	0.0894187	0.572763	PCDHB8:HIST1H4D	http://www.gsea-msigdb.org/gsea/msigdb/cards/GSE29618_PRE_VS_DAY7_FLU_VACCINE_MONOCYTE_UP
BIP	Immunologic_signatures	GSE3337_CTRL_VS_16H_IFNG_IN_CD8POS_DC_DN	191	2	0.0894187	0.572763	TRIM27:GRINA	http://www.gsea-msigdb.org/gsea/msigdb/cards/GSE3337_CTRL_VS_16H_IFNG_IN_CD8POS_DC_DN
BIP	Immunologic_signatures	GSE36888_UNTREATED_VS_IL2_TREATED_STAT5_AB_KNOCKIN_TCELL_2H_UP	191	2	0.0894187	0.572763	PACSIN2:CD47	http://www.gsea-msigdb.org/gsea/msigdb/cards/GSE36888_UNTREATED_VS_IL2_TREATED_STAT5_AB_KNOCKIN_TCELL_2H_UP
BIP	Immunologic_signatures	GSE1566_WT_VS_EZH2_KO_LN_TCELL_UP	191	2	0.0894187	0.572763	CTSF:ARMC7	http://www.gsea-msigdb.org/gsea/msigdb/cards/GSE1566_WT_VS_EZH2_KO_LN_TCELL_UP
BIP	Immunologic_signatures	GSE22601_DOUBLE_NEGATIVE_VS_IMMATURE_CD4_SP_THYMOCYTE_DN	191	2	0.0894187	0.572763	CTSF:ARMC7	http://www.gsea-msigdb.org/gsea/msigdb/cards/GSE22601_DOUBLE_NEGATIVE_VS_IMMATURE_CD4_SP_THYMOCYTE_DN
BIP	Immunologic_signatures	GSE3982_MAST_CELL_VS_EFF_MEMORY_CD4_TCELL_DN	191	2	0.0894187	0.572763	FURIN:CD47	http://www.gsea-msigdb.org/gsea/msigdb/cards/GSE3982_MAST_CELL_VS_EFF_MEMORY_CD4_TCELL_DN
BIP	Immunologic_signatures	GSE45739_NRAS_KO_VS_WT_UNSTIM_CD4_TCELL_DN	191	2	0.0894187	0.572763	CD47:BTN3A2	http://www.gsea-msigdb.org/gsea/msigdb/cards/GSE45739_NRAS_KO_VS_WT_UNSTIM_CD4_TCELL_DN
BIP	Immunologic_signatures	GSE10239_MEMORY_VS_KLRG1HIGH_EFF_CD8_TCELL_UP	191	2	0.0894187	0.572763	ASPHD1:WFDC5	http://www.gsea-msigdb.org/gsea/msigdb/cards/GSE10239_MEMORY_VS_KLRG1HIGH_EFF_CD8_TCELL_UP
BIP	Immunologic_signatures	GSE43863_NAIVE_VS_TFH_CD4_EFF_TCELL_D6_LCMV_UP	191	2	0.0894187	0.572763	CUL4A:NT5DC2	http://www.gsea-msigdb.org/gsea/msigdb/cards/GSE43863_NAIVE_VS_TFH_CD4_EFF_TCELL_D6_LCMV_UP
BIP	Immunologic_signatures	GSE29949_MICROGLIA_BRAIN_VS_CD8_NEG_DC_SPLEEN_UP	191	2	0.0894187	0.572763	KCNN3:ZNF165	http://www.gsea-msigdb.org/gsea/msigdb/cards/GSE29949_MICROGLIA_BRAIN_VS_CD8_NEG_DC_SPLEEN_UP
BIP	Immunologic_signatures	GSE19888_ADENOSINE_A3R_INH_VS_INH_PRETREAT_AND_ACT_WITH_TCELL_MEMBRANES_MAST_CELL_DN	191	2	0.0894187	0.572763	PROZ:TRANK1	http://www.gsea-msigdb.org/gsea/msigdb/cards/GSE19888_ADENOSINE_A3R_INH_VS_INH_PRETREAT_AND_ACT_WITH_TCELL_MEMBRANES_MAST_CELL_DN
BIP	Immunologic_signatures	GSE27859_CD11C_INT_F480_HI_MACROPHAGE_VS_CD11C_ING_F480_INT_DC_UP	191	2	0.0894187	0.572763	PLEKHO1:OSBPL2	http://www.gsea-msigdb.org/gsea/msigdb/cards/GSE27859_CD11C_INT_F480_HI_MACROPHAGE_VS_CD11C_ING_F480_INT_DC_UP
BIP	Immunologic_signatures	GSE27241_CTRL_VS_DIGOXIN_TREATED_CD4_TCELL_IN_TH17_POLARIZING_CONDITIONS_DN	191	2	0.0894187	0.572763	GNL3:BTN3A2	http://www.gsea-msigdb.org/gsea/msigdb/cards/GSE27241_CTRL_VS_DIGOXIN_TREATED_CD4_TCELL_IN_TH17_POLARIZING_CONDITIONS_DN
BIP	Immunologic_signatures	GSE18281_CORTICAL_VS_MEDULLARY_THYMOCYTE_DN	191	2	0.0894187	0.572763	POM121L2:PAX5	http://www.gsea-msigdb.org/gsea/msigdb/cards/GSE18281_CORTICAL_VS_MEDULLARY_THYMOCYTE_DN
BIP	Immunologic_signatures	GSE3982_MEMORY_CD4_TCELL_VS_TH2_UP	191	2	0.0894187	0.572763	CTSF:BCL11B	http://www.gsea-msigdb.org/gsea/msigdb/cards/GSE3982_MEMORY_CD4_TCELL_VS_TH2_UP
BIP	Immunologic_signatures	GSE22886_NAIVE_BCELL_VS_BM_PLASMA_CELL_DN	191	2	0.0894187	0.572763	NT5DC2:GLT8D1	http://www.gsea-msigdb.org/gsea/msigdb/cards/GSE22886_NAIVE_BCELL_VS_BM_PLASMA_CELL_DN
BIP	Immunologic_signatures	GSE3982_BCELL_VS_EFF_MEMORY_CD4_TCELL_DN	191	2	0.0894187	0.572763	STAB1:HIST1H4D	http://www.gsea-msigdb.org/gsea/msigdb/cards/GSE3982_BCELL_VS_EFF_MEMORY_CD4_TCELL_DN
BIP	Immunologic_signatures	GSE40274_CTRL_VS_EOS_TRANSDUCED_ACTIVATED_CD4_TCELL_UP	191	2	0.0894187	0.572763	PACSIN2:KIF15	http://www.gsea-msigdb.org/gsea/msigdb/cards/GSE40274_CTRL_VS_EOS_TRANSDUCED_ACTIVATED_CD4_TCELL_UP
BIP	Immunologic_signatures	GSE22611_UNSTIM_VS_2H_MDP_STIM_NOD2_TRANSDUCED_HEK293T_CELL_UP	191	2	0.0894187	0.572763	GNL3:GLT8D1	http://www.gsea-msigdb.org/gsea/msigdb/cards/GSE22611_UNSTIM_VS_2H_MDP_STIM_NOD2_TRANSDUCED_HEK293T_CELL_UP
BIP	Immunologic_signatures	GSE3982_CTRL_VS_LPS_1H_NEUTROPHIL_UP	191	2	0.0894187	0.572763	CD47:DFNA5	http://www.gsea-msigdb.org/gsea/msigdb/cards/GSE3982_CTRL_VS_LPS_1H_NEUTROPHIL_UP
BIP	Immunologic_signatures	GSE28130_ACTIVATED_VS_INDUCEED_TREG_UP	191	2	0.0894187	0.572763	KCNN3:CD47	http://www.gsea-msigdb.org/gsea/msigdb/cards/GSE28130_ACTIVATED_VS_INDUCEED_TREG_UP
BIP	Immunologic_signatures	GSE8515_CTRL_VS_IL1_4H_STIM_MAC_UP	191	2	0.0894187	0.572763	PACSIN2:GLT8D1	http://www.gsea-msigdb.org/gsea/msigdb/cards/GSE8515_CTRL_VS_IL1_4H_STIM_MAC_UP
BIP	Immunologic_signatures	GSE22025_UNTREATED_VS_TGFB1_AND_PROGESTERONE_TREATED_CD4_TCELL_DN	191	2	0.0894187	0.572763	CTSF:CACNA1C	http://www.gsea-msigdb.org/gsea/msigdb/cards/GSE22025_UNTREATED_VS_TGFB1_AND_PROGESTERONE_TREATED_CD4_TCELL_DN
BIP	Immunologic_signatures	GSE23321_CENTRAL_MEMORY_VS_NAIVE_CD8_TCELL_DN	191	2	0.0894187	0.572763	CACNA1C:MATN4	http://www.gsea-msigdb.org/gsea/msigdb/cards/GSE23321_CENTRAL_MEMORY_VS_NAIVE_CD8_TCELL_DN
BIP	Immunologic_signatures	GSE21033_CTRL_VS_POLYIC_STIM_DC_1H_DN	191	2	0.0894187	0.572763	KCNN3:ITIH1	http://www.gsea-msigdb.org/gsea/msigdb/cards/GSE21033_CTRL_VS_POLYIC_STIM_DC_1H_DN
BIP	Immunologic_signatures	GSE1925_CTRL_VS_24H_IFNG_STIM_MACROPHAGE_UP	191	2	0.0894187	0.572763	PLEKHO1:CUL4A	http://www.gsea-msigdb.org/gsea/msigdb/cards/GSE1925_CTRL_VS_24H_IFNG_STIM_MACROPHAGE_UP
BIP	Immunologic_signatures	GSE29617_CTRL_VS_TIV_FLU_VACCINE_PBMC_2008_DN	191	2	0.0894187	0.572763	FKBP2:GLT8D1	http://www.gsea-msigdb.org/gsea/msigdb/cards/GSE29617_CTRL_VS_TIV_FLU_VACCINE_PBMC_2008_DN
BIP	Immunologic_signatures	GSE28783_CTRL_ANTI_MIR_VS_UNTREATED_ATHEROSCLEROSIS_MACROPHAGE_UP	191	2	0.0894187	0.572763	KCNN3:CUL4A	http://www.gsea-msigdb.org/gsea/msigdb/cards/GSE28783_CTRL_ANTI_MIR_VS_UNTREATED_ATHEROSCLEROSIS_MACROPHAGE_UP
BIP	Immunologic_signatures	GSE360_HIGH_DOSE_B_MALAYI_VS_M_TUBERCULOSIS_MAC_UP	191	2	0.0894187	0.572763	PC:RPS6KA2	http://www.gsea-msigdb.org/gsea/msigdb/cards/GSE360_HIGH_DOSE_B_MALAYI_VS_M_TUBERCULOSIS_MAC_UP
BIP	Immunologic_signatures	GSE7509_DC_VS_MONOCYTE_DN	192	2	0.0902123	0.572763	STAB1:CD47	http://www.gsea-msigdb.org/gsea/msigdb/cards/GSE7509_DC_VS_MONOCYTE_DN
BIP	Immunologic_signatures	GSE45739_NRAS_KO_VS_WT_ACD3_ACD28_STIM_CD4_TCELL_DN	192	2	0.0902123	0.572763	CD47:BTN3A2	http://www.gsea-msigdb.org/gsea/msigdb/cards/GSE45739_NRAS_KO_VS_WT_ACD3_ACD28_STIM_CD4_TCELL_DN
BIP	Immunologic_signatures	GSE24634_IL4_VS_CTRL_TREATED_NAIVE_CD4_TCELL_DAY5_DN	192	2	0.0902123	0.572763	TRANK1:BTN3A2	http://www.gsea-msigdb.org/gsea/msigdb/cards/GSE24634_IL4_VS_CTRL_TREATED_NAIVE_CD4_TCELL_DAY5_DN
BIP	Immunologic_signatures	GSE37534_UNTREATED_VS_ROSIGLITAZONE_TREATED_CD4_TCELL_PPARG1_AND_FOXP3_TRASDUCED_UP	192	2	0.0902123	0.572763	PROZ:NMB	http://www.gsea-msigdb.org/gsea/msigdb/cards/GSE37534_UNTREATED_VS_ROSIGLITAZONE_TREATED_CD4_TCELL_PPARG1_AND_FOXP3_TRASDUCED_UP
BIP	Immunologic_signatures	GSE2405_HEAT_KILLED_VS_LIVE_A_PHAGOCYTOPHILUM_STIM_NEUTROPHIL_24H_UP	192	2	0.0902123	0.572763	CTSF:ASTL	http://www.gsea-msigdb.org/gsea/msigdb/cards/GSE2405_HEAT_KILLED_VS_LIVE_A_PHAGOCYTOPHILUM_STIM_NEUTROPHIL_24H_UP
BIP	Immunologic_signatures	GSE25088_ROSIGLITAZONE_VS_IL4_AND_ROSIGLITAZONE_STIM_STAT6_KO_MACROPHAGE_DAY10_UP	192	2	0.0902123	0.572763	FURIN:TRANK1	http://www.gsea-msigdb.org/gsea/msigdb/cards/GSE25088_ROSIGLITAZONE_VS_IL4_AND_ROSIGLITAZONE_STIM_STAT6_KO_MACROPHAGE_DAY10_UP
BIP	Immunologic_signatures	GSE3982_MAST_CELL_VS_MAC_DN	192	2	0.0902123	0.572763	ASPHD1:CD47	http://www.gsea-msigdb.org/gsea/msigdb/cards/GSE3982_MAST_CELL_VS_MAC_DN
BIP	Immunologic_signatures	GSE360_T_GONDII_VS_B_MALAYI_LOW_DOSE_DC_DN	192	2	0.0902123	0.572763	STAB1:PAX5	http://www.gsea-msigdb.org/gsea/msigdb/cards/GSE360_T_GONDII_VS_B_MALAYI_LOW_DOSE_DC_DN
BIP	Immunologic_signatures	GSE24634_IL4_VS_CTRL_TREATED_NAIVE_CD4_TCELL_DAY7_UP	192	2	0.0902123	0.572763	KIF15:STAB1	http://www.gsea-msigdb.org/gsea/msigdb/cards/GSE24634_IL4_VS_CTRL_TREATED_NAIVE_CD4_TCELL_DAY7_UP
BIP	Immunologic_signatures	GSE11057_PBMC_VS_MEM_CD4_TCELL_UP	192	2	0.0902123	0.572763	STAB1:PAX5	http://www.gsea-msigdb.org/gsea/msigdb/cards/GSE11057_PBMC_VS_MEM_CD4_TCELL_UP
BIP	Immunologic_signatures	GSE42021_TCONV_PLN_VS_CD24HI_TCONV_THYMUS_UP	192	2	0.0902123	0.572763	CD47:BTN3A2	http://www.gsea-msigdb.org/gsea/msigdb/cards/GSE42021_TCONV_PLN_VS_CD24HI_TCONV_THYMUS_UP
BIP	Immunologic_signatures	GSE24814_STAT5_KO_VS_WT_PRE_BCELL_UP	192	2	0.0902123	0.572763	KCNN3:GRINA	http://www.gsea-msigdb.org/gsea/msigdb/cards/GSE24814_STAT5_KO_VS_WT_PRE_BCELL_UP
BIP	Immunologic_signatures	GSE42021_CD24INT_VS_CD24LOW_TREG_THYMUS_DN	192	2	0.0902123	0.572763	BCL11B:TRANK1	http://www.gsea-msigdb.org/gsea/msigdb/cards/GSE42021_CD24INT_VS_CD24LOW_TREG_THYMUS_DN
BIP	Immunologic_signatures	GSE3982_BASOPHIL_VS_NKCELL_DN	192	2	0.0902123	0.572763	STARD7:TRIM27	http://www.gsea-msigdb.org/gsea/msigdb/cards/GSE3982_BASOPHIL_VS_NKCELL_DN
BIP	Immunologic_signatures	GSE21927_C26GM_VS_4T1_TUMOR_MONOCYTE_BALBC_DN	192	2	0.0902123	0.572763	PLEKHO1:BCL11B	http://www.gsea-msigdb.org/gsea/msigdb/cards/GSE21927_C26GM_VS_4T1_TUMOR_MONOCYTE_BALBC_DN
BIP	Immunologic_signatures	GSE22886_IL2_VS_IL15_STIM_NKCELL_UP	192	2	0.0902123	0.572763	PCDHA6:PAX5	http://www.gsea-msigdb.org/gsea/msigdb/cards/GSE22886_IL2_VS_IL15_STIM_NKCELL_UP
BIP	Immunologic_signatures	GSE40685_TREG_VS_FOXP3_KO_TREG_PRECURSOR_UP	192	2	0.0902123	0.572763	TRANK1:BTN3A2	http://www.gsea-msigdb.org/gsea/msigdb/cards/GSE40685_TREG_VS_FOXP3_KO_TREG_PRECURSOR_UP
BIP	Immunologic_signatures	GSE9006_HEALTHY_VS_TYPE_1_DIABETES_PBMC_4MONTH_POST_DX_DN	192	2	0.0902123	0.572763	TRIM27:SRPK2	http://www.gsea-msigdb.org/gsea/msigdb/cards/GSE9006_HEALTHY_VS_TYPE_1_DIABETES_PBMC_4MONTH_POST_DX_DN
BIP	Immunologic_signatures	GSE4984_GALECTIN1_VS_VEHICLE_CTRL_TREATED_DC_DN	192	2	0.0902123	0.572763	GNL3:SPATC1	http://www.gsea-msigdb.org/gsea/msigdb/cards/GSE4984_GALECTIN1_VS_VEHICLE_CTRL_TREATED_DC_DN
BIP	Immunologic_signatures	GSE24634_NAIVE_CD4_TCELL_VS_DAY3_IL4_CONV_TREG_UP	192	2	0.0902123	0.572763	CTSF:BCL11B	http://www.gsea-msigdb.org/gsea/msigdb/cards/GSE24634_NAIVE_CD4_TCELL_VS_DAY3_IL4_CONV_TREG_UP
BIP	Immunologic_signatures	GSE28783_ANTI_MIR33_VS_UNTREATED_ATHEROSCLEROSIS_MACROPHAGE_UP	193	2	0.0910081	0.572763	ZNF165:MAD1L1	http://www.gsea-msigdb.org/gsea/msigdb/cards/GSE28783_ANTI_MIR33_VS_UNTREATED_ATHEROSCLEROSIS_MACROPHAGE_UP
BIP	Immunologic_signatures	GSE13411_NAIVE_VS_IGM_MEMORY_BCELL_DN	193	2	0.0910081	0.572763	BTN3A2:PAX5	http://www.gsea-msigdb.org/gsea/msigdb/cards/GSE13411_NAIVE_VS_IGM_MEMORY_BCELL_DN
BIP	Immunologic_signatures	GSE24574_BCL6_HIGH_TFH_VS_TCONV_CD4_TCELL_UP	193	2	0.0910081	0.572763	ZNF165:MAD1L1	http://www.gsea-msigdb.org/gsea/msigdb/cards/GSE24574_BCL6_HIGH_TFH_VS_TCONV_CD4_TCELL_UP
BIP	Immunologic_signatures	KAECH_DAY15_EFF_VS_MEMORY_CD8_TCELL_UP	193	2	0.0910081	0.572763	FADS1:CD47	http://www.gsea-msigdb.org/gsea/msigdb/cards/KAECH_DAY15_EFF_VS_MEMORY_CD8_TCELL_UP
BIP	Immunologic_signatures	GSE13484_3H_UNSTIM_VS_YF17D_VACCINE_STIM_PBMC_DN	193	2	0.0910081	0.572763	TRANK1:CD47	http://www.gsea-msigdb.org/gsea/msigdb/cards/GSE13484_3H_UNSTIM_VS_YF17D_VACCINE_STIM_PBMC_DN
BIP	Immunologic_signatures	GSE23114_WT_VS_SLE2C1_MOUSE_SPLEEN_B1A_BCELL_UP	193	2	0.0910081	0.572763	FKBP2:CD47	http://www.gsea-msigdb.org/gsea/msigdb/cards/GSE23114_WT_VS_SLE2C1_MOUSE_SPLEEN_B1A_BCELL_UP
BIP	Immunologic_signatures	GSE14415_INDUCED_TREG_VS_FAILED_INDUCED_TREG_UP	193	2	0.0910081	0.572763	FADS1:FKBP2	http://www.gsea-msigdb.org/gsea/msigdb/cards/GSE14415_INDUCED_TREG_VS_FAILED_INDUCED_TREG_UP
BIP	Immunologic_signatures	GSE22886_TH1_VS_TH2_48H_ACT_UP	193	2	0.0910081	0.572763	POM121L2:PAX5	http://www.gsea-msigdb.org/gsea/msigdb/cards/GSE22886_TH1_VS_TH2_48H_ACT_UP
BIP	Immunologic_signatures	GSE12845_IGD_NEG_BLOOD_VS_NAIVE_TONSIL_BCELL_DN	193	2	0.0910081	0.572763	ANKRD11:SPG7	http://www.gsea-msigdb.org/gsea/msigdb/cards/GSE12845_IGD_NEG_BLOOD_VS_NAIVE_TONSIL_BCELL_DN
BIP	Immunologic_signatures	GSE5589_UNSTIM_VS_45MIN_LPS_AND_IL10_STIM_MACROPHAGE_UP	193	2	0.0910081	0.572763	CD47:SRPK2	http://www.gsea-msigdb.org/gsea/msigdb/cards/GSE5589_UNSTIM_VS_45MIN_LPS_AND_IL10_STIM_MACROPHAGE_UP
BIP	Immunologic_signatures	GSE32986_GMCSF_AND_CURDLAN_LOWDOSE_VS_GMCSF_AND_CURDLAN_HIGHDOSE_STIM_DC_DN	193	2	0.0910081	0.572763	ITIH1:PCDHB8	http://www.gsea-msigdb.org/gsea/msigdb/cards/GSE32986_GMCSF_AND_CURDLAN_LOWDOSE_VS_GMCSF_AND_CURDLAN_HIGHDOSE_STIM_DC_DN
BIP	Immunologic_signatures	GSE46242_CTRL_VS_EGR2_DELETED_TH1_CD4_TCELL_UP	193	2	0.0910081	0.572763	STARD7:MAD1L1	http://www.gsea-msigdb.org/gsea/msigdb/cards/GSE46242_CTRL_VS_EGR2_DELETED_TH1_CD4_TCELL_UP
BIP	Immunologic_signatures	GSE21033_CTRL_VS_POLYIC_STIM_DC_6H_UP	193	2	0.0910081	0.572763	KCNN3:MAD1L1	http://www.gsea-msigdb.org/gsea/msigdb/cards/GSE21033_CTRL_VS_POLYIC_STIM_DC_6H_UP
BIP	Immunologic_signatures	GSE7400_CTRL_VS_CSF3_IN_VIVO_TREATED_PBMC_DN	193	2	0.0910081	0.572763	MSRA:GRINA	http://www.gsea-msigdb.org/gsea/msigdb/cards/GSE7400_CTRL_VS_CSF3_IN_VIVO_TREATED_PBMC_DN
BIP	Immunologic_signatures	GSE360_CTRL_VS_L_DONOVANI_MAC_UP	193	2	0.0910081	0.572763	PC:BTN3A2	http://www.gsea-msigdb.org/gsea/msigdb/cards/GSE360_CTRL_VS_L_DONOVANI_MAC_UP
BIP	Immunologic_signatures	GSE32533_WT_VS_MIR17_KO_ACT_CD4_TCELL_DN	193	2	0.0910081	0.572763	SPG7:MAD1L1	http://www.gsea-msigdb.org/gsea/msigdb/cards/GSE32533_WT_VS_MIR17_KO_ACT_CD4_TCELL_DN
BIP	Immunologic_signatures	GSE21546_ELK1_KO_VS_SAP1A_KO_AND_ELK1_KO_DP_THYMOCYTES_DN	193	2	0.0910081	0.572763	STARD7:GNL3	http://www.gsea-msigdb.org/gsea/msigdb/cards/GSE21546_ELK1_KO_VS_SAP1A_KO_AND_ELK1_KO_DP_THYMOCYTES_DN
BIP	Immunologic_signatures	GSE37532_WT_VS_PPARG_KO_LN_TREG_UP	193	2	0.0910081	0.572763	GLT8D1:GRINA	http://www.gsea-msigdb.org/gsea/msigdb/cards/GSE37532_WT_VS_PPARG_KO_LN_TREG_UP
BIP	Immunologic_signatures	GSE22886_CD8_VS_CD4_NAIVE_TCELL_UP	193	2	0.0910081	0.572763	GLT8D1:NEK4	http://www.gsea-msigdb.org/gsea/msigdb/cards/GSE22886_CD8_VS_CD4_NAIVE_TCELL_UP
BIP	Immunologic_signatures	GSE2405_0H_VS_6H_A_PHAGOCYTOPHILUM_STIM_NEUTROPHIL_DN	193	2	0.0910081	0.572763	CTSF:ARMC7	http://www.gsea-msigdb.org/gsea/msigdb/cards/GSE2405_0H_VS_6H_A_PHAGOCYTOPHILUM_STIM_NEUTROPHIL_DN
BIP	Immunologic_signatures	GSE22140_GERMFREE_VS_SPF_MOUSE_CD4_TCELL_UP	193	2	0.0910081	0.572763	FURIN:CD47	http://www.gsea-msigdb.org/gsea/msigdb/cards/GSE22140_GERMFREE_VS_SPF_MOUSE_CD4_TCELL_UP
BIP	Immunologic_signatures	GSE8384_CTRL_VS_B_ABORTUS_4H_MAC_CELL_LINE_DN	193	2	0.0910081	0.572763	FURIN:RPS6KA2	http://www.gsea-msigdb.org/gsea/msigdb/cards/GSE8384_CTRL_VS_B_ABORTUS_4H_MAC_CELL_LINE_DN
BIP	Immunologic_signatures	GSE37533_PPARG1_FOXP3_VS_PPARG2_FOXP3_TRANSDUCED_CD4_TCELL_PIOGLITAZONE_TREATED_UP	193	2	0.0910081	0.572763	ANKRD11:RPS6KA2	http://www.gsea-msigdb.org/gsea/msigdb/cards/GSE37533_PPARG1_FOXP3_VS_PPARG2_FOXP3_TRANSDUCED_CD4_TCELL_PIOGLITAZONE_TREATED_UP
BIP	Immunologic_signatures	GSE22443_IL2_VS_IL12_TREATED_ACT_CD8_TCELL_DN	193	2	0.0910081	0.572763	FADS1:TRIM27	http://www.gsea-msigdb.org/gsea/msigdb/cards/GSE22443_IL2_VS_IL12_TREATED_ACT_CD8_TCELL_DN
BIP	Immunologic_signatures	GSE360_DC_VS_MAC_L_MAJOR_DN	193	2	0.0910081	0.572763	SHANK2:CACNA1C	http://www.gsea-msigdb.org/gsea/msigdb/cards/GSE360_DC_VS_MAC_L_MAJOR_DN
BIP	Immunologic_signatures	GSE27786_LSK_VS_CD4_TCELL_DN	194	2	0.0918059	0.572763	ANKRD11:GRINA	http://www.gsea-msigdb.org/gsea/msigdb/cards/GSE27786_LSK_VS_CD4_TCELL_DN
BIP	Immunologic_signatures	GSE37416_0H_VS_3H_F_TULARENSIS_LVS_NEUTROPHIL_DN	194	2	0.0918059	0.572763	FKBP2:ANKRD11	http://www.gsea-msigdb.org/gsea/msigdb/cards/GSE37416_0H_VS_3H_F_TULARENSIS_LVS_NEUTROPHIL_DN
BIP	Immunologic_signatures	GSE11924_TFH_VS_TH2_CD4_TCELL_UP	194	2	0.0918059	0.572763	RPS6KA2:GRINA	http://www.gsea-msigdb.org/gsea/msigdb/cards/GSE11924_TFH_VS_TH2_CD4_TCELL_UP
BIP	Immunologic_signatures	GSE17721_LPS_VS_CPG_8H_BMDC_UP	194	2	0.0918059	0.572763	CNIH2:RPS6KA2	http://www.gsea-msigdb.org/gsea/msigdb/cards/GSE17721_LPS_VS_CPG_8H_BMDC_UP
BIP	Immunologic_signatures	GSE17974_0H_VS_4H_IN_VITRO_ACT_CD4_TCELL_DN	194	2	0.0918059	0.572763	FKBP2:ZNF165	http://www.gsea-msigdb.org/gsea/msigdb/cards/GSE17974_0H_VS_4H_IN_VITRO_ACT_CD4_TCELL_DN
BIP	Immunologic_signatures	GSE33374_CD8_ALPHAALPHA_VS_ALPHABETA_CD161_HIGH_TCELL_DN	194	2	0.0918059	0.572763	FADS1:NMB	http://www.gsea-msigdb.org/gsea/msigdb/cards/GSE33374_CD8_ALPHAALPHA_VS_ALPHABETA_CD161_HIGH_TCELL_DN
BIP	Immunologic_signatures	GSE37301_HEMATOPOIETIC_STEM_CELL_VS_PRO_BCELL_UP	194	2	0.0918059	0.572763	PLEKHO1:ITIH1	http://www.gsea-msigdb.org/gsea/msigdb/cards/GSE37301_HEMATOPOIETIC_STEM_CELL_VS_PRO_BCELL_UP
BIP	Immunologic_signatures	GSE24492_LYVE_NEG_VS_POS_MACROPHAGE_UP	194	2	0.0918059	0.572763	YJEFN3:MUSTN1	http://www.gsea-msigdb.org/gsea/msigdb/cards/GSE24492_LYVE_NEG_VS_POS_MACROPHAGE_UP
BIP	Immunologic_signatures	GSE3982_DC_VS_TH2_DN	194	2	0.0918059	0.572763	ANKRD11:KIF15	http://www.gsea-msigdb.org/gsea/msigdb/cards/GSE3982_DC_VS_TH2_DN
BIP	Immunologic_signatures	GSE34156_NOD2_LIGAND_VS_TLR1_TLR2_LIGAND_6H_TREATED_MONOCYTE_UP	194	2	0.0918059	0.572763	CD47:GRINA	http://www.gsea-msigdb.org/gsea/msigdb/cards/GSE34156_NOD2_LIGAND_VS_TLR1_TLR2_LIGAND_6H_TREATED_MONOCYTE_UP
BIP	Immunologic_signatures	GSE24574_BCL6_LOW_TFH_VS_NAIVE_CD4_TCELL_DN	194	2	0.0918059	0.572763	KCNN3:STAB1	http://www.gsea-msigdb.org/gsea/msigdb/cards/GSE24574_BCL6_LOW_TFH_VS_NAIVE_CD4_TCELL_DN
BIP	Immunologic_signatures	GSE45365_WT_VS_IFNAR_KO_CD8A_DC_MCMV_INFECTION_UP	194	2	0.0918059	0.572763	GATAD2A:GRINA	http://www.gsea-msigdb.org/gsea/msigdb/cards/GSE45365_WT_VS_IFNAR_KO_CD8A_DC_MCMV_INFECTION_UP
BIP	Immunologic_signatures	GSE25088_WT_VS_STAT6_KO_MACROPHAGE_DN	194	2	0.0918059	0.572763	FADS1:KIF15	http://www.gsea-msigdb.org/gsea/msigdb/cards/GSE25088_WT_VS_STAT6_KO_MACROPHAGE_DN
BIP	Immunologic_signatures	GSE25087_FETAL_VS_ADULT_TREG_UP	194	2	0.0918059	0.572763	FURIN:STARD7	http://www.gsea-msigdb.org/gsea/msigdb/cards/GSE25087_FETAL_VS_ADULT_TREG_UP
BIP	Immunologic_signatures	GSE3982_EOSINOPHIL_VS_EFF_MEMORY_CD4_TCELL_UP	194	2	0.0918059	0.572763	OSBPL2:PACSIN2	http://www.gsea-msigdb.org/gsea/msigdb/cards/GSE3982_EOSINOPHIL_VS_EFF_MEMORY_CD4_TCELL_UP
BIP	Immunologic_signatures	GSE3982_MAST_CELL_VS_NEUTROPHIL_DN	194	2	0.0918059	0.572763	TRANK1:ZNF165	http://www.gsea-msigdb.org/gsea/msigdb/cards/GSE3982_MAST_CELL_VS_NEUTROPHIL_DN
BIP	Immunologic_signatures	GSE39820_CTRL_VS_TGFBETA1_IL6_IL23A_CD4_TCELL_DN	194	2	0.0918059	0.572763	FKBP2:PC	http://www.gsea-msigdb.org/gsea/msigdb/cards/GSE39820_CTRL_VS_TGFBETA1_IL6_IL23A_CD4_TCELL_DN
BIP	Immunologic_signatures	GSE38681_WT_VS_LYL1_KO_LYMPHOID_PRIMED_MULTIPOTENT_PROGENITOR_DN	194	2	0.0918059	0.572763	PLEKHO1:GRINA	http://www.gsea-msigdb.org/gsea/msigdb/cards/GSE38681_WT_VS_LYL1_KO_LYMPHOID_PRIMED_MULTIPOTENT_PROGENITOR_DN
BIP	Immunologic_signatures	GSE2585_THYMIC_DC_VS_MTEC_UP	194	2	0.0918059	0.572763	PLEKHO1:OSBPL2	http://www.gsea-msigdb.org/gsea/msigdb/cards/GSE2585_THYMIC_DC_VS_MTEC_UP
BIP	Immunologic_signatures	GSE19401_NAIVE_VS_IMMUNIZED_MOUSE_PLN_FOLLICULAR_DC_UP	194	2	0.0918059	0.572763	FADS2:STAB1	http://www.gsea-msigdb.org/gsea/msigdb/cards/GSE19401_NAIVE_VS_IMMUNIZED_MOUSE_PLN_FOLLICULAR_DC_UP
BIP	Immunologic_signatures	GSE19888_ADENOSINE_A3R_ACT_VS_TCELL_MEMBRANES_ACT_IN_MAST_CELL_UP	194	2	0.0918059	0.572763	FADS1:GLT8D1	http://www.gsea-msigdb.org/gsea/msigdb/cards/GSE19888_ADENOSINE_A3R_ACT_VS_TCELL_MEMBRANES_ACT_IN_MAST_CELL_UP
BIP	Immunologic_signatures	GSE15324_ELF4_KO_VS_WT_NAIVE_CD8_TCELL_DN	194	2	0.0918059	0.572763	RCOR2:MUSTN1	http://www.gsea-msigdb.org/gsea/msigdb/cards/GSE15324_ELF4_KO_VS_WT_NAIVE_CD8_TCELL_DN
BIP	Immunologic_signatures	GSE3982_EOSINOPHIL_VS_TH1_DN	194	2	0.0918059	0.572763	PLEKHO1:ITIH1	http://www.gsea-msigdb.org/gsea/msigdb/cards/GSE3982_EOSINOPHIL_VS_TH1_DN
BIP	Immunologic_signatures	GSE15930_STIM_VS_STIM_AND_IL12_48H_CD8_T_CELL_UP	194	2	0.0918059	0.572763	PLEKHO1:ITIH1	http://www.gsea-msigdb.org/gsea/msigdb/cards/GSE15930_STIM_VS_STIM_AND_IL12_48H_CD8_T_CELL_UP
BIP	Immunologic_signatures	GSE22886_IGG_IGA_MEMORY_BCELL_VS_BLOOD_PLASMA_CELL_DN	194	2	0.0918059	0.572763	GLT8D1:NEK4	http://www.gsea-msigdb.org/gsea/msigdb/cards/GSE22886_IGG_IGA_MEMORY_BCELL_VS_BLOOD_PLASMA_CELL_DN
BIP	Immunologic_signatures	GSE15330_GRANULOCYTE_MONOCYTE_PROGENITOR_VS_PRO_BCELL_DN	194	2	0.0918059	0.572763	OSBPL2:PAX5	http://www.gsea-msigdb.org/gsea/msigdb/cards/GSE15330_GRANULOCYTE_MONOCYTE_PROGENITOR_VS_PRO_BCELL_DN
BIP	Immunologic_signatures	GSE4811_CLASSSICALY_ACTIVATED_VS_TYPE_2_ACTIVATED_MACROPHAGE_DN	194	2	0.0918059	0.572763	MATN4:POM121L2	http://www.gsea-msigdb.org/gsea/msigdb/cards/GSE4811_CLASSSICALY_ACTIVATED_VS_TYPE_2_ACTIVATED_MACROPHAGE_DN
BIP	Immunologic_signatures	GSE5589_UNSTIM_VS_45MIN_LPS_STIM_MACROPHAGE_DN	194	2	0.0918059	0.572763	STAB1:GRINA	http://www.gsea-msigdb.org/gsea/msigdb/cards/GSE5589_UNSTIM_VS_45MIN_LPS_STIM_MACROPHAGE_DN
BIP	Immunologic_signatures	GSE22611_NOD2_VS_MUTANT_NOD2_TRANSDUCED_HEK293T_CELL_UP	194	2	0.0918059	0.572763	CTSF:STARD7	http://www.gsea-msigdb.org/gsea/msigdb/cards/GSE22611_NOD2_VS_MUTANT_NOD2_TRANSDUCED_HEK293T_CELL_UP
BIP	Immunologic_signatures	GSE41176_UNSTIM_VS_ANTI_IGM_STIM_TAK1_KO_BCELL_24H_DN	194	2	0.0918059	0.572763	NT5DC2:CD47	http://www.gsea-msigdb.org/gsea/msigdb/cards/GSE41176_UNSTIM_VS_ANTI_IGM_STIM_TAK1_KO_BCELL_24H_DN
BIP	Immunologic_signatures	GSE41176_UNSTIM_VS_ANTI_IGM_STIM_BCELL_3H_UP	194	2	0.0918059	0.572763	CUL4A:DFNA5	http://www.gsea-msigdb.org/gsea/msigdb/cards/GSE41176_UNSTIM_VS_ANTI_IGM_STIM_BCELL_3H_UP
BIP	Immunologic_signatures	GSE360_DC_VS_MAC_B_MALAYI_LOW_DOSE_DN	194	2	0.0918059	0.572763	FADS1:TRIM27	http://www.gsea-msigdb.org/gsea/msigdb/cards/GSE360_DC_VS_MAC_B_MALAYI_LOW_DOSE_DN
BIP	Immunologic_signatures	GSE22443_IL2_VS_IL12_TREATED_ACT_CD8_TCELL_UP	195	2	0.0926058	0.572763	WFDC5:MAD1L1	http://www.gsea-msigdb.org/gsea/msigdb/cards/GSE22443_IL2_VS_IL12_TREATED_ACT_CD8_TCELL_UP
BIP	Immunologic_signatures	GSE29949_MICROGLIA_BRAIN_VS_MONOCYTE_BONE_MARROW_UP	195	2	0.0926058	0.572763	SHANK2:CD47	http://www.gsea-msigdb.org/gsea/msigdb/cards/GSE29949_MICROGLIA_BRAIN_VS_MONOCYTE_BONE_MARROW_UP
BIP	Immunologic_signatures	GSE19401_PAM2CSK4_VS_RETINOIC_ACID_STIM_FOLLICULAR_DC_UP	195	2	0.0926058	0.572763	RBM26:KIF15	http://www.gsea-msigdb.org/gsea/msigdb/cards/GSE19401_PAM2CSK4_VS_RETINOIC_ACID_STIM_FOLLICULAR_DC_UP
BIP	Immunologic_signatures	GSE46143_CTRL_VS_LMP2A_TRANSDUCED_CD10_POS_GC_BCELL_UP	195	2	0.0926058	0.572763	STAB1:GNL3	http://www.gsea-msigdb.org/gsea/msigdb/cards/GSE46143_CTRL_VS_LMP2A_TRANSDUCED_CD10_POS_GC_BCELL_UP
BIP	Immunologic_signatures	GSE15735_CTRL_VS_HDAC_INHIBITOR_TREATED_CD4_TCELL_2H_DN	195	2	0.0926058	0.572763	PLEKHO1:GATAD2A	http://www.gsea-msigdb.org/gsea/msigdb/cards/GSE15735_CTRL_VS_HDAC_INHIBITOR_TREATED_CD4_TCELL_2H_DN
BIP	Immunologic_signatures	GSE21670_UNTREATED_VS_TGFB_TREATED_STAT3_KO_CD4_TCELL_DN	195	2	0.0926058	0.572763	BCL11B:FURIN	http://www.gsea-msigdb.org/gsea/msigdb/cards/GSE21670_UNTREATED_VS_TGFB_TREATED_STAT3_KO_CD4_TCELL_DN
BIP	Immunologic_signatures	GSE41867_DAY6_VS_DAY8_LCMV_CLONE13_EFFECTOR_CD8_TCELL_UP	195	2	0.0926058	0.572763	GLT8D1:MUSTN1	http://www.gsea-msigdb.org/gsea/msigdb/cards/GSE41867_DAY6_VS_DAY8_LCMV_CLONE13_EFFECTOR_CD8_TCELL_UP
BIP	Immunologic_signatures	GSE28726_NAIVE_CD4_TCELL_VS_NAIVE_NKTCELL_UP	195	2	0.0926058	0.572763	FKBP2:DFNA5	http://www.gsea-msigdb.org/gsea/msigdb/cards/GSE28726_NAIVE_CD4_TCELL_VS_NAIVE_NKTCELL_UP
BIP	Immunologic_signatures	GSE22025_TGFB1_VS_TGFB1_AND_PROGESTERONE_TREATED_CD4_TCELL_DN	195	2	0.0926058	0.572763	NMB:FURIN	http://www.gsea-msigdb.org/gsea/msigdb/cards/GSE22025_TGFB1_VS_TGFB1_AND_PROGESTERONE_TREATED_CD4_TCELL_DN
BIP	Immunologic_signatures	GSE22196_HEALTHY_VS_OBESE_MOUSE_SKIN_GAMMADELTA_TCELL_DN	195	2	0.0926058	0.572763	FADS2:STAB1	http://www.gsea-msigdb.org/gsea/msigdb/cards/GSE22196_HEALTHY_VS_OBESE_MOUSE_SKIN_GAMMADELTA_TCELL_DN
BIP	Immunologic_signatures	GSE22611_NOD2_VS_CTRL_TRANSDUCED_HEK293T_CELL_DN	195	2	0.0926058	0.572763	FURIN:TRANK1	http://www.gsea-msigdb.org/gsea/msigdb/cards/GSE22611_NOD2_VS_CTRL_TRANSDUCED_HEK293T_CELL_DN
BIP	Immunologic_signatures	GSE40666_UNTREATED_VS_IFNA_STIM_EFFECTOR_CD8_TCELL_90MIN_UP	195	2	0.0926058	0.572763	PRM2:TRANK1	http://www.gsea-msigdb.org/gsea/msigdb/cards/GSE40666_UNTREATED_VS_IFNA_STIM_EFFECTOR_CD8_TCELL_90MIN_UP
BIP	Immunologic_signatures	GSE20727_CTRL_VS_DNFB_ALLERGEN_TREATED_DC_UP	195	2	0.0926058	0.572763	FURIN:MAD1L1	http://www.gsea-msigdb.org/gsea/msigdb/cards/GSE20727_CTRL_VS_DNFB_ALLERGEN_TREATED_DC_UP
BIP	Immunologic_signatures	GSE41176_WT_VS_TAK1_KO_ANTI_IGM_STIM_BCELL_6H_DN	195	2	0.0926058	0.572763	CD47:DFNA5	http://www.gsea-msigdb.org/gsea/msigdb/cards/GSE41176_WT_VS_TAK1_KO_ANTI_IGM_STIM_BCELL_6H_DN
BIP	Immunologic_signatures	GSE46242_CTRL_VS_EGR2_DELETED_ANERGIC_TH1_CD4_TCELL_UP	195	2	0.0926058	0.572763	STARD7:CD47	http://www.gsea-msigdb.org/gsea/msigdb/cards/GSE46242_CTRL_VS_EGR2_DELETED_ANERGIC_TH1_CD4_TCELL_UP
BIP	Immunologic_signatures	GSE18804_SPLEEN_MACROPHAGE_VS_TUMORAL_MACROPHAGE_DN	195	2	0.0926058	0.572763	ANKRD11:SPG7	http://www.gsea-msigdb.org/gsea/msigdb/cards/GSE18804_SPLEEN_MACROPHAGE_VS_TUMORAL_MACROPHAGE_DN
BIP	Immunologic_signatures	GSE22886_CD4_TCELL_VS_BCELL_NAIVE_UP	195	2	0.0926058	0.572763	BCL11B:GLT8D1	http://www.gsea-msigdb.org/gsea/msigdb/cards/GSE22886_CD4_TCELL_VS_BCELL_NAIVE_UP
BIP	Immunologic_signatures	GSE3039_ALPHABETA_CD8_TCELL_VS_B1_BCELL_DN	195	2	0.0926058	0.572763	FURIN:GNL3	http://www.gsea-msigdb.org/gsea/msigdb/cards/GSE3039_ALPHABETA_CD8_TCELL_VS_B1_BCELL_DN
BIP	Immunologic_signatures	GSE17721_0.5H_VS_24H_GARDIQUIMOD_BMDC_DN	195	2	0.0926058	0.572763	CD47:TRIM27	http://www.gsea-msigdb.org/gsea/msigdb/cards/GSE17721_0.5H_VS_24H_GARDIQUIMOD_BMDC_DN
BIP	Immunologic_signatures	GSE1925_CTRL_VS_IFNG_PRIMED_MACROPHAGE_UP	195	2	0.0926058	0.572763	CD47:SRPK2	http://www.gsea-msigdb.org/gsea/msigdb/cards/GSE1925_CTRL_VS_IFNG_PRIMED_MACROPHAGE_UP
BIP	Immunologic_signatures	GSE24634_IL4_VS_CTRL_TREATED_NAIVE_CD4_TCELL_DAY3_UP	195	2	0.0926058	0.572763	FADS1:MSRA	http://www.gsea-msigdb.org/gsea/msigdb/cards/GSE24634_IL4_VS_CTRL_TREATED_NAIVE_CD4_TCELL_DAY3_UP
BIP	Immunologic_signatures	GSE26669_CD4_VS_CD8_TCELL_IN_MLR_COSTIM_BLOCK_DN	195	2	0.0926058	0.572763	PLEKHO1:TBC1D21	http://www.gsea-msigdb.org/gsea/msigdb/cards/GSE26669_CD4_VS_CD8_TCELL_IN_MLR_COSTIM_BLOCK_DN
BIP	Immunologic_signatures	GSE2826_WT_VS_BTK_KO_BCELL_UP	195	2	0.0926058	0.572763	RBM26:MATN4	http://www.gsea-msigdb.org/gsea/msigdb/cards/GSE2826_WT_VS_BTK_KO_BCELL_UP
BIP	Immunologic_signatures	GSE17721_LPS_VS_CPG_0.5H_BMDC_UP	195	2	0.0926058	0.572763	PROZ:GNL3	http://www.gsea-msigdb.org/gsea/msigdb/cards/GSE17721_LPS_VS_CPG_0.5H_BMDC_UP
BIP	Immunologic_signatures	GSE29618_BCELL_VS_PDC_DN	195	2	0.0926058	0.572763	FKBP2:RPS6KA2	http://www.gsea-msigdb.org/gsea/msigdb/cards/GSE29618_BCELL_VS_PDC_DN
BIP	Immunologic_signatures	GSE360_L_MAJOR_VS_B_MALAYI_LOW_DOSE_MAC_DN	195	2	0.0926058	0.572763	CACNA1C:TRANK1	http://www.gsea-msigdb.org/gsea/msigdb/cards/GSE360_L_MAJOR_VS_B_MALAYI_LOW_DOSE_MAC_DN
BIP	Immunologic_signatures	GSE3982_DC_VS_MAC_LPS_STIM_DN	195	2	0.0926058	0.572763	GRIN2A:MSRA	http://www.gsea-msigdb.org/gsea/msigdb/cards/GSE3982_DC_VS_MAC_LPS_STIM_DN
BIP	Immunologic_signatures	GSE3982_EOSINOPHIL_VS_NEUTROPHIL_UP	195	2	0.0926058	0.572763	NEK4:RPS6KA2	http://www.gsea-msigdb.org/gsea/msigdb/cards/GSE3982_EOSINOPHIL_VS_NEUTROPHIL_UP
BIP	Immunologic_signatures	GSE3982_DC_VS_NEUTROPHIL_DN	195	2	0.0926058	0.572763	TRANK1:ZNF165	http://www.gsea-msigdb.org/gsea/msigdb/cards/GSE3982_DC_VS_NEUTROPHIL_DN
BIP	Immunologic_signatures	GSE3982_NEUTROPHIL_VS_EFF_MEMORY_CD4_TCELL_DN	195	2	0.0926058	0.572763	FADS2:STARD7	http://www.gsea-msigdb.org/gsea/msigdb/cards/GSE3982_NEUTROPHIL_VS_EFF_MEMORY_CD4_TCELL_DN
BIP	Immunologic_signatures	GSE2770_IL12_ACT_VS_ACT_CD4_TCELL_48H_UP	195	2	0.0926058	0.572763	FKBP2:GNL3	http://www.gsea-msigdb.org/gsea/msigdb/cards/GSE2770_IL12_ACT_VS_ACT_CD4_TCELL_48H_UP
BIP	Immunologic_signatures	GSE29618_LAIV_VS_TIV_FLU_VACCINE_DAY7_PDC_UP	195	2	0.0926058	0.572763	ANKRD11:STARD7	http://www.gsea-msigdb.org/gsea/msigdb/cards/GSE29618_LAIV_VS_TIV_FLU_VACCINE_DAY7_PDC_UP
BIP	Immunologic_signatures	GSE17721_CPG_VS_GARDIQUIMOD_12H_BMDC_UP	195	2	0.0926058	0.572763	TLR9:TLR9:MUSTN1	http://www.gsea-msigdb.org/gsea/msigdb/cards/GSE17721_CPG_VS_GARDIQUIMOD_12H_BMDC_UP
BIP	Immunologic_signatures	GSE2405_0H_VS_1.5H_A_PHAGOCYTOPHILUM_STIM_NEUTROPHIL_UP	195	2	0.0926058	0.572763	KCNN3:PC	http://www.gsea-msigdb.org/gsea/msigdb/cards/GSE2405_0H_VS_1.5H_A_PHAGOCYTOPHILUM_STIM_NEUTROPHIL_UP
BIP	Immunologic_signatures	GSE1432_1H_VS_6H_IFNG_MICROGLIA_DN	195	2	0.0926058	0.572763	PLEKHO1:CD47	http://www.gsea-msigdb.org/gsea/msigdb/cards/GSE1432_1H_VS_6H_IFNG_MICROGLIA_DN
BIP	Immunologic_signatures	GSE36826_NORMAL_VS_STAPH_AUREUS_INF_IL1R_KO_SKIN_DN	196	2	0.0934078	0.572763	PACSIN2:GLT8D1	http://www.gsea-msigdb.org/gsea/msigdb/cards/GSE36826_NORMAL_VS_STAPH_AUREUS_INF_IL1R_KO_SKIN_DN
BIP	Immunologic_signatures	GSE42724_NAIVE_VS_B1_BCELL_UP	196	2	0.0934078	0.572763	MUSTN1:GRINA	http://www.gsea-msigdb.org/gsea/msigdb/cards/GSE42724_NAIVE_VS_B1_BCELL_UP
BIP	Immunologic_signatures	GSE46606_IRF4_KO_VS_WT_CD40L_IL2_IL5_3DAY_STIMULATED_BCELL_UP	196	2	0.0934078	0.572763	FADS2:FADS1	http://www.gsea-msigdb.org/gsea/msigdb/cards/GSE46606_IRF4_KO_VS_WT_CD40L_IL2_IL5_3DAY_STIMULATED_BCELL_UP
BIP	Immunologic_signatures	GSE26488_CTRL_VS_PEPTIDE_INJECTION_HDAC7_DELTAP_TG_OT2_THYMOCYTE_DN	196	2	0.0934078	0.572763	MATN4:RBPJL	http://www.gsea-msigdb.org/gsea/msigdb/cards/GSE26488_CTRL_VS_PEPTIDE_INJECTION_HDAC7_DELTAP_TG_OT2_THYMOCYTE_DN
BIP	Immunologic_signatures	GSE360_CTRL_VS_L_DONOVANI_DC_DN	196	2	0.0934078	0.572763	TRIM27:DFNA5	http://www.gsea-msigdb.org/gsea/msigdb/cards/GSE360_CTRL_VS_L_DONOVANI_DC_DN
BIP	Immunologic_signatures	GSE360_CTRL_VS_B_MALAYI_LOW_DOSE_MAC_UP	196	2	0.0934078	0.572763	FADS1:GLT8D1	http://www.gsea-msigdb.org/gsea/msigdb/cards/GSE360_CTRL_VS_B_MALAYI_LOW_DOSE_MAC_UP
BIP	Immunologic_signatures	GSE360_CTRL_VS_M_TUBERCULOSIS_MAC_DN	196	2	0.0934078	0.572763	PROZ:TRIM27	http://www.gsea-msigdb.org/gsea/msigdb/cards/GSE360_CTRL_VS_M_TUBERCULOSIS_MAC_DN
BIP	Immunologic_signatures	GSE360_HIGH_DOSE_B_MALAYI_VS_M_TUBERCULOSIS_DC_UP	196	2	0.0934078	0.572763	CUL4A:FURIN	http://www.gsea-msigdb.org/gsea/msigdb/cards/GSE360_HIGH_DOSE_B_MALAYI_VS_M_TUBERCULOSIS_DC_UP
BIP	Immunologic_signatures	GSE14000_4H_VS_16H_LPS_DC_DN	196	2	0.0934078	0.572763	GLT8D1:BTN3A2	http://www.gsea-msigdb.org/gsea/msigdb/cards/GSE14000_4H_VS_16H_LPS_DC_DN
BIP	Immunologic_signatures	GSE24972_WT_VS_IRF8_KO_MARGINAL_ZONE_SPLEEN_BCELL_DN	196	2	0.0934078	0.572763	TSSK6:PAX5	http://www.gsea-msigdb.org/gsea/msigdb/cards/GSE24972_WT_VS_IRF8_KO_MARGINAL_ZONE_SPLEEN_BCELL_DN
BIP	Immunologic_signatures	GSE3982_CTRL_VS_IGE_STIM_MAST_CELL_UP	196	2	0.0934078	0.572763	RBM26:MSRA	http://www.gsea-msigdb.org/gsea/msigdb/cards/GSE3982_CTRL_VS_IGE_STIM_MAST_CELL_UP
BIP	Immunologic_signatures	GSE45739_UNSTIM_VS_ACD3_ACD28_STIM_WT_CD4_TCELL_DN	196	2	0.0934078	0.572763	GATAD2A:SRPK2	http://www.gsea-msigdb.org/gsea/msigdb/cards/GSE45739_UNSTIM_VS_ACD3_ACD28_STIM_WT_CD4_TCELL_DN
BIP	Immunologic_signatures	GSE13306_TREG_VS_TCONV_LAMINA_PROPRIA_DN	196	2	0.0934078	0.572763	PRM2:ARMC7	http://www.gsea-msigdb.org/gsea/msigdb/cards/GSE13306_TREG_VS_TCONV_LAMINA_PROPRIA_DN
BIP	Immunologic_signatures	GSE41176_UNSTIM_VS_ANTI_IGM_STIM_BCELL_24H_UP	196	2	0.0934078	0.572763	PC:WFDC5	http://www.gsea-msigdb.org/gsea/msigdb/cards/GSE41176_UNSTIM_VS_ANTI_IGM_STIM_BCELL_24H_UP
BIP	Immunologic_signatures	GSE10325_MYELOID_VS_LUPUS_MYELOID_DN	196	2	0.0934078	0.572763	TRANK1:GRINA	http://www.gsea-msigdb.org/gsea/msigdb/cards/GSE10325_MYELOID_VS_LUPUS_MYELOID_DN
BIP	Immunologic_signatures	GSE24210_CTRL_VS_IL35_TREATED_TCONV_CD4_TCELL_UP	196	2	0.0934078	0.572763	PLEKHO1:CD47	http://www.gsea-msigdb.org/gsea/msigdb/cards/GSE24210_CTRL_VS_IL35_TREATED_TCONV_CD4_TCELL_UP
BIP	Immunologic_signatures	GSE22589_SIV_VS_HIV_AND_SIV_INFECTED_DC_DN	196	2	0.0934078	0.572763	STARD7:MUSTN1	http://www.gsea-msigdb.org/gsea/msigdb/cards/GSE22589_SIV_VS_HIV_AND_SIV_INFECTED_DC_DN
BIP	Immunologic_signatures	GSE22935_UNSTIM_VS_24H_MBOVIS_BCG_STIM_MYD88_KO_MACROPHAGE_DN	196	2	0.0934078	0.572763	YJEFN3:MUSTN1	http://www.gsea-msigdb.org/gsea/msigdb/cards/GSE22935_UNSTIM_VS_24H_MBOVIS_BCG_STIM_MYD88_KO_MACROPHAGE_DN
BIP	Immunologic_signatures	GSE22033_UNTREATED_VS_ROSIGLITAZONE_TREATED_MEF_DN	196	2	0.0934078	0.572763	CTSF:OSBPL2	http://www.gsea-msigdb.org/gsea/msigdb/cards/GSE22033_UNTREATED_VS_ROSIGLITAZONE_TREATED_MEF_DN
BIP	Immunologic_signatures	GSE8868_SPLEEN_VS_INTESTINE_CD11B_POS_CD11C_NEG_DC_DN	196	2	0.0934078	0.572763	FADS2:FADS1	http://www.gsea-msigdb.org/gsea/msigdb/cards/GSE8868_SPLEEN_VS_INTESTINE_CD11B_POS_CD11C_NEG_DC_DN
BIP	Immunologic_signatures	GSE22140_GERMFREE_VS_SPF_ARTHRITIC_MOUSE_CD4_TCELL_UP	196	2	0.0934078	0.572763	TRIM27:RPS6KA2	http://www.gsea-msigdb.org/gsea/msigdb/cards/GSE22140_GERMFREE_VS_SPF_ARTHRITIC_MOUSE_CD4_TCELL_UP
BIP	Immunologic_signatures	GSE9988_LPS_VS_VEHICLE_TREATED_MONOCYTE_DN	196	2	0.0934078	0.572763	PLEKHO1:NT5DC2	http://www.gsea-msigdb.org/gsea/msigdb/cards/GSE9988_LPS_VS_VEHICLE_TREATED_MONOCYTE_DN
BIP	Immunologic_signatures	GSE411_WT_VS_SOCS3_KO_MACROPHAGE_IL6_STIM_100MIN_UP	196	2	0.0934078	0.572763	FKBP2:GNL3	http://www.gsea-msigdb.org/gsea/msigdb/cards/GSE411_WT_VS_SOCS3_KO_MACROPHAGE_IL6_STIM_100MIN_UP
BIP	Immunologic_signatures	GSE45365_HEALTHY_VS_MCMV_INFECTION_CD8A_DC_UP	196	2	0.0934078	0.572763	FADS2:RBM26	http://www.gsea-msigdb.org/gsea/msigdb/cards/GSE45365_HEALTHY_VS_MCMV_INFECTION_CD8A_DC_UP
BIP	Immunologic_signatures	GSE1112_OT1_VS_HY_CD8AB_THYMOCYTE_RTOC_CULTURE_UP	196	2	0.0934078	0.572763	FADS2:STAB1	http://www.gsea-msigdb.org/gsea/msigdb/cards/GSE1112_OT1_VS_HY_CD8AB_THYMOCYTE_RTOC_CULTURE_UP
BIP	Immunologic_signatures	GSE28726_NAIVE_CD4_TCELL_VS_NAIVE_VA24NEG_NKTCELL_DN	196	2	0.0934078	0.572763	PROZ:MAD1L1	http://www.gsea-msigdb.org/gsea/msigdb/cards/GSE28726_NAIVE_CD4_TCELL_VS_NAIVE_VA24NEG_NKTCELL_DN
BIP	Immunologic_signatures	GSE27786_LSK_VS_NKTCELL_DN	196	2	0.0934078	0.572763	NMB:ANKRD11	http://www.gsea-msigdb.org/gsea/msigdb/cards/GSE27786_LSK_VS_NKTCELL_DN
BIP	Immunologic_signatures	GSE24574_BCL6_HIGH_TFH_VS_NAIVE_CD4_TCELL_DN	196	2	0.0934078	0.572763	FKBP2:ZNF165	http://www.gsea-msigdb.org/gsea/msigdb/cards/GSE24574_BCL6_HIGH_TFH_VS_NAIVE_CD4_TCELL_DN
BIP	Immunologic_signatures	GSE27786_LSK_VS_CD8_TCELL_UP	196	2	0.0934078	0.572763	FADS1:MSRA	http://www.gsea-msigdb.org/gsea/msigdb/cards/GSE27786_LSK_VS_CD8_TCELL_UP
BIP	Immunologic_signatures	GSE36826_NORMAL_VS_STAPH_AUREUS_INF_IL1R_KO_SKIN_UP	196	2	0.0934078	0.572763	CTSF:RPS6KA2	http://www.gsea-msigdb.org/gsea/msigdb/cards/GSE36826_NORMAL_VS_STAPH_AUREUS_INF_IL1R_KO_SKIN_UP
BIP	Immunologic_signatures	GSE39556_CD8A_DC_VS_NK_CELL_DN	196	2	0.0934078	0.572763	RPS6KA2:DFNA5	http://www.gsea-msigdb.org/gsea/msigdb/cards/GSE39556_CD8A_DC_VS_NK_CELL_DN
BIP	Immunologic_signatures	GSE17721_CTRL_VS_GARDIQUIMOD_8H_BMDC_DN	196	2	0.0934078	0.572763	RPS6KA2:GRINA	http://www.gsea-msigdb.org/gsea/msigdb/cards/GSE17721_CTRL_VS_GARDIQUIMOD_8H_BMDC_DN
BIP	Immunologic_signatures	GSE11961_PLASMA_CELL_DAY7_VS_MEMORY_BCELL_DAY40_DN	196	2	0.0934078	0.572763	CNIH2:PRM2	http://www.gsea-msigdb.org/gsea/msigdb/cards/GSE11961_PLASMA_CELL_DAY7_VS_MEMORY_BCELL_DAY40_DN
BIP	Immunologic_signatures	GSE17721_LPS_VS_POLYIC_12H_BMDC_DN	196	2	0.0934078	0.572763	PLEKHO1:TLR9:TLR9	http://www.gsea-msigdb.org/gsea/msigdb/cards/GSE17721_LPS_VS_POLYIC_12H_BMDC_DN
BIP	Immunologic_signatures	GSE17721_POLYIC_VS_PAM3CSK4_4H_BMDC_UP	196	2	0.0934078	0.572763	SRPK2:MSRA	http://www.gsea-msigdb.org/gsea/msigdb/cards/GSE17721_POLYIC_VS_PAM3CSK4_4H_BMDC_UP
BIP	Immunologic_signatures	GSE43955_TH0_VS_TGFB_IL6_TH17_ACT_CD4_TCELL_4H_DN	196	2	0.0934078	0.572763	GRIN2A:RBPJL	http://www.gsea-msigdb.org/gsea/msigdb/cards/GSE43955_TH0_VS_TGFB_IL6_TH17_ACT_CD4_TCELL_4H_DN
BIP	Immunologic_signatures	GSE15930_NAIVE_VS_48H_IN_VITRO_STIM_IFNAB_CD8_TCELL_UP	196	2	0.0934078	0.572763	CACNA1C:RPS6KA2	http://www.gsea-msigdb.org/gsea/msigdb/cards/GSE15930_NAIVE_VS_48H_IN_VITRO_STIM_IFNAB_CD8_TCELL_UP
BIP	Immunologic_signatures	GSE17721_LPS_VS_CPG_2H_BMDC_DN	196	2	0.0934078	0.572763	GNL3:GRINA	http://www.gsea-msigdb.org/gsea/msigdb/cards/GSE17721_LPS_VS_CPG_2H_BMDC_DN
BIP	Immunologic_signatures	GSE37532_WT_VS_PPARG_KO_VISCERAL_ADIPOSE_TISSUE_TCONV_UP	196	2	0.0934078	0.572763	PRM2:MAD1L1	http://www.gsea-msigdb.org/gsea/msigdb/cards/GSE37532_WT_VS_PPARG_KO_VISCERAL_ADIPOSE_TISSUE_TCONV_UP
BIP	Immunologic_signatures	GSE17721_POLYIC_VS_GARDIQUIMOD_4H_BMDC_UP	196	2	0.0934078	0.572763	OSBPL2:SRPK2	http://www.gsea-msigdb.org/gsea/msigdb/cards/GSE17721_POLYIC_VS_GARDIQUIMOD_4H_BMDC_UP
BIP	Immunologic_signatures	GSE37301_MULTIPOTENT_PROGENITOR_VS_GRAN_MONO_PROGENITOR_UP	196	2	0.0934078	0.572763	GNL3:GRINA	http://www.gsea-msigdb.org/gsea/msigdb/cards/GSE37301_MULTIPOTENT_PROGENITOR_VS_GRAN_MONO_PROGENITOR_UP
BIP	Immunologic_signatures	GSE42021_TREG_PLN_VS_CD24HI_TREG_THYMUS_DN	196	2	0.0934078	0.572763	PLEKHO1:SRPK2	http://www.gsea-msigdb.org/gsea/msigdb/cards/GSE42021_TREG_PLN_VS_CD24HI_TREG_THYMUS_DN
BIP	Immunologic_signatures	GSE43955_1H_VS_10H_ACT_CD4_TCELL_WITH_TGFB_IL6_DN	196	2	0.0934078	0.572763	NMB:CD47	http://www.gsea-msigdb.org/gsea/msigdb/cards/GSE43955_1H_VS_10H_ACT_CD4_TCELL_WITH_TGFB_IL6_DN
BIP	Immunologic_signatures	GSE17721_POLYIC_VS_GARDIQUIMOD_16H_BMDC_DN	196	2	0.0934078	0.572763	GNL3:PAX5	http://www.gsea-msigdb.org/gsea/msigdb/cards/GSE17721_POLYIC_VS_GARDIQUIMOD_16H_BMDC_DN
BIP	Immunologic_signatures	GSE34156_UNTREATED_VS_24H_NOD2_LIGAND_TREATED_MONOCYTE_DN	196	2	0.0934078	0.572763	DFNA5:GRINA	http://www.gsea-msigdb.org/gsea/msigdb/cards/GSE34156_UNTREATED_VS_24H_NOD2_LIGAND_TREATED_MONOCYTE_DN
BIP	Immunologic_signatures	GSE32986_UNSTIM_VS_GMCSF_AND_CURDLAN_LOWDOSE_STIM_DC_DN	196	2	0.0934078	0.572763	CTSF:TRANK1	http://www.gsea-msigdb.org/gsea/msigdb/cards/GSE32986_UNSTIM_VS_GMCSF_AND_CURDLAN_LOWDOSE_STIM_DC_DN
BIP	Immunologic_signatures	GSE15930_NAIVE_VS_48H_IN_VITRO_STIM_IL12_CD8_TCELL_UP	196	2	0.0934078	0.572763	CACNA1C:GRINA	http://www.gsea-msigdb.org/gsea/msigdb/cards/GSE15930_NAIVE_VS_48H_IN_VITRO_STIM_IL12_CD8_TCELL_UP
BIP	Immunologic_signatures	GSE2128_C57BL6_VS_NOD_THYMOCYTE_MIMETOPE_NEGATIVE_SELECTION_DN	196	2	0.0934078	0.572763	CD47:GRINA	http://www.gsea-msigdb.org/gsea/msigdb/cards/GSE2128_C57BL6_VS_NOD_THYMOCYTE_MIMETOPE_NEGATIVE_SELECTION_DN
BIP	Immunologic_signatures	GSE22886_NAIVE_CD4_TCELL_VS_12H_ACT_TH2_DN	196	2	0.0934078	0.572763	FURIN:STARD7	http://www.gsea-msigdb.org/gsea/msigdb/cards/GSE22886_NAIVE_CD4_TCELL_VS_12H_ACT_TH2_DN
BIP	Immunologic_signatures	GSE43863_TFH_VS_LY6C_LOW_CXCR5NEG_EFFECTOR_CD4_TCELL_UP	196	2	0.0934078	0.572763	RBM26:CD47	http://www.gsea-msigdb.org/gsea/msigdb/cards/GSE43863_TFH_VS_LY6C_LOW_CXCR5NEG_EFFECTOR_CD4_TCELL_UP
BIP	Immunologic_signatures	GSE24634_NAIVE_CD4_TCELL_VS_DAY3_IL4_CONV_TREG_DN	196	2	0.0934078	0.572763	KIF15:NT5DC2	http://www.gsea-msigdb.org/gsea/msigdb/cards/GSE24634_NAIVE_CD4_TCELL_VS_DAY3_IL4_CONV_TREG_DN
BIP	Immunologic_signatures	GSE28783_CTRL_ANTI_MIR_VS_UNTREATED_ATHEROSCLEROSIS_MACROPHAGE_DN	196	2	0.0934078	0.572763	ZNF165:MAD1L1	http://www.gsea-msigdb.org/gsea/msigdb/cards/GSE28783_CTRL_ANTI_MIR_VS_UNTREATED_ATHEROSCLEROSIS_MACROPHAGE_DN
BIP	Immunologic_signatures	GSE24634_TEFF_VS_TCONV_DAY10_IN_CULTURE_DN	196	2	0.0934078	0.572763	FADS1:RPS6KA2	http://www.gsea-msigdb.org/gsea/msigdb/cards/GSE24634_TEFF_VS_TCONV_DAY10_IN_CULTURE_DN
BIP	Immunologic_signatures	GSE44649_WT_VS_MIR155_KO_NAIVE_CD8_TCELL_UP	196	2	0.0934078	0.572763	FADS1:GLT8D1	http://www.gsea-msigdb.org/gsea/msigdb/cards/GSE44649_WT_VS_MIR155_KO_NAIVE_CD8_TCELL_UP
BIP	Immunologic_signatures	GSE42724_B1_BCELL_VS_PLASMABLAST_UP	196	2	0.0934078	0.572763	CNIH2:ARMC7	http://www.gsea-msigdb.org/gsea/msigdb/cards/GSE42724_B1_BCELL_VS_PLASMABLAST_UP
BIP	Immunologic_signatures	GSE37301_GRANULOCYTE_MONOCYTE_PROGENITOR_VS_RAG2_KO_NK_CELL_DN	196	2	0.0934078	0.572763	ITIH1:CD47	http://www.gsea-msigdb.org/gsea/msigdb/cards/GSE37301_GRANULOCYTE_MONOCYTE_PROGENITOR_VS_RAG2_KO_NK_CELL_DN
BIP	Immunologic_signatures	GSE23321_CENTRAL_MEMORY_VS_NAIVE_CD8_TCELL_UP	196	2	0.0934078	0.572763	DFNA5:MSRA	http://www.gsea-msigdb.org/gsea/msigdb/cards/GSE23321_CENTRAL_MEMORY_VS_NAIVE_CD8_TCELL_UP
BIP	Immunologic_signatures	KAECH_NAIVE_VS_MEMORY_CD8_TCELL_UP	196	2	0.0934078	0.572763	FADS1:PRM2	http://www.gsea-msigdb.org/gsea/msigdb/cards/KAECH_NAIVE_VS_MEMORY_CD8_TCELL_UP
BIP	Immunologic_signatures	GSE5589_LPS_VS_LPS_AND_IL6_STIM_IL10_KO_MACROPHAGE_45MIN_UP	196	2	0.0934078	0.572763	PLEKHO1:ASB16	http://www.gsea-msigdb.org/gsea/msigdb/cards/GSE5589_LPS_VS_LPS_AND_IL6_STIM_IL10_KO_MACROPHAGE_45MIN_UP
BIP	Immunologic_signatures	GSE19923_WT_VS_HEB_AND_E2A_KO_DP_THYMOCYTE_UP	196	2	0.0934078	0.572763	FKBP2:SRPK2	http://www.gsea-msigdb.org/gsea/msigdb/cards/GSE19923_WT_VS_HEB_AND_E2A_KO_DP_THYMOCYTE_UP
BIP	Immunologic_signatures	GSE20198_IL12_IL18_VS_IFNA_TREATED_ACT_CD4_TCELL_DN	196	2	0.0934078	0.572763	KIF15:TRIM27	http://www.gsea-msigdb.org/gsea/msigdb/cards/GSE20198_IL12_IL18_VS_IFNA_TREATED_ACT_CD4_TCELL_DN
BIP	Immunologic_signatures	GSE10240_CTRL_VS_IL17_STIM_PRIMARY_BRONCHIAL_EPITHELIAL_CELLS_DN	196	2	0.0934078	0.572763	FADS2:MAD1L1	http://www.gsea-msigdb.org/gsea/msigdb/cards/GSE10240_CTRL_VS_IL17_STIM_PRIMARY_BRONCHIAL_EPITHELIAL_CELLS_DN
BIP	Immunologic_signatures	GSE21774_CD62L_POS_CD56_DIM_VS_CD62L_NEG_CD56_DIM_NK_CELL_DN	196	2	0.0934078	0.572763	GATAD2A:RPS6KA2	http://www.gsea-msigdb.org/gsea/msigdb/cards/GSE21774_CD62L_POS_CD56_DIM_VS_CD62L_NEG_CD56_DIM_NK_CELL_DN
BIP	Immunologic_signatures	GSE19888_ADENOSINE_A3R_INH_VS_ACT_IN_MAST_CELL_DN	196	2	0.0934078	0.572763	TMCO4:CNIH2	http://www.gsea-msigdb.org/gsea/msigdb/cards/GSE19888_ADENOSINE_A3R_INH_VS_ACT_IN_MAST_CELL_DN
BIP	Immunologic_signatures	GSE25890_CTRL_VS_IL33_IL7_TREATED_NUOCYTES_UP	196	2	0.0934078	0.572763	CNIH2:CACNA1C	http://www.gsea-msigdb.org/gsea/msigdb/cards/GSE25890_CTRL_VS_IL33_IL7_TREATED_NUOCYTES_UP
BIP	Immunologic_signatures	GSE4748_CTRL_VS_CYANOBACTERIUM_LPSLIKE_STIM_DC_3H_DN	196	2	0.0934078	0.572763	STAB1:GNL3	http://www.gsea-msigdb.org/gsea/msigdb/cards/GSE4748_CTRL_VS_CYANOBACTERIUM_LPSLIKE_STIM_DC_3H_DN
BIP	Immunologic_signatures	GSE19923_WT_VS_HEB_AND_E2A_KO_DP_THYMOCYTE_DN	196	2	0.0934078	0.572763	FURIN:MATN4	http://www.gsea-msigdb.org/gsea/msigdb/cards/GSE19923_WT_VS_HEB_AND_E2A_KO_DP_THYMOCYTE_DN
BIP	Immunologic_signatures	GSE360_LOW_DOSE_B_MALAYI_VS_M_TUBERCULOSIS_DC_UP	197	2	0.0942119	0.572763	CUL4A:STAB1	http://www.gsea-msigdb.org/gsea/msigdb/cards/GSE360_LOW_DOSE_B_MALAYI_VS_M_TUBERCULOSIS_DC_UP
BIP	Immunologic_signatures	GSE37416_CTRL_VS_12H_F_TULARENSIS_LVS_NEUTROPHIL_DN	197	2	0.0942119	0.572763	FKBP2:GRINA	http://www.gsea-msigdb.org/gsea/msigdb/cards/GSE37416_CTRL_VS_12H_F_TULARENSIS_LVS_NEUTROPHIL_DN
BIP	Immunologic_signatures	GSE22886_CD8_TCELL_VS_BCELL_NAIVE_UP	197	2	0.0942119	0.572763	BCL11B:GLT8D1	http://www.gsea-msigdb.org/gsea/msigdb/cards/GSE22886_CD8_TCELL_VS_BCELL_NAIVE_UP
BIP	Immunologic_signatures	GSE17721_CTRL_VS_POLYIC_8H_BMDC_DN	197	2	0.0942119	0.572763	PC:GATAD2A	http://www.gsea-msigdb.org/gsea/msigdb/cards/GSE17721_CTRL_VS_POLYIC_8H_BMDC_DN
BIP	Immunologic_signatures	GSE17721_CTRL_VS_LPS_4H_BMDC_UP	197	2	0.0942119	0.572763	ARMC7:OSBPL2	http://www.gsea-msigdb.org/gsea/msigdb/cards/GSE17721_CTRL_VS_LPS_4H_BMDC_UP
BIP	Immunologic_signatures	GSE17301_CTRL_VS_48H_ACD3_ACD28_IFNA2_STIM_CD8_TCELL_UP	197	2	0.0942119	0.572763	PC:SPG7	http://www.gsea-msigdb.org/gsea/msigdb/cards/GSE17301_CTRL_VS_48H_ACD3_ACD28_IFNA2_STIM_CD8_TCELL_UP
BIP	Immunologic_signatures	GSE15330_HSC_VS_LYMPHOID_PRIMED_MULTIPOTENT_PROGENITOR_UP	197	2	0.0942119	0.572763	FURIN:SRPK2	http://www.gsea-msigdb.org/gsea/msigdb/cards/GSE15330_HSC_VS_LYMPHOID_PRIMED_MULTIPOTENT_PROGENITOR_UP
BIP	Immunologic_signatures	GSE24972_MARGINAL_ZONE_BCELL_VS_FOLLICULAR_BCELL_UP	197	2	0.0942119	0.572763	RPS6KA2:DFNA5	http://www.gsea-msigdb.org/gsea/msigdb/cards/GSE24972_MARGINAL_ZONE_BCELL_VS_FOLLICULAR_BCELL_UP
BIP	Immunologic_signatures	GSE16385_ROSIGLITAZONE_IL4_VS_IL4_ALONE_STIM_MACROPHAGE_12H_DN	197	2	0.0942119	0.572763	FADS1:GATAD2A	http://www.gsea-msigdb.org/gsea/msigdb/cards/GSE16385_ROSIGLITAZONE_IL4_VS_IL4_ALONE_STIM_MACROPHAGE_12H_DN
BIP	Immunologic_signatures	GSE3982_MAST_CELL_VS_EFF_MEMORY_CD4_TCELL_UP	197	2	0.0942119	0.572763	FADS1:STAB1	http://www.gsea-msigdb.org/gsea/msigdb/cards/GSE3982_MAST_CELL_VS_EFF_MEMORY_CD4_TCELL_UP
BIP	Immunologic_signatures	GSE17721_LPS_VS_CPG_6H_BMDC_UP	197	2	0.0942119	0.572763	RBM26:FURIN	http://www.gsea-msigdb.org/gsea/msigdb/cards/GSE17721_LPS_VS_CPG_6H_BMDC_UP
BIP	Immunologic_signatures	GSE43955_1H_VS_20H_ACT_CD4_TCELL_UP	197	2	0.0942119	0.572763	PLEKHO1:RBM26	http://www.gsea-msigdb.org/gsea/msigdb/cards/GSE43955_1H_VS_20H_ACT_CD4_TCELL_UP
BIP	Immunologic_signatures	GSE3982_DC_VS_NEUTROPHIL_UP	197	2	0.0942119	0.572763	FADS2:ASPHD1	http://www.gsea-msigdb.org/gsea/msigdb/cards/GSE3982_DC_VS_NEUTROPHIL_UP
BIP	Immunologic_signatures	GSE43955_1H_VS_20H_ACT_CD4_TCELL_DN	197	2	0.0942119	0.572763	STAB1:DFNA5	http://www.gsea-msigdb.org/gsea/msigdb/cards/GSE43955_1H_VS_20H_ACT_CD4_TCELL_DN
BIP	Immunologic_signatures	GSE21670_TGFB_VS_IL6_TREATED_CD4_TCELL_UP	197	2	0.0942119	0.572763	CACNA1C:CUL4A	http://www.gsea-msigdb.org/gsea/msigdb/cards/GSE21670_TGFB_VS_IL6_TREATED_CD4_TCELL_UP
BIP	Immunologic_signatures	GSE7568_CTRL_VS_24H_TGFB_TREATED_MACROPHAGES_WITH_IL4_AND_DEXAMETHASONE_UP	197	2	0.0942119	0.572763	FURIN:STARD7	http://www.gsea-msigdb.org/gsea/msigdb/cards/GSE7568_CTRL_VS_24H_TGFB_TREATED_MACROPHAGES_WITH_IL4_AND_DEXAMETHASONE_UP
BIP	Immunologic_signatures	GSE22886_NAIVE_CD4_TCELL_VS_NEUTROPHIL_UP	197	2	0.0942119	0.572763	BCL11B:MAD1L1	http://www.gsea-msigdb.org/gsea/msigdb/cards/GSE22886_NAIVE_CD4_TCELL_VS_NEUTROPHIL_UP
BIP	Immunologic_signatures	GSE22886_IGM_MEMORY_BCELL_VS_BLOOD_PLASMA_CELL_DN	197	2	0.0942119	0.572763	GLT8D1:NEK4	http://www.gsea-msigdb.org/gsea/msigdb/cards/GSE22886_IGM_MEMORY_BCELL_VS_BLOOD_PLASMA_CELL_DN
BIP	Immunologic_signatures	GSE36527_CD62L_HIGH_VS_CD62L_LOW_TREG_CD69_NEG_KLRG1_NEG_DN	197	2	0.0942119	0.572763	TMCO4:ARMC7	http://www.gsea-msigdb.org/gsea/msigdb/cards/GSE36527_CD62L_HIGH_VS_CD62L_LOW_TREG_CD69_NEG_KLRG1_NEG_DN
BIP	Immunologic_signatures	GSE40441_NRP1_POS_INDUCED_TREG_VS_NRP1_NEG_NATURAL_TREG_UP	197	2	0.0942119	0.572763	ASPHD1:MATN4	http://www.gsea-msigdb.org/gsea/msigdb/cards/GSE40441_NRP1_POS_INDUCED_TREG_VS_NRP1_NEG_NATURAL_TREG_UP
BIP	Immunologic_signatures	GSE18893_CTRL_VS_TNF_TREATED_TCONV_2H_UP	197	2	0.0942119	0.572763	OSBPL2:DFNA5	http://www.gsea-msigdb.org/gsea/msigdb/cards/GSE18893_CTRL_VS_TNF_TREATED_TCONV_2H_UP
BIP	Immunologic_signatures	GSE24634_TEFF_VS_TCONV_DAY5_IN_CULTURE_UP	197	2	0.0942119	0.572763	KIF15:GNL3	http://www.gsea-msigdb.org/gsea/msigdb/cards/GSE24634_TEFF_VS_TCONV_DAY5_IN_CULTURE_UP
BIP	Immunologic_signatures	GSE27786_ERYTHROBLAST_VS_NEUTROPHIL_UP	197	2	0.0942119	0.572763	CUL4A:ASPHD1	http://www.gsea-msigdb.org/gsea/msigdb/cards/GSE27786_ERYTHROBLAST_VS_NEUTROPHIL_UP
BIP	Immunologic_signatures	GSE27786_NEUTROPHIL_VS_MONO_MAC_DN	197	2	0.0942119	0.572763	FKBP2:TRIM27	http://www.gsea-msigdb.org/gsea/msigdb/cards/GSE27786_NEUTROPHIL_VS_MONO_MAC_DN
BIP	Immunologic_signatures	GSE17721_POLYIC_VS_PAM3CSK4_1H_BMDC_UP	197	2	0.0942119	0.572763	ARMC7:YJEFN3	http://www.gsea-msigdb.org/gsea/msigdb/cards/GSE17721_POLYIC_VS_PAM3CSK4_1H_BMDC_UP
BIP	Immunologic_signatures	GSE39382_IL3_VS_IL3_IL33_TREATED_MAST_CELL_UP	197	2	0.0942119	0.572763	STAB1:RPS6KA2	http://www.gsea-msigdb.org/gsea/msigdb/cards/GSE39382_IL3_VS_IL3_IL33_TREATED_MAST_CELL_UP
BIP	Immunologic_signatures	GSE17721_POLYIC_VS_CPG_0.5H_BMDC_UP	197	2	0.0942119	0.572763	CTSF:PROZ	http://www.gsea-msigdb.org/gsea/msigdb/cards/GSE17721_POLYIC_VS_CPG_0.5H_BMDC_UP
BIP	Immunologic_signatures	GSE32423_MEMORY_VS_NAIVE_CD8_TCELL_IL7_IL4_UP	197	2	0.0942119	0.572763	TMCO4:ITIH1	http://www.gsea-msigdb.org/gsea/msigdb/cards/GSE32423_MEMORY_VS_NAIVE_CD8_TCELL_IL7_IL4_UP
BIP	Immunologic_signatures	GSE17721_CTRL_VS_GARDIQUIMOD_4H_BMDC_UP	197	2	0.0942119	0.572763	MAD1L1:DFNA5	http://www.gsea-msigdb.org/gsea/msigdb/cards/GSE17721_CTRL_VS_GARDIQUIMOD_4H_BMDC_UP
BIP	Immunologic_signatures	GSE1925_CTRL_VS_IFNG_PRIMED_MACROPHAGE_24H_IFNG_STIM_UP	197	2	0.0942119	0.572763	RBM26:FURIN	http://www.gsea-msigdb.org/gsea/msigdb/cards/GSE1925_CTRL_VS_IFNG_PRIMED_MACROPHAGE_24H_IFNG_STIM_UP
BIP	Immunologic_signatures	GSE339_CD4POS_VS_CD8POS_DC_DN	197	2	0.0942119	0.572763	PLEKHO1:CUL4A	http://www.gsea-msigdb.org/gsea/msigdb/cards/GSE339_CD4POS_VS_CD8POS_DC_DN
BIP	Immunologic_signatures	GSE17721_POLYIC_VS_CPG_8H_BMDC_DN	197	2	0.0942119	0.572763	STARD7:OSBPL2	http://www.gsea-msigdb.org/gsea/msigdb/cards/GSE17721_POLYIC_VS_CPG_8H_BMDC_DN
BIP	Immunologic_signatures	GSE15330_LYMPHOID_MULTIPOTENT_VS_GRANULOCYTE_MONOCYTE_PROGENITOR_IKAROS_KO_DN	197	2	0.0942119	0.572763	FURIN:STAB1	http://www.gsea-msigdb.org/gsea/msigdb/cards/GSE15330_LYMPHOID_MULTIPOTENT_VS_GRANULOCYTE_MONOCYTE_PROGENITOR_IKAROS_KO_DN
BIP	Immunologic_signatures	GSE8835_HEALTHY_VS_CLL_CD4_TCELL_UP	197	2	0.0942119	0.572763	CTSF:STAB1	http://www.gsea-msigdb.org/gsea/msigdb/cards/GSE8835_HEALTHY_VS_CLL_CD4_TCELL_UP
BIP	Immunologic_signatures	GSE41867_DAY8_EFFECTOR_VS_DAY30_MEMORY_CD8_TCELL_LCMV_ARMSTRONG_DN	197	2	0.0942119	0.572763	SPG7:MSRA	http://www.gsea-msigdb.org/gsea/msigdb/cards/GSE41867_DAY8_EFFECTOR_VS_DAY30_MEMORY_CD8_TCELL_LCMV_ARMSTRONG_DN
BIP	Immunologic_signatures	GSE43955_1H_VS_20H_ACT_CD4_TCELL_WITH_TGFB_IL6_UP	197	2	0.0942119	0.572763	PLEKHO1:GATAD2A	http://www.gsea-msigdb.org/gsea/msigdb/cards/GSE43955_1H_VS_20H_ACT_CD4_TCELL_WITH_TGFB_IL6_UP
BIP	Immunologic_signatures	GSE17721_POLYIC_VS_GARDIQUIMOD_0.5H_BMDC_DN	197	2	0.0942119	0.572763	ARMC7:RPS6KA2	http://www.gsea-msigdb.org/gsea/msigdb/cards/GSE17721_POLYIC_VS_GARDIQUIMOD_0.5H_BMDC_DN
BIP	Immunologic_signatures	GSE26351_WNT_VS_BMP_PATHWAY_STIM_HEMATOPOIETIC_PROGENITORS_UP	197	2	0.0942119	0.572763	FADS2:KIF15	http://www.gsea-msigdb.org/gsea/msigdb/cards/GSE26351_WNT_VS_BMP_PATHWAY_STIM_HEMATOPOIETIC_PROGENITORS_UP
BIP	Immunologic_signatures	GSE46606_UNSTIM_VS_CD40L_IL2_IL5_1DAY_STIMULATED_IRF4MID_SORTED_BCELL_DN	197	2	0.0942119	0.572763	HAPLN4:MUSTN1	http://www.gsea-msigdb.org/gsea/msigdb/cards/GSE46606_UNSTIM_VS_CD40L_IL2_IL5_1DAY_STIMULATED_IRF4MID_SORTED_BCELL_DN
BIP	Immunologic_signatures	GSE21670_STAT3_KO_VS_WT_CD4_TCELL_DN	197	2	0.0942119	0.572763	FURIN:GNL3	http://www.gsea-msigdb.org/gsea/msigdb/cards/GSE21670_STAT3_KO_VS_WT_CD4_TCELL_DN
BIP	Immunologic_signatures	GSE46606_DAY1_VS_DAY3_CD40L_IL2_IL5_STIMULATED_IRF4HIGH_BCELL_DN	197	2	0.0942119	0.572763	SPG7:MAD1L1	http://www.gsea-msigdb.org/gsea/msigdb/cards/GSE46606_DAY1_VS_DAY3_CD40L_IL2_IL5_STIMULATED_IRF4HIGH_BCELL_DN
BIP	Immunologic_signatures	GSE7852_TREG_VS_TCONV_DN	197	2	0.0942119	0.572763	PLEKHO1:MSRA	http://www.gsea-msigdb.org/gsea/msigdb/cards/GSE7852_TREG_VS_TCONV_DN
BIP	Immunologic_signatures	GSE37301_RAG2_KO_VS_RAG2_AND_ETS1_KO_NK_CELL_DN	197	2	0.0942119	0.572763	STARD7:GRINA	http://www.gsea-msigdb.org/gsea/msigdb/cards/GSE37301_RAG2_KO_VS_RAG2_AND_ETS1_KO_NK_CELL_DN
BIP	Immunologic_signatures	GSE13306_RA_VS_UNTREATED_TCONV_UP	197	2	0.0942119	0.572763	CUL4A:ASTL	http://www.gsea-msigdb.org/gsea/msigdb/cards/GSE13306_RA_VS_UNTREATED_TCONV_UP
BIP	Immunologic_signatures	GSE9037_WT_VS_IRAK4_KO_LPS_4H_STIM_BMDM_UP	197	2	0.0942119	0.572763	ANKRD11:RPS6KA2	http://www.gsea-msigdb.org/gsea/msigdb/cards/GSE9037_WT_VS_IRAK4_KO_LPS_4H_STIM_BMDM_UP
BIP	Immunologic_signatures	GSE17721_LPS_VS_GARDIQUIMOD_6H_BMDC_UP	197	2	0.0942119	0.572763	SPG7:GATAD2A	http://www.gsea-msigdb.org/gsea/msigdb/cards/GSE17721_LPS_VS_GARDIQUIMOD_6H_BMDC_UP
BIP	Immunologic_signatures	GSE17721_0.5H_VS_8H_LPS_BMDC_UP	197	2	0.0942119	0.572763	OSBPL2:MAD1L1	http://www.gsea-msigdb.org/gsea/msigdb/cards/GSE17721_0.5H_VS_8H_LPS_BMDC_UP
BIP	Immunologic_signatures	GSE9650_GP33_VS_GP276_LCMV_SPECIFIC_EXHAUSTED_CD8_TCELL_UP	197	2	0.0942119	0.572763	CNIH2:ITIH1	http://www.gsea-msigdb.org/gsea/msigdb/cards/GSE9650_GP33_VS_GP276_LCMV_SPECIFIC_EXHAUSTED_CD8_TCELL_UP
BIP	Immunologic_signatures	GSE22140_GERMFREE_VS_SPF_MOUSE_CD4_TCELL_DN	197	2	0.0942119	0.572763	STAB1:RPS6KA2	http://www.gsea-msigdb.org/gsea/msigdb/cards/GSE22140_GERMFREE_VS_SPF_MOUSE_CD4_TCELL_DN
BIP	Immunologic_signatures	GSE13306_TREG_VS_TCONV_UP	197	2	0.0942119	0.572763	RCOR2:CUL4A	http://www.gsea-msigdb.org/gsea/msigdb/cards/GSE13306_TREG_VS_TCONV_UP
BIP	Immunologic_signatures	GSE411_100MIN_VS_400MIN_IL6_STIM_SOCS3_KO_MACROPHAGE_DN	197	2	0.0942119	0.572763	GLT8D1:CD47	http://www.gsea-msigdb.org/gsea/msigdb/cards/GSE411_100MIN_VS_400MIN_IL6_STIM_SOCS3_KO_MACROPHAGE_DN
BIP	Immunologic_signatures	GSE7219_WT_VS_NIK_NFKB2_KO_LPS_AND_ANTI_CD40_STIM_DC_DN	197	2	0.0942119	0.572763	PLEKHO1:DFNA5	http://www.gsea-msigdb.org/gsea/msigdb/cards/GSE7219_WT_VS_NIK_NFKB2_KO_LPS_AND_ANTI_CD40_STIM_DC_DN
BIP	Immunologic_signatures	GSE26030_UNSTIM_VS_RESTIM_TH17_DAY15_POST_POLARIZATION_DN	197	2	0.0942119	0.572763	TMCO4:CTSF	http://www.gsea-msigdb.org/gsea/msigdb/cards/GSE26030_UNSTIM_VS_RESTIM_TH17_DAY15_POST_POLARIZATION_DN
BIP	Immunologic_signatures	GSE21546_WT_VS_SAP1A_KO_ANTI_CD3_STIM_DP_THYMOCYTES_UP	197	2	0.0942119	0.572763	GATAD2A:RPS6KA2	http://www.gsea-msigdb.org/gsea/msigdb/cards/GSE21546_WT_VS_SAP1A_KO_ANTI_CD3_STIM_DP_THYMOCYTES_UP
BIP	Immunologic_signatures	GSE45365_HEALTHY_VS_MCMV_INFECTION_CD8A_DC_IFNAR_KO_DN	197	2	0.0942119	0.572763	PLEKHO1:CD47	http://www.gsea-msigdb.org/gsea/msigdb/cards/GSE45365_HEALTHY_VS_MCMV_INFECTION_CD8A_DC_IFNAR_KO_DN
BIP	Immunologic_signatures	GSE31622_WT_VS_KLF3_KO_BCELL_DN	197	2	0.0942119	0.572763	STARD7:GRINA	http://www.gsea-msigdb.org/gsea/msigdb/cards/GSE31622_WT_VS_KLF3_KO_BCELL_DN
BIP	Immunologic_signatures	GSE17721_4_VS_24H_GARDIQUIMOD_BMDC_DN	197	2	0.0942119	0.572763	PC:STARD7	http://www.gsea-msigdb.org/gsea/msigdb/cards/GSE17721_4_VS_24H_GARDIQUIMOD_BMDC_DN
BIP	Immunologic_signatures	GSE40274_CTRL_VS_FOXP3_AND_HELIOS_TRANSDUCED_ACTIVATED_CD4_TCELL_DN	197	2	0.0942119	0.572763	GNL3:RPS6KA2	http://www.gsea-msigdb.org/gsea/msigdb/cards/GSE40274_CTRL_VS_FOXP3_AND_HELIOS_TRANSDUCED_ACTIVATED_CD4_TCELL_DN
BIP	Immunologic_signatures	GSE7509_UNSTIM_VS_TNFA_IL1B_IL6_PGE_STIM_DC_UP	197	2	0.0942119	0.572763	STARD7:MSRA	http://www.gsea-msigdb.org/gsea/msigdb/cards/GSE7509_UNSTIM_VS_TNFA_IL1B_IL6_PGE_STIM_DC_UP
BIP	Immunologic_signatures	GSE23308_WT_VS_MINERALCORTICOID_REC_KO_MACROPHAGE_CORTICOSTERONE_TREATED_UP	197	2	0.0942119	0.572763	ARMC7:DFNA5	http://www.gsea-msigdb.org/gsea/msigdb/cards/GSE23308_WT_VS_MINERALCORTICOID_REC_KO_MACROPHAGE_CORTICOSTERONE_TREATED_UP
BIP	Immunologic_signatures	GSE3982_NEUTROPHIL_VS_NKCELL_UP	197	2	0.0942119	0.572763	SRPK2:MSRA	http://www.gsea-msigdb.org/gsea/msigdb/cards/GSE3982_NEUTROPHIL_VS_NKCELL_UP
BIP	Immunologic_signatures	GSE23308_CTRL_VS_CORTICOSTERONE_TREATED_MACROPHAGE_UP	197	2	0.0942119	0.572763	GNL3:MAD1L1	http://www.gsea-msigdb.org/gsea/msigdb/cards/GSE23308_CTRL_VS_CORTICOSTERONE_TREATED_MACROPHAGE_UP
BIP	Immunologic_signatures	GSE15750_DAY6_VS_DAY10_EFF_CD8_TCELL_DN	197	2	0.0942119	0.572763	BCL11B:CPNE7	http://www.gsea-msigdb.org/gsea/msigdb/cards/GSE15750_DAY6_VS_DAY10_EFF_CD8_TCELL_DN
BIP	Immunologic_signatures	GSE43863_NAIVE_VS_MEMORY_TFH_CD4_TCELL_D150_LCMV_UP	197	2	0.0942119	0.572763	CTSF:GRINA	http://www.gsea-msigdb.org/gsea/msigdb/cards/GSE43863_NAIVE_VS_MEMORY_TFH_CD4_TCELL_D150_LCMV_UP
BIP	Immunologic_signatures	GSE17721_POLYIC_VS_GARDIQUIMOD_6H_BMDC_DN	197	2	0.0942119	0.572763	PC:TRIM27	http://www.gsea-msigdb.org/gsea/msigdb/cards/GSE17721_POLYIC_VS_GARDIQUIMOD_6H_BMDC_DN
BIP	Immunologic_signatures	GSE43863_LY6C_INT_CXCR5POS_VS_LY6C_LOW_CXCR5NEG_EFFECTOR_CD4_TCELL_DN	197	2	0.0942119	0.572763	TSSK6:RPS6KA2	http://www.gsea-msigdb.org/gsea/msigdb/cards/GSE43863_LY6C_INT_CXCR5POS_VS_LY6C_LOW_CXCR5NEG_EFFECTOR_CD4_TCELL_DN
BIP	Immunologic_signatures	GSE22033_UNTREATED_VS_ROSIGLITAZONE_TREATED_MEF_UP	197	2	0.0942119	0.572763	RBM26:PACSIN2	http://www.gsea-msigdb.org/gsea/msigdb/cards/GSE22033_UNTREATED_VS_ROSIGLITAZONE_TREATED_MEF_UP
BIP	Immunologic_signatures	GSE6259_33D1_POS_VS_DEC205_POS_SPLENIC_DC_DN	197	2	0.0942119	0.572763	PACSIN2:MAD1L1	http://www.gsea-msigdb.org/gsea/msigdb/cards/GSE6259_33D1_POS_VS_DEC205_POS_SPLENIC_DC_DN
BIP	Immunologic_signatures	GSE43955_1H_VS_60H_ACT_CD4_TCELL_WITH_TGFB_IL6_DN	197	2	0.0942119	0.572763	NEK4:DFNA5	http://www.gsea-msigdb.org/gsea/msigdb/cards/GSE43955_1H_VS_60H_ACT_CD4_TCELL_WITH_TGFB_IL6_DN
BIP	Immunologic_signatures	GSE22229_RENAL_TRANSPLANT_IMMUNOSUPP_THERAPY_VS_HEALTHY_PBMC_DN	197	2	0.0942119	0.572763	FKBP2:RPS6KA2	http://www.gsea-msigdb.org/gsea/msigdb/cards/GSE22229_RENAL_TRANSPLANT_IMMUNOSUPP_THERAPY_VS_HEALTHY_PBMC_DN
BIP	Immunologic_signatures	GSE22033_UNTREATED_VS_MRL24_TREATED_MEF_UP	197	2	0.0942119	0.572763	STARD7:PACSIN2	http://www.gsea-msigdb.org/gsea/msigdb/cards/GSE22033_UNTREATED_VS_MRL24_TREATED_MEF_UP
BIP	Immunologic_signatures	GSE22103_UNSTIM_VS_LPS_STIM_NEUTROPHIL_DN	197	2	0.0942119	0.572763	FKBP2:SRPK2	http://www.gsea-msigdb.org/gsea/msigdb/cards/GSE22103_UNSTIM_VS_LPS_STIM_NEUTROPHIL_DN
BIP	Immunologic_signatures	GSE1460_NAIVE_CD4_TCELL_CORD_BLOOD_VS_THYMIC_STROMAL_CELL_DN	197	2	0.0942119	0.572763	KIF15:NT5DC2	http://www.gsea-msigdb.org/gsea/msigdb/cards/GSE1460_NAIVE_CD4_TCELL_CORD_BLOOD_VS_THYMIC_STROMAL_CELL_DN
BIP	Immunologic_signatures	GSE22601_IMMATURE_CD4_SINGLE_POSITIVE_VS_CD8_SINGLE_POSITIVE_THYMOCYTE_DN	198	2	0.0950179	0.572763	FURIN:GNL3	http://www.gsea-msigdb.org/gsea/msigdb/cards/GSE22601_IMMATURE_CD4_SINGLE_POSITIVE_VS_CD8_SINGLE_POSITIVE_THYMOCYTE_DN
BIP	Immunologic_signatures	GSE12198_CTRL_VS_LOW_IL2_STIM_NK_CELL_UP	198	2	0.0950179	0.572763	RPS6KA2:MSRA	http://www.gsea-msigdb.org/gsea/msigdb/cards/GSE12198_CTRL_VS_LOW_IL2_STIM_NK_CELL_UP
BIP	Immunologic_signatures	GSE36009_UNSTIM_VS_LPS_STIM_NLRP10_KO_DC_DN	198	2	0.0950179	0.572763	ANKRD11:MATN4	http://www.gsea-msigdb.org/gsea/msigdb/cards/GSE36009_UNSTIM_VS_LPS_STIM_NLRP10_KO_DC_DN
BIP	Immunologic_signatures	GSE35685_CD34POS_CD10NEG_CD62LPOS_VS_CD34POS_CD10POS_BONE_MARROW_UP	198	2	0.0950179	0.572763	FADS1:RPS6KA2	http://www.gsea-msigdb.org/gsea/msigdb/cards/GSE35685_CD34POS_CD10NEG_CD62LPOS_VS_CD34POS_CD10POS_BONE_MARROW_UP
BIP	Immunologic_signatures	GSE17721_POLYIC_VS_GARDIQUIMOD_2H_BMDC_DN	198	2	0.0950179	0.572763	MAD1L1:PAX5	http://www.gsea-msigdb.org/gsea/msigdb/cards/GSE17721_POLYIC_VS_GARDIQUIMOD_2H_BMDC_DN
BIP	Immunologic_signatures	GSE37301_HEMATOPOIETIC_STEM_CELL_VS_COMMON_LYMPHOID_PROGENITOR_DN	198	2	0.0950179	0.572763	STARD7:MAD1L1	http://www.gsea-msigdb.org/gsea/msigdb/cards/GSE37301_HEMATOPOIETIC_STEM_CELL_VS_COMMON_LYMPHOID_PROGENITOR_DN
BIP	Immunologic_signatures	GSE17721_POLYIC_VS_CPG_1H_BMDC_UP	198	2	0.0950179	0.572763	RBM26:TLR9:TLR9	http://www.gsea-msigdb.org/gsea/msigdb/cards/GSE17721_POLYIC_VS_CPG_1H_BMDC_UP
BIP	Immunologic_signatures	GSE17721_POLYIC_VS_CPG_4H_BMDC_UP	198	2	0.0950179	0.572763	STAB1:SRPK2	http://www.gsea-msigdb.org/gsea/msigdb/cards/GSE17721_POLYIC_VS_CPG_4H_BMDC_UP
BIP	Immunologic_signatures	GSE17721_LPS_VS_GARDIQUIMOD_1H_BMDC_DN	198	2	0.0950179	0.572763	STARD7:NEK4	http://www.gsea-msigdb.org/gsea/msigdb/cards/GSE17721_LPS_VS_GARDIQUIMOD_1H_BMDC_DN
BIP	Immunologic_signatures	GSE37301_RAG2_KO_VS_RAG2_AND_ETS1_KO_NK_CELL_UP	198	2	0.0950179	0.572763	NEK4:ITIH1	http://www.gsea-msigdb.org/gsea/msigdb/cards/GSE37301_RAG2_KO_VS_RAG2_AND_ETS1_KO_NK_CELL_UP
BIP	Immunologic_signatures	GSE17721_POLYIC_VS_CPG_16H_BMDC_DN	198	2	0.0950179	0.572763	FADS1:TRIM27	http://www.gsea-msigdb.org/gsea/msigdb/cards/GSE17721_POLYIC_VS_CPG_16H_BMDC_DN
BIP	Immunologic_signatures	GSE37533_PPARG1_FOXP3_VS_FOXP3_TRANSDUCED_CD4_TCELL_PIOGLITAZONE_TREATED_DN	198	2	0.0950179	0.572763	KIF15:NT5DC2	http://www.gsea-msigdb.org/gsea/msigdb/cards/GSE37533_PPARG1_FOXP3_VS_FOXP3_TRANSDUCED_CD4_TCELL_PIOGLITAZONE_TREATED_DN
BIP	Immunologic_signatures	GSE17721_LPS_VS_PAM3CSK4_8H_BMDC_DN	198	2	0.0950179	0.572763	PC:STARD7	http://www.gsea-msigdb.org/gsea/msigdb/cards/GSE17721_LPS_VS_PAM3CSK4_8H_BMDC_DN
BIP	Immunologic_signatures	GSE17721_POLYIC_VS_GARDIQUIMOD_1H_BMDC_UP	198	2	0.0950179	0.572763	SPG7:ASB16	http://www.gsea-msigdb.org/gsea/msigdb/cards/GSE17721_POLYIC_VS_GARDIQUIMOD_1H_BMDC_UP
BIP	Immunologic_signatures	GSE36888_UNTREATED_VS_IL2_TREATED_STAT5_AB_KNOCKIN_TCELL_6H_DN	198	2	0.0950179	0.572763	NMB:RPS6KA2	http://www.gsea-msigdb.org/gsea/msigdb/cards/GSE36888_UNTREATED_VS_IL2_TREATED_STAT5_AB_KNOCKIN_TCELL_6H_DN
BIP	Immunologic_signatures	GSE40441_NRP1_POS_INDUCED_TREG_VS_NRP1_NEG_NATURAL_TREG_DN	198	2	0.0950179	0.572763	PLEKHO1:BCL11B	http://www.gsea-msigdb.org/gsea/msigdb/cards/GSE40441_NRP1_POS_INDUCED_TREG_VS_NRP1_NEG_NATURAL_TREG_DN
BIP	Immunologic_signatures	GSE43955_1H_VS_10H_ACT_CD4_TCELL_WITH_TGFB_IL6_UP	198	2	0.0950179	0.572763	PLEKHO1:FKBP2	http://www.gsea-msigdb.org/gsea/msigdb/cards/GSE43955_1H_VS_10H_ACT_CD4_TCELL_WITH_TGFB_IL6_UP
BIP	Immunologic_signatures	GSE1460_CD4_THYMOCYTE_VS_THYMIC_STROMAL_CELL_DN	198	2	0.0950179	0.572763	NT5DC2:RPS6KA2	http://www.gsea-msigdb.org/gsea/msigdb/cards/GSE1460_CD4_THYMOCYTE_VS_THYMIC_STROMAL_CELL_DN
BIP	Immunologic_signatures	GSE43863_DAY6_EFF_VS_DAY150_MEM_TH1_CD4_TCELL_UP	198	2	0.0950179	0.572763	RPS6KA2:SRPK2	http://www.gsea-msigdb.org/gsea/msigdb/cards/GSE43863_DAY6_EFF_VS_DAY150_MEM_TH1_CD4_TCELL_UP
BIP	Immunologic_signatures	GSE1432_1H_VS_24H_IFNG_MICROGLIA_UP	198	2	0.0950179	0.572763	STAB1:MSRA	http://www.gsea-msigdb.org/gsea/msigdb/cards/GSE1432_1H_VS_24H_IFNG_MICROGLIA_UP
BIP	Immunologic_signatures	GSE14308_INDUCED_VS_NATURAL_TREG_UP	198	2	0.0950179	0.572763	CUL4A:PRM2	http://www.gsea-msigdb.org/gsea/msigdb/cards/GSE14308_INDUCED_VS_NATURAL_TREG_UP
BIP	Immunologic_signatures	GSE6674_PL2_3_VS_ANTI_IGM_AND_CPG_STIM_BCELL_DN	198	2	0.0950179	0.572763	PC:GRINA	http://www.gsea-msigdb.org/gsea/msigdb/cards/GSE6674_PL2_3_VS_ANTI_IGM_AND_CPG_STIM_BCELL_DN
BIP	Immunologic_signatures	GSE14308_NAIVE_CD4_TCELL_VS_NATURAL_TREG_UP	198	2	0.0950179	0.572763	MATN4:MSRA	http://www.gsea-msigdb.org/gsea/msigdb/cards/GSE14308_NAIVE_CD4_TCELL_VS_NATURAL_TREG_UP
BIP	Immunologic_signatures	GSE14308_TH1_VS_TH17_UP	198	2	0.0950179	0.572763	FADS2:NEK4	http://www.gsea-msigdb.org/gsea/msigdb/cards/GSE14308_TH1_VS_TH17_UP
BIP	Immunologic_signatures	GSE14308_TH2_VS_NAIVE_CD4_TCELL_UP	198	2	0.0950179	0.572763	FADS1:CUL4A	http://www.gsea-msigdb.org/gsea/msigdb/cards/GSE14308_TH2_VS_NAIVE_CD4_TCELL_UP
BIP	Immunologic_signatures	GSE5503_MLN_DC_VS_SPLEEN_DC_ACTIVATED_ALLOGENIC_TCELL_DN	198	2	0.0950179	0.572763	CNIH2:PAX5	http://www.gsea-msigdb.org/gsea/msigdb/cards/GSE5503_MLN_DC_VS_SPLEEN_DC_ACTIVATED_ALLOGENIC_TCELL_DN
BIP	Immunologic_signatures	GSE45837_WT_VS_GFI1_KO_PDC_DN	198	2	0.0950179	0.572763	STARD7:SRPK2	http://www.gsea-msigdb.org/gsea/msigdb/cards/GSE45837_WT_VS_GFI1_KO_PDC_DN
BIP	Immunologic_signatures	GSE13306_RA_VS_UNTREATED_TREG_UP	198	2	0.0950179	0.572763	HAPLN4:TLR9:TLR9	http://www.gsea-msigdb.org/gsea/msigdb/cards/GSE13306_RA_VS_UNTREATED_TREG_UP
BIP	Immunologic_signatures	GSE10240_CTRL_VS_IL22_STIM_PRIMARY_BRONCHIAL_EPITHELIAL_CELLS_UP	198	2	0.0950179	0.572763	RBM26:CD47	http://www.gsea-msigdb.org/gsea/msigdb/cards/GSE10240_CTRL_VS_IL22_STIM_PRIMARY_BRONCHIAL_EPITHELIAL_CELLS_UP
BIP	Immunologic_signatures	GSE10239_KLRG1INT_VS_KLRG1HIGH_EFF_CD8_TCELL_UP	198	2	0.0950179	0.572763	FURIN:ITIH1	http://www.gsea-msigdb.org/gsea/msigdb/cards/GSE10239_KLRG1INT_VS_KLRG1HIGH_EFF_CD8_TCELL_UP
BIP	Immunologic_signatures	GSE10094_LCMV_VS_LISTERIA_IND_EFF_CD4_TCELL_DN	198	2	0.0950179	0.572763	TRANK1:TLR9:TLR9	http://www.gsea-msigdb.org/gsea/msigdb/cards/GSE10094_LCMV_VS_LISTERIA_IND_EFF_CD4_TCELL_DN
BIP	Immunologic_signatures	GSE15330_HSC_VS_MEGAKARYOCYTE_ERYTHROID_PROGENITOR_IKAROS_KO_DN	198	2	0.0950179	0.572763	RPS6KA2:MSRA	http://www.gsea-msigdb.org/gsea/msigdb/cards/GSE15330_HSC_VS_MEGAKARYOCYTE_ERYTHROID_PROGENITOR_IKAROS_KO_DN
BIP	Immunologic_signatures	GSE43955_TH0_VS_TGFB_IL6_TH17_ACT_CD4_TCELL_30H_DN	198	2	0.0950179	0.572763	ANKRD11:PAX5	http://www.gsea-msigdb.org/gsea/msigdb/cards/GSE43955_TH0_VS_TGFB_IL6_TH17_ACT_CD4_TCELL_30H_DN
BIP	Immunologic_signatures	GSE43955_TH0_VS_TGFB_IL6_TH17_ACT_CD4_TCELL_30H_UP	198	2	0.0950179	0.572763	FURIN:PAX5	http://www.gsea-msigdb.org/gsea/msigdb/cards/GSE43955_TH0_VS_TGFB_IL6_TH17_ACT_CD4_TCELL_30H_UP
BIP	Immunologic_signatures	GSE15330_HSC_VS_MEGAKARYOCYTE_ERYTHROID_PROGENITOR_IKAROS_KO_UP	198	2	0.0950179	0.572763	PLEKHO1:FURIN	http://www.gsea-msigdb.org/gsea/msigdb/cards/GSE15330_HSC_VS_MEGAKARYOCYTE_ERYTHROID_PROGENITOR_IKAROS_KO_UP
BIP	Immunologic_signatures	GSE40666_UNTREATED_VS_IFNA_STIM_CD8_TCELL_90MIN_DN	198	2	0.0950179	0.572763	PACSIN2:MSRA	http://www.gsea-msigdb.org/gsea/msigdb/cards/GSE40666_UNTREATED_VS_IFNA_STIM_CD8_TCELL_90MIN_DN
BIP	Immunologic_signatures	GSE40225_WT_VS_RIP_B7X_DIABETIC_MOUSE_PANCREATIC_CD8_TCELL_DN	198	2	0.0950179	0.572763	KCNN3:HIST1H4D	http://www.gsea-msigdb.org/gsea/msigdb/cards/GSE40225_WT_VS_RIP_B7X_DIABETIC_MOUSE_PANCREATIC_CD8_TCELL_DN
BIP	Immunologic_signatures	GSE17721_PAM3CSK4_VS_CPG_6H_BMDC_UP	198	2	0.0950179	0.572763	STAB1:SRPK2	http://www.gsea-msigdb.org/gsea/msigdb/cards/GSE17721_PAM3CSK4_VS_CPG_6H_BMDC_UP
BIP	Immunologic_signatures	GSE17721_PAM3CSK4_VS_CPG_0.5H_BMDC_UP	198	2	0.0950179	0.572763	TRIM27:RPS6KA2	http://www.gsea-msigdb.org/gsea/msigdb/cards/GSE17721_PAM3CSK4_VS_CPG_0.5H_BMDC_UP
BIP	Immunologic_signatures	GSE17721_LPS_VS_POLYIC_8H_BMDC_UP	198	2	0.0950179	0.572763	OSBPL2:GNL3	http://www.gsea-msigdb.org/gsea/msigdb/cards/GSE17721_LPS_VS_POLYIC_8H_BMDC_UP
BIP	Immunologic_signatures	GSE15330_HSC_VS_LYMPHOID_PRIMED_MULTIPOTENT_PROGENITOR_IKAROS_KO_DN	198	2	0.0950179	0.572763	GNL3:NEK4	http://www.gsea-msigdb.org/gsea/msigdb/cards/GSE15330_HSC_VS_LYMPHOID_PRIMED_MULTIPOTENT_PROGENITOR_IKAROS_KO_DN
BIP	Immunologic_signatures	GSE41867_NAIVE_VS_DAY6_LCMV_EFFECTOR_CD8_TCELL_DN	198	2	0.0950179	0.572763	BCL11B:SPG7	http://www.gsea-msigdb.org/gsea/msigdb/cards/GSE41867_NAIVE_VS_DAY6_LCMV_EFFECTOR_CD8_TCELL_DN
BIP	Immunologic_signatures	GSE40274_FOXP3_VS_FOXP3_AND_LEF1_TRANSDUCED_ACTIVATED_CD4_TCELL_UP	198	2	0.0950179	0.572763	ARMC7:STAB1	http://www.gsea-msigdb.org/gsea/msigdb/cards/GSE40274_FOXP3_VS_FOXP3_AND_LEF1_TRANSDUCED_ACTIVATED_CD4_TCELL_UP
BIP	Immunologic_signatures	GSE41867_NAIVE_VS_EFFECTOR_CD8_TCELL_DN	198	2	0.0950179	0.572763	GATAD2A:NEK4	http://www.gsea-msigdb.org/gsea/msigdb/cards/GSE41867_NAIVE_VS_EFFECTOR_CD8_TCELL_DN
BIP	Immunologic_signatures	GSE17721_CTRL_VS_CPG_12H_BMDC_DN	198	2	0.0950179	0.572763	DFNA5:GRINA	http://www.gsea-msigdb.org/gsea/msigdb/cards/GSE17721_CTRL_VS_CPG_12H_BMDC_DN
BIP	Immunologic_signatures	GSE41867_DAY15_EFFECTOR_VS_DAY30_MEMORY_CD8_TCELL_LCMV_ARMSTRONG_UP	198	2	0.0950179	0.572763	GNL3:SRPK2	http://www.gsea-msigdb.org/gsea/msigdb/cards/GSE41867_DAY15_EFFECTOR_VS_DAY30_MEMORY_CD8_TCELL_LCMV_ARMSTRONG_UP
BIP	Immunologic_signatures	GSE15330_MEGAKARYOCYTE_ERYTHROID_VS_GRANULOCYTE_MONOCYTE_PROGENITOR_DN	198	2	0.0950179	0.572763	KCNN3:STAB1	http://www.gsea-msigdb.org/gsea/msigdb/cards/GSE15330_MEGAKARYOCYTE_ERYTHROID_VS_GRANULOCYTE_MONOCYTE_PROGENITOR_DN
BIP	Immunologic_signatures	GSE19198_CTRL_VS_IL21_TREATED_TCELL_1H_DN	198	2	0.0950179	0.572763	FURIN:GRINA	http://www.gsea-msigdb.org/gsea/msigdb/cards/GSE19198_CTRL_VS_IL21_TREATED_TCELL_1H_DN
BIP	Immunologic_signatures	GSE17721_CTRL_VS_CPG_6H_BMDC_DN	198	2	0.0950179	0.572763	FURIN:CD47	http://www.gsea-msigdb.org/gsea/msigdb/cards/GSE17721_CTRL_VS_CPG_6H_BMDC_DN
BIP	Immunologic_signatures	GSE17721_CTRL_VS_PAM3CSK4_24H_BMDC_DN	198	2	0.0950179	0.572763	DFNA5:GRINA	http://www.gsea-msigdb.org/gsea/msigdb/cards/GSE17721_CTRL_VS_PAM3CSK4_24H_BMDC_DN
BIP	Immunologic_signatures	GSE17721_CTRL_VS_PAM3CSK4_4H_BMDC_DN	198	2	0.0950179	0.572763	ASB16:RPS6KA2	http://www.gsea-msigdb.org/gsea/msigdb/cards/GSE17721_CTRL_VS_PAM3CSK4_4H_BMDC_DN
BIP	Immunologic_signatures	GSE41867_NAIVE_VS_DAY8_LCMV_ARMSTRONG_EFFECTOR_CD8_TCELL_DN	198	2	0.0950179	0.572763	CNIH2:GRINA	http://www.gsea-msigdb.org/gsea/msigdb/cards/GSE41867_NAIVE_VS_DAY8_LCMV_ARMSTRONG_EFFECTOR_CD8_TCELL_DN
BIP	Immunologic_signatures	GSE32986_UNSTIM_VS_CURDLAN_LOWDOSE_STIM_DC_DN	198	2	0.0950179	0.572763	FADS2:FADS1	http://www.gsea-msigdb.org/gsea/msigdb/cards/GSE32986_UNSTIM_VS_CURDLAN_LOWDOSE_STIM_DC_DN
BIP	Immunologic_signatures	GSE10273_LOW_IL7_VS_HIGH_IL7_AND_IRF4_IN_IRF4_8_NULL_PRE_BCELL_UP	198	2	0.0950179	0.572763	CNIH2:GNL3	http://www.gsea-msigdb.org/gsea/msigdb/cards/GSE10273_LOW_IL7_VS_HIGH_IL7_AND_IRF4_IN_IRF4_8_NULL_PRE_BCELL_UP
BIP	Immunologic_signatures	GSE39820_TGFBETA1_VS_TGFBETA3_IN_IL6_IL23A_TREATED_CD4_TCELL_UP	198	2	0.0950179	0.572763	GATAD2A:WFDC5	http://www.gsea-msigdb.org/gsea/msigdb/cards/GSE39820_TGFBETA1_VS_TGFBETA3_IN_IL6_IL23A_TREATED_CD4_TCELL_UP
BIP	Immunologic_signatures	GSE20366_CD103_POS_VS_NEG_TREG_KLRG1NEG_UP	198	2	0.0950179	0.572763	PRM2:POM121L2	http://www.gsea-msigdb.org/gsea/msigdb/cards/GSE20366_CD103_POS_VS_NEG_TREG_KLRG1NEG_UP
BIP	Immunologic_signatures	GSE22886_NAIVE_CD4_TCELL_VS_MEMORY_TCELL_DN	198	2	0.0950179	0.572763	GLT8D1:NEK4	http://www.gsea-msigdb.org/gsea/msigdb/cards/GSE22886_NAIVE_CD4_TCELL_VS_MEMORY_TCELL_DN
BIP	Immunologic_signatures	GSE9650_EFFECTOR_VS_MEMORY_CD8_TCELL_UP	198	2	0.0950179	0.572763	FKBP2:STAB1	http://www.gsea-msigdb.org/gsea/msigdb/cards/GSE9650_EFFECTOR_VS_MEMORY_CD8_TCELL_UP
BIP	Immunologic_signatures	GSE23321_CD8_STEM_CELL_MEMORY_VS_CENTRAL_MEMORY_CD8_TCELL_UP	198	2	0.0950179	0.572763	PLEKHO1:CACNA1C	http://www.gsea-msigdb.org/gsea/msigdb/cards/GSE23321_CD8_STEM_CELL_MEMORY_VS_CENTRAL_MEMORY_CD8_TCELL_UP
BIP	Immunologic_signatures	GSE3982_CTRL_VS_LPS_48H_DC_UP	198	2	0.0950179	0.572763	CUL4A:NMB	http://www.gsea-msigdb.org/gsea/msigdb/cards/GSE3982_CTRL_VS_LPS_48H_DC_UP
BIP	Immunologic_signatures	GSE21774_CD62L_POS_CD56_BRIGHT_VS_CD62L_NEG_CD56_DIM_NK_CELL_UP	198	2	0.0950179	0.572763	GRIN2A:ASTL	http://www.gsea-msigdb.org/gsea/msigdb/cards/GSE21774_CD62L_POS_CD56_BRIGHT_VS_CD62L_NEG_CD56_DIM_NK_CELL_UP
BIP	Immunologic_signatures	GSE22886_CTRL_VS_LPS_24H_DC_UP	198	2	0.0950179	0.572763	NT5DC2:MSRA	http://www.gsea-msigdb.org/gsea/msigdb/cards/GSE22886_CTRL_VS_LPS_24H_DC_UP
BIP	Immunologic_signatures	GSE24102_GRANULOCYSTIC_MDSC_VS_NEUTROPHIL_DN	198	2	0.0950179	0.572763	PLEKHO1:GNL3	http://www.gsea-msigdb.org/gsea/msigdb/cards/GSE24102_GRANULOCYSTIC_MDSC_VS_NEUTROPHIL_DN
BIP	Immunologic_signatures	GSE360_L_DONOVANI_VS_T_GONDII_MAC_DN	198	2	0.0950179	0.572763	PC:NMB	http://www.gsea-msigdb.org/gsea/msigdb/cards/GSE360_L_DONOVANI_VS_T_GONDII_MAC_DN
BIP	Immunologic_signatures	GSE22229_RENAL_TRANSPLANT_IMMUNOSUPP_THERAPY_VS_HEALTHY_PBMC_UP	198	2	0.0950179	0.572763	BCL11B:RPS6KA2	http://www.gsea-msigdb.org/gsea/msigdb/cards/GSE22229_RENAL_TRANSPLANT_IMMUNOSUPP_THERAPY_VS_HEALTHY_PBMC_UP
BIP	Immunologic_signatures	GSE27786_LSK_VS_NKTCELL_UP	198	2	0.0950179	0.572763	FADS1:MSRA	http://www.gsea-msigdb.org/gsea/msigdb/cards/GSE27786_LSK_VS_NKTCELL_UP
BIP	Immunologic_signatures	GSE20198_UNTREATED_VS_IL12_IL18_TREATED_ACT_CD4_TCELL_DN	198	2	0.0950179	0.572763	GNL3:TRIM27	http://www.gsea-msigdb.org/gsea/msigdb/cards/GSE20198_UNTREATED_VS_IL12_IL18_TREATED_ACT_CD4_TCELL_DN
BIP	Immunologic_signatures	GSE7852_TREG_VS_TCONV_FAT_DN	198	2	0.0950179	0.572763	TMCO4:CPNE7	http://www.gsea-msigdb.org/gsea/msigdb/cards/GSE7852_TREG_VS_TCONV_FAT_DN
BIP	Immunologic_signatures	GSE2585_CD80_HIGH_VS_LOW_MTEC_UP	198	2	0.0950179	0.572763	ASB16:YJEFN3	http://www.gsea-msigdb.org/gsea/msigdb/cards/GSE2585_CD80_HIGH_VS_LOW_MTEC_UP
BIP	Immunologic_signatures	GSE32423_IL7_VS_IL7_IL4_NAIVE_CD8_TCELL_UP	198	2	0.0950179	0.572763	PRM2:GATAD2A	http://www.gsea-msigdb.org/gsea/msigdb/cards/GSE32423_IL7_VS_IL7_IL4_NAIVE_CD8_TCELL_UP
BIP	Immunologic_signatures	GSE19888_CTRL_VS_T_CELL_MEMBRANES_ACT_MAST_CELL_DN	198	2	0.0950179	0.572763	STARD7:WFDC5	http://www.gsea-msigdb.org/gsea/msigdb/cards/GSE19888_CTRL_VS_T_CELL_MEMBRANES_ACT_MAST_CELL_DN
BIP	Immunologic_signatures	GSE8868_SPLEEN_VS_INTESTINE_CD11B_POS_CD11C_NEG_DC_UP	198	2	0.0950179	0.572763	CD47:GRINA	http://www.gsea-msigdb.org/gsea/msigdb/cards/GSE8868_SPLEEN_VS_INTESTINE_CD11B_POS_CD11C_NEG_DC_UP
BIP	Immunologic_signatures	GSE8384_CTRL_VS_B_ABORTUS_4H_MAC_CELL_LINE_UP	198	2	0.0950179	0.572763	PLEKHO1:FKBP2	http://www.gsea-msigdb.org/gsea/msigdb/cards/GSE8384_CTRL_VS_B_ABORTUS_4H_MAC_CELL_LINE_UP
BIP	Immunologic_signatures	GSE31082_DP_VS_CD8_SP_THYMOCYTE_DN	198	2	0.0950179	0.572763	TMCO4:GATAD2A	http://www.gsea-msigdb.org/gsea/msigdb/cards/GSE31082_DP_VS_CD8_SP_THYMOCYTE_DN
BIP	Immunologic_signatures	GSE21063_WT_VS_NFATC1_KO_3H_ANTI_IGM_STIM_BCELL_UP	198	2	0.0950179	0.572763	CNIH2:NMB	http://www.gsea-msigdb.org/gsea/msigdb/cards/GSE21063_WT_VS_NFATC1_KO_3H_ANTI_IGM_STIM_BCELL_UP
BIP	Immunologic_signatures	GSE17721_4_VS_24H_CPG_BMDC_DN	198	2	0.0950179	0.572763	TRIM27:GRINA	http://www.gsea-msigdb.org/gsea/msigdb/cards/GSE17721_4_VS_24H_CPG_BMDC_DN
BIP	Immunologic_signatures	GSE21063_CTRL_VS_ANTI_IGM_STIM_BCELL_NFATC1_KO_16H_UP	198	2	0.0950179	0.572763	CNIH2:CTSF	http://www.gsea-msigdb.org/gsea/msigdb/cards/GSE21063_CTRL_VS_ANTI_IGM_STIM_BCELL_NFATC1_KO_16H_UP
BIP	Immunologic_signatures	GSE19888_NO_PRETREAT_VS_ADENOSINE_A3R_INHIBITOR_PRETREATED_MAST_CELL_TCELL_MEMBRANES_ACT_DN	198	2	0.0950179	0.572763	PLEKHO1:GLT8D1	http://www.gsea-msigdb.org/gsea/msigdb/cards/GSE19888_NO_PRETREAT_VS_ADENOSINE_A3R_INHIBITOR_PRETREATED_MAST_CELL_TCELL_MEMBRANES_ACT_DN
BIP	Immunologic_signatures	GSE9988_ANTI_TREM1_VS_LPS_MONOCYTE_UP	198	2	0.0950179	0.572763	PLEKHO1:GATAD2A	http://www.gsea-msigdb.org/gsea/msigdb/cards/GSE9988_ANTI_TREM1_VS_LPS_MONOCYTE_UP
BIP	Immunologic_signatures	GSE21380_TFH_VS_GERMINAL_CENTER_TFH_CD4_TCELL_UP	198	2	0.0950179	0.572763	FADS1:PROZ	http://www.gsea-msigdb.org/gsea/msigdb/cards/GSE21380_TFH_VS_GERMINAL_CENTER_TFH_CD4_TCELL_UP
BIP	Immunologic_signatures	GSE22886_NAIVE_VS_MEMORY_TCELL_DN	198	2	0.0950179	0.572763	GATAD2A:CD47	http://www.gsea-msigdb.org/gsea/msigdb/cards/GSE22886_NAIVE_VS_MEMORY_TCELL_DN
BIP	Immunologic_signatures	GSE26030_TH1_VS_TH17_DAY15_POST_POLARIZATION_UP	198	2	0.0950179	0.572763	HAPLN4:CD47	http://www.gsea-msigdb.org/gsea/msigdb/cards/GSE26030_TH1_VS_TH17_DAY15_POST_POLARIZATION_UP
BIP	Immunologic_signatures	GSE23984_CTRL_VS_HYPOCALEMIC_VITAMIND_ANALOG_TCELL_UP	198	2	0.0950179	0.572763	FADS2:STARD7	http://www.gsea-msigdb.org/gsea/msigdb/cards/GSE23984_CTRL_VS_HYPOCALEMIC_VITAMIND_ANALOG_TCELL_UP
BIP	Immunologic_signatures	GSE21670_TGFB_VS_IL6_TREATED_CD4_TCELL_DN	198	2	0.0950179	0.572763	PLEKHO1:GNL3	http://www.gsea-msigdb.org/gsea/msigdb/cards/GSE21670_TGFB_VS_IL6_TREATED_CD4_TCELL_DN
BIP	Immunologic_signatures	GSE17721_12H_VS_24H_GARDIQUIMOD_BMDC_DN	198	2	0.0950179	0.572763	PC:OSBPL2	http://www.gsea-msigdb.org/gsea/msigdb/cards/GSE17721_12H_VS_24H_GARDIQUIMOD_BMDC_DN
BIP	Immunologic_signatures	GSE2770_IL12_AND_TGFB_VS_IL4_TREATED_ACT_CD4_TCELL_2H_DN	198	2	0.0950179	0.572763	NEK4:MSRA	http://www.gsea-msigdb.org/gsea/msigdb/cards/GSE2770_IL12_AND_TGFB_VS_IL4_TREATED_ACT_CD4_TCELL_2H_DN
BIP	Immunologic_signatures	GSE29164_UNTREATED_VS_CD8_TCELL_AND_IL12_TREATED_MELANOMA_DAY3_UP	198	2	0.0950179	0.572763	PLEKHO1:GLT8D1	http://www.gsea-msigdb.org/gsea/msigdb/cards/GSE29164_UNTREATED_VS_CD8_TCELL_AND_IL12_TREATED_MELANOMA_DAY3_UP
BIP	Immunologic_signatures	GSE16385_ROSIGLITAZONE_IL4_VS_ROSIGLITAZONE_ALONE_STIM_MACROPHAGE_UP	198	2	0.0950179	0.572763	OSBPL2:DFNA5	http://www.gsea-msigdb.org/gsea/msigdb/cards/GSE16385_ROSIGLITAZONE_IL4_VS_ROSIGLITAZONE_ALONE_STIM_MACROPHAGE_UP
BIP	Immunologic_signatures	GSE7460_CTRL_VS_TGFB_TREATED_ACT_TREG_DN	198	2	0.0950179	0.572763	FURIN:ARMC7	http://www.gsea-msigdb.org/gsea/msigdb/cards/GSE7460_CTRL_VS_TGFB_TREATED_ACT_TREG_DN
BIP	Immunologic_signatures	GSE33424_CD161_INT_VS_NEG_CD8_TCELL_UP	198	2	0.0950179	0.572763	GNL3:CD47	http://www.gsea-msigdb.org/gsea/msigdb/cards/GSE33424_CD161_INT_VS_NEG_CD8_TCELL_UP
BIP	Immunologic_signatures	GSE3982_DC_VS_TH1_UP	198	2	0.0950179	0.572763	CUL4A:SRPK2	http://www.gsea-msigdb.org/gsea/msigdb/cards/GSE3982_DC_VS_TH1_UP
BIP	Immunologic_signatures	GSE19401_PAM2CSK4_VS_RETINOIC_ACID_AND_PAM2CSK4_STIM_FOLLICULAR_DC_DN	199	2	0.095826	0.572763	OSBPL2:DFNA5	http://www.gsea-msigdb.org/gsea/msigdb/cards/GSE19401_PAM2CSK4_VS_RETINOIC_ACID_AND_PAM2CSK4_STIM_FOLLICULAR_DC_DN
BIP	Immunologic_signatures	GSE15930_NAIVE_VS_24H_IN_VITRO_STIM_INFAB_CD8_TCELL_UP	199	2	0.095826	0.572763	RPS6KA2:GRINA	http://www.gsea-msigdb.org/gsea/msigdb/cards/GSE15930_NAIVE_VS_24H_IN_VITRO_STIM_INFAB_CD8_TCELL_UP
BIP	Immunologic_signatures	GSE3203_HEALTHY_VS_INFLUENZA_INFECTED_LN_BCELL_UP	199	2	0.095826	0.572763	ITIH1:PAX5	http://www.gsea-msigdb.org/gsea/msigdb/cards/GSE3203_HEALTHY_VS_INFLUENZA_INFECTED_LN_BCELL_UP
BIP	Immunologic_signatures	GSE27670_BLIMP1_VS_LMP1_TRANSDUCED_GC_BCELL_UP	199	2	0.095826	0.572763	PLEKHO1:STAB1	http://www.gsea-msigdb.org/gsea/msigdb/cards/GSE27670_BLIMP1_VS_LMP1_TRANSDUCED_GC_BCELL_UP
BIP	Immunologic_signatures	GSE22443_NAIVE_VS_ACT_AND_IL12_TREATED_CD8_TCELL_UP	199	2	0.095826	0.572763	PLEKHO1:STAB1	http://www.gsea-msigdb.org/gsea/msigdb/cards/GSE22443_NAIVE_VS_ACT_AND_IL12_TREATED_CD8_TCELL_UP
BIP	Immunologic_signatures	GSE41867_NAIVE_VS_DAY30_LCMV_CLONE13_EXHAUSTED_CD8_TCELL_DN	199	2	0.095826	0.572763	GLT8D1:GRINA	http://www.gsea-msigdb.org/gsea/msigdb/cards/GSE41867_NAIVE_VS_DAY30_LCMV_CLONE13_EXHAUSTED_CD8_TCELL_DN
BIP	Immunologic_signatures	GSE3982_EFF_MEMORY_CD4_TCELL_VS_TH2_DN	199	2	0.095826	0.572763	FADS1:KIF15	http://www.gsea-msigdb.org/gsea/msigdb/cards/GSE3982_EFF_MEMORY_CD4_TCELL_VS_TH2_DN
BIP	Immunologic_signatures	GSE22601_CD4_SINGLE_POSITIVE_VS_CD8_SINGLE_POSITIVE_THYMOCYTE_UP	199	2	0.095826	0.572763	FKBP2:MAD1L1	http://www.gsea-msigdb.org/gsea/msigdb/cards/GSE22601_CD4_SINGLE_POSITIVE_VS_CD8_SINGLE_POSITIVE_THYMOCYTE_UP
BIP	Immunologic_signatures	GSE39820_CTRL_VS_TGFBETA1_IL6_CD4_TCELL_DN	199	2	0.095826	0.572763	PC:FURIN	http://www.gsea-msigdb.org/gsea/msigdb/cards/GSE39820_CTRL_VS_TGFBETA1_IL6_CD4_TCELL_DN
BIP	Immunologic_signatures	GSE22527_ANTI_CD3_INVIVO_VS_UNTREATED_MOUSE_TREG_DN	199	2	0.095826	0.572763	TRANK1:GLT8D1	http://www.gsea-msigdb.org/gsea/msigdb/cards/GSE22527_ANTI_CD3_INVIVO_VS_UNTREATED_MOUSE_TREG_DN
BIP	Immunologic_signatures	GSE35543_IN_VITRO_ITREG_VS_CONVERTED_EX_ITREG_UP	199	2	0.095826	0.572763	FKBP2:PRM2	http://www.gsea-msigdb.org/gsea/msigdb/cards/GSE35543_IN_VITRO_ITREG_VS_CONVERTED_EX_ITREG_UP
BIP	Immunologic_signatures	GSE15330_MEGAKARYOCYTE_ERYTHROID_VS_GRANULOCYTE_MONOCYTE_PROGENITOR_IKAROS_KO_DN	199	2	0.095826	0.572763	PC:FURIN	http://www.gsea-msigdb.org/gsea/msigdb/cards/GSE15330_MEGAKARYOCYTE_ERYTHROID_VS_GRANULOCYTE_MONOCYTE_PROGENITOR_IKAROS_KO_DN
BIP	Immunologic_signatures	GSE3920_UNTREATED_VS_IFNA_TREATED_FIBROBLAST_DN	199	2	0.095826	0.572763	GNL3:DFNA5	http://www.gsea-msigdb.org/gsea/msigdb/cards/GSE3920_UNTREATED_VS_IFNA_TREATED_FIBROBLAST_DN
BIP	Immunologic_signatures	GSE43863_TFH_VS_LY6C_LOW_CXCR5NEG_EFFECTOR_CD4_TCELL_DN	199	2	0.095826	0.572763	FADS1:RPS6KA2	http://www.gsea-msigdb.org/gsea/msigdb/cards/GSE43863_TFH_VS_LY6C_LOW_CXCR5NEG_EFFECTOR_CD4_TCELL_DN
BIP	Immunologic_signatures	GSE15330_WT_VS_IKAROS_KO_MEGAKARYOCYTE_ERYTHROID_PROGENITOR_UP	199	2	0.095826	0.572763	CUL4A:TRIM27	http://www.gsea-msigdb.org/gsea/msigdb/cards/GSE15330_WT_VS_IKAROS_KO_MEGAKARYOCYTE_ERYTHROID_PROGENITOR_UP
BIP	Immunologic_signatures	GSE23308_WT_VS_MINERALCORTICOID_REC_KO_MACROPHAGE_UP	199	2	0.095826	0.572763	MAD1L1:SRPK2	http://www.gsea-msigdb.org/gsea/msigdb/cards/GSE23308_WT_VS_MINERALCORTICOID_REC_KO_MACROPHAGE_UP
BIP	Immunologic_signatures	GSE41867_NAIVE_VS_DAY8_LCMV_CLONE13_EFFECTOR_CD8_TCELL_UP	199	2	0.095826	0.572763	CD47:GRINA	http://www.gsea-msigdb.org/gsea/msigdb/cards/GSE41867_NAIVE_VS_DAY8_LCMV_CLONE13_EFFECTOR_CD8_TCELL_UP
BIP	Immunologic_signatures	GSE360_L_DONOVANI_VS_L_MAJOR_DC_UP	199	2	0.095826	0.572763	FADS1:CACNA1C	http://www.gsea-msigdb.org/gsea/msigdb/cards/GSE360_L_DONOVANI_VS_L_MAJOR_DC_UP
BIP	Immunologic_signatures	GSE25123_CTRL_VS_IL4_STIM_MACROPHAGE_UP	199	2	0.095826	0.572763	BCL11B:MAD1L1	http://www.gsea-msigdb.org/gsea/msigdb/cards/GSE25123_CTRL_VS_IL4_STIM_MACROPHAGE_UP
BIP	Immunologic_signatures	GSE7460_CTRL_VS_TGFB_TREATED_ACT_FOXP3_HET_TCONV_UP	199	2	0.095826	0.572763	FADS2:GLT8D1	http://www.gsea-msigdb.org/gsea/msigdb/cards/GSE7460_CTRL_VS_TGFB_TREATED_ACT_FOXP3_HET_TCONV_UP
BIP	Immunologic_signatures	GSE17580_UNINFECTED_VS_S_MANSONI_INF_TREG_DN	199	2	0.095826	0.572763	CACNA1C:FURIN	http://www.gsea-msigdb.org/gsea/msigdb/cards/GSE17580_UNINFECTED_VS_S_MANSONI_INF_TREG_DN
BIP	Immunologic_signatures	GSE7509_DC_VS_MONOCYTE_WITH_FCGRIIB_STIM_UP	199	2	0.095826	0.572763	STARD7:GLT8D1	http://www.gsea-msigdb.org/gsea/msigdb/cards/GSE7509_DC_VS_MONOCYTE_WITH_FCGRIIB_STIM_UP
BIP	Immunologic_signatures	GSE17721_CTRL_VS_LPS_0.5H_BMDC_DN	199	2	0.095826	0.572763	PLEKHO1:RBM26	http://www.gsea-msigdb.org/gsea/msigdb/cards/GSE17721_CTRL_VS_LPS_0.5H_BMDC_DN
BIP	Immunologic_signatures	GSE14308_NAIVE_CD4_TCELL_VS_INDUCED_TREG_UP	199	2	0.095826	0.572763	MATN4:MSRA	http://www.gsea-msigdb.org/gsea/msigdb/cards/GSE14308_NAIVE_CD4_TCELL_VS_INDUCED_TREG_UP
BIP	Immunologic_signatures	GSE25088_IL4_VS_IL4_AND_ROSIGLITAZONE_STIM_MACROPHAGE_DAY10_DN	199	2	0.095826	0.572763	TMCO4:WFDC5	http://www.gsea-msigdb.org/gsea/msigdb/cards/GSE25088_IL4_VS_IL4_AND_ROSIGLITAZONE_STIM_MACROPHAGE_DAY10_DN
BIP	Immunologic_signatures	GSE8835_CD4_VS_CD8_TCELL_CLL_PATIENT_DN	199	2	0.095826	0.572763	CTSF:STAB1	http://www.gsea-msigdb.org/gsea/msigdb/cards/GSE8835_CD4_VS_CD8_TCELL_CLL_PATIENT_DN
BIP	Immunologic_signatures	GSE22601_DOUBLE_POSITIVE_VS_CD4_SINGLE_POSITIVE_THYMOCYTE_DN	199	2	0.095826	0.572763	GLT8D1:MAD1L1	http://www.gsea-msigdb.org/gsea/msigdb/cards/GSE22601_DOUBLE_POSITIVE_VS_CD4_SINGLE_POSITIVE_THYMOCYTE_DN
BIP	Immunologic_signatures	GSE17721_CTRL_VS_POLYIC_12H_BMDC_DN	199	2	0.095826	0.572763	PC:CD47	http://www.gsea-msigdb.org/gsea/msigdb/cards/GSE17721_CTRL_VS_POLYIC_12H_BMDC_DN
BIP	Immunologic_signatures	GSE23502_WT_VS_HDC_KO_MYELOID_DERIVED_SUPPRESSOR_CELL_BM_DN	199	2	0.095826	0.572763	GNL3:GRINA	http://www.gsea-msigdb.org/gsea/msigdb/cards/GSE23502_WT_VS_HDC_KO_MYELOID_DERIVED_SUPPRESSOR_CELL_BM_DN
BIP	Immunologic_signatures	GSE17721_CTRL_VS_PAM3CSK4_6H_BMDC_DN	199	2	0.095826	0.572763	FURIN:RPS6KA2	http://www.gsea-msigdb.org/gsea/msigdb/cards/GSE17721_CTRL_VS_PAM3CSK4_6H_BMDC_DN
BIP	Immunologic_signatures	GSE41978_ID2_KO_VS_ID2_KO_AND_BIM_KO_KLRG1_LOW_EFFECTOR_CD8_TCELL_UP	199	2	0.095826	0.572763	PROZ:MSRA	http://www.gsea-msigdb.org/gsea/msigdb/cards/GSE41978_ID2_KO_VS_ID2_KO_AND_BIM_KO_KLRG1_LOW_EFFECTOR_CD8_TCELL_UP
BIP	Immunologic_signatures	GSE16450_IMMATURE_VS_MATURE_NEURON_CELL_LINE_12H_IFNA_STIM_UP	199	2	0.095826	0.572763	NMB:SRPK2	http://www.gsea-msigdb.org/gsea/msigdb/cards/GSE16450_IMMATURE_VS_MATURE_NEURON_CELL_LINE_12H_IFNA_STIM_UP
BIP	Immunologic_signatures	GSE7460_TCONV_VS_TREG_THYMUS_UP	199	2	0.095826	0.572763	ANKRD11:CD47	http://www.gsea-msigdb.org/gsea/msigdb/cards/GSE7460_TCONV_VS_TREG_THYMUS_UP
BIP	Immunologic_signatures	GSE15330_HSC_VS_GRANULOCYTE_MONOCYTE_PROGENITOR_IKAROS_KO_UP	199	2	0.095826	0.572763	FURIN:NEK4	http://www.gsea-msigdb.org/gsea/msigdb/cards/GSE15330_HSC_VS_GRANULOCYTE_MONOCYTE_PROGENITOR_IKAROS_KO_UP
BIP	Immunologic_signatures	GSE5589_UNSTIM_VS_45MIN_LPS_AND_IL10_STIM_MACROPHAGE_DN	199	2	0.095826	0.572763	CUL4A:FURIN	http://www.gsea-msigdb.org/gsea/msigdb/cards/GSE5589_UNSTIM_VS_45MIN_LPS_AND_IL10_STIM_MACROPHAGE_DN
BIP	Immunologic_signatures	GSE17721_CTRL_VS_POLYIC_24H_BMDC_DN	199	2	0.095826	0.572763	CD47:DFNA5	http://www.gsea-msigdb.org/gsea/msigdb/cards/GSE17721_CTRL_VS_POLYIC_24H_BMDC_DN
BIP	Immunologic_signatures	GSE17721_LPS_VS_POLYIC_12H_BMDC_UP	199	2	0.095826	0.572763	GNL3:TRIM27	http://www.gsea-msigdb.org/gsea/msigdb/cards/GSE17721_LPS_VS_POLYIC_12H_BMDC_UP
BIP	Immunologic_signatures	GSE46606_IRF4MID_VS_WT_CD40L_IL2_IL5_DAY3_STIMULATED_BCELL_UP	199	2	0.095826	0.572763	FURIN:STARD7	http://www.gsea-msigdb.org/gsea/msigdb/cards/GSE46606_IRF4MID_VS_WT_CD40L_IL2_IL5_DAY3_STIMULATED_BCELL_UP
BIP	Immunologic_signatures	GSE5542_IFNA_VS_IFNA_AND_IFNG_TREATED_EPITHELIAL_CELLS_6H_DN	199	2	0.095826	0.572763	CTSF:STAB1	http://www.gsea-msigdb.org/gsea/msigdb/cards/GSE5542_IFNA_VS_IFNA_AND_IFNG_TREATED_EPITHELIAL_CELLS_6H_DN
BIP	Immunologic_signatures	GSE23321_CD8_STEM_CELL_MEMORY_VS_EFFECTOR_MEMORY_CD8_TCELL_DN	199	2	0.095826	0.572763	FKBP2:FURIN	http://www.gsea-msigdb.org/gsea/msigdb/cards/GSE23321_CD8_STEM_CELL_MEMORY_VS_EFFECTOR_MEMORY_CD8_TCELL_DN
BIP	Immunologic_signatures	GSE19198_CTRL_VS_IL21_TREATED_TCELL_24H_UP	199	2	0.095826	0.572763	NMB:STAB1	http://www.gsea-msigdb.org/gsea/msigdb/cards/GSE19198_CTRL_VS_IL21_TREATED_TCELL_24H_UP
BIP	Immunologic_signatures	GSE15330_HSC_VS_PRO_BCELL_UP	199	2	0.095826	0.572763	PC:SRPK2	http://www.gsea-msigdb.org/gsea/msigdb/cards/GSE15330_HSC_VS_PRO_BCELL_UP
BIP	Immunologic_signatures	GSE1925_CTRL_VS_3H_IFNG_STIM_IFNG_PRIMED_MACROPHAGE_DN	199	2	0.095826	0.572763	TRIM27:SRPK2	http://www.gsea-msigdb.org/gsea/msigdb/cards/GSE1925_CTRL_VS_3H_IFNG_STIM_IFNG_PRIMED_MACROPHAGE_DN
BIP	Immunologic_signatures	GSE20715_0H_VS_6H_OZONE_LUNG_DN	199	2	0.095826	0.572763	KCNN3:FURIN	http://www.gsea-msigdb.org/gsea/msigdb/cards/GSE20715_0H_VS_6H_OZONE_LUNG_DN
BIP	Immunologic_signatures	GSE12845_NAIVE_VS_PRE_GC_TONSIL_BCELL_DN	199	2	0.095826	0.572763	KIF15:NT5DC2	http://www.gsea-msigdb.org/gsea/msigdb/cards/GSE12845_NAIVE_VS_PRE_GC_TONSIL_BCELL_DN
BIP	Immunologic_signatures	GSE37301_LYMPHOID_PRIMED_MPP_VS_COMMON_LYMPHOID_PROGENITOR_DN	199	2	0.095826	0.572763	GNL3:GRINA	http://www.gsea-msigdb.org/gsea/msigdb/cards/GSE37301_LYMPHOID_PRIMED_MPP_VS_COMMON_LYMPHOID_PROGENITOR_DN
BIP	Immunologic_signatures	GSE17721_POLYIC_VS_GARDIQUIMOD_12H_BMDC_DN	199	2	0.095826	0.572763	STARD7:TRIM27	http://www.gsea-msigdb.org/gsea/msigdb/cards/GSE17721_POLYIC_VS_GARDIQUIMOD_12H_BMDC_DN
BIP	Immunologic_signatures	GSE3039_B2_VS_B1_BCELL_DN	199	2	0.095826	0.572763	KCNN3:MAD1L1	http://www.gsea-msigdb.org/gsea/msigdb/cards/GSE3039_B2_VS_B1_BCELL_DN
BIP	Immunologic_signatures	GSE22886_DC_VS_MONOCYTE_UP	199	2	0.095826	0.572763	STARD7:NT5DC2	http://www.gsea-msigdb.org/gsea/msigdb/cards/GSE22886_DC_VS_MONOCYTE_UP
BIP	Immunologic_signatures	GSE12845_IGD_POS_BLOOD_VS_PRE_GC_TONSIL_BCELL_DN	199	2	0.095826	0.572763	KIF15:NT5DC2	http://www.gsea-msigdb.org/gsea/msigdb/cards/GSE12845_IGD_POS_BLOOD_VS_PRE_GC_TONSIL_BCELL_DN
BIP	Immunologic_signatures	GSE11924_TFH_VS_TH1_CD4_TCELL_DN	199	2	0.095826	0.572763	CACNA1C:MSRA	http://www.gsea-msigdb.org/gsea/msigdb/cards/GSE11924_TFH_VS_TH1_CD4_TCELL_DN
BIP	Immunologic_signatures	GSE21380_TFH_VS_GERMINAL_CENTER_TFH_CD4_TCELL_DN	199	2	0.095826	0.572763	FKBP2:PRM2	http://www.gsea-msigdb.org/gsea/msigdb/cards/GSE21380_TFH_VS_GERMINAL_CENTER_TFH_CD4_TCELL_DN
BIP	Immunologic_signatures	GSE33425_CD161_HIGH_VS_INT_CD8_TCELL_DN	199	2	0.095826	0.572763	FADS1:FURIN	http://www.gsea-msigdb.org/gsea/msigdb/cards/GSE33425_CD161_HIGH_VS_INT_CD8_TCELL_DN
BIP	Immunologic_signatures	GSE10239_KLRG1INT_VS_KLRG1HIGH_EFF_CD8_TCELL_DN	199	2	0.095826	0.572763	BCL11B:GRIN2A	http://www.gsea-msigdb.org/gsea/msigdb/cards/GSE10239_KLRG1INT_VS_KLRG1HIGH_EFF_CD8_TCELL_DN
BIP	Immunologic_signatures	GSE26030_TH1_VS_TH17_RESTIMULATED_DAY5_POST_POLARIZATION_UP	199	2	0.095826	0.572763	PLEKHO1:PRM2	http://www.gsea-msigdb.org/gsea/msigdb/cards/GSE26030_TH1_VS_TH17_RESTIMULATED_DAY5_POST_POLARIZATION_UP
BIP	Immunologic_signatures	GSE17721_0.5H_VS_24H_CPG_BMDC_UP	199	2	0.095826	0.572763	FKBP2:GNL3	http://www.gsea-msigdb.org/gsea/msigdb/cards/GSE17721_0.5H_VS_24H_CPG_BMDC_UP
BIP	Immunologic_signatures	GSE17721_0.5H_VS_8H_POLYIC_BMDC_UP	199	2	0.095826	0.572763	PC:OSBPL2	http://www.gsea-msigdb.org/gsea/msigdb/cards/GSE17721_0.5H_VS_8H_POLYIC_BMDC_UP
BIP	Immunologic_signatures	GSE30971_2H_VS_4H_LPS_STIM_MACROPHAGE_WBP7_KO_DN	199	2	0.095826	0.572763	BCL11B:TBC1D21	http://www.gsea-msigdb.org/gsea/msigdb/cards/GSE30971_2H_VS_4H_LPS_STIM_MACROPHAGE_WBP7_KO_DN
BIP	Immunologic_signatures	GSE34156_NOD2_LIGAND_VS_NOD2_AND_TLR1_TLR2_LIGAND_6H_TREATED_MONOCYTE_DN	199	2	0.095826	0.572763	PC:RPS6KA2	http://www.gsea-msigdb.org/gsea/msigdb/cards/GSE34156_NOD2_LIGAND_VS_NOD2_AND_TLR1_TLR2_LIGAND_6H_TREATED_MONOCYTE_DN
BIP	Immunologic_signatures	GSE2770_UNTREATED_VS_IL4_TREATED_ACT_CD4_TCELL_48H_DN	199	2	0.095826	0.572763	FADS2:MSRA	http://www.gsea-msigdb.org/gsea/msigdb/cards/GSE2770_UNTREATED_VS_IL4_TREATED_ACT_CD4_TCELL_48H_DN
BIP	Immunologic_signatures	GSE32986_GMCSF_AND_CURDLAN_LOWDOSE_VS_GMCSF_AND_CURDLAN_HIGHDOSE_STIM_DC_UP	199	2	0.095826	0.572763	FADS1:OSBPL2	http://www.gsea-msigdb.org/gsea/msigdb/cards/GSE32986_GMCSF_AND_CURDLAN_LOWDOSE_VS_GMCSF_AND_CURDLAN_HIGHDOSE_STIM_DC_UP
BIP	Immunologic_signatures	GSE17721_POLYIC_VS_CPG_16H_BMDC_UP	199	2	0.095826	0.572763	STAB1:GRINA	http://www.gsea-msigdb.org/gsea/msigdb/cards/GSE17721_POLYIC_VS_CPG_16H_BMDC_UP
BIP	Immunologic_signatures	GSE19923_HEB_KO_VS_HEB_AND_E2A_KO_DP_THYMOCYTE_UP	199	2	0.095826	0.572763	CD47:SRPK2	http://www.gsea-msigdb.org/gsea/msigdb/cards/GSE19923_HEB_KO_VS_HEB_AND_E2A_KO_DP_THYMOCYTE_UP
BIP	Immunologic_signatures	GSE17721_LPS_VS_POLYIC_16H_BMDC_DN	199	2	0.095826	0.572763	PLEKHO1:GRINA	http://www.gsea-msigdb.org/gsea/msigdb/cards/GSE17721_LPS_VS_POLYIC_16H_BMDC_DN
BIP	Immunologic_signatures	GSE11961_MARGINAL_ZONE_BCELL_VS_MEMORY_BCELL_DAY40_UP	199	2	0.095826	0.572763	FADS2:RPS6KA2	http://www.gsea-msigdb.org/gsea/msigdb/cards/GSE11961_MARGINAL_ZONE_BCELL_VS_MEMORY_BCELL_DAY40_UP
BIP	Immunologic_signatures	GSE11961_MARGINAL_ZONE_BCELL_VS_PLASMA_CELL_DAY7_UP	199	2	0.095826	0.572763	ARMC7:GNL3	http://www.gsea-msigdb.org/gsea/msigdb/cards/GSE11961_MARGINAL_ZONE_BCELL_VS_PLASMA_CELL_DAY7_UP
BIP	Immunologic_signatures	GSE17721_POLYIC_VS_PAM3CSK4_2H_BMDC_DN	199	2	0.095826	0.572763	CTSF:RPS6KA2	http://www.gsea-msigdb.org/gsea/msigdb/cards/GSE17721_POLYIC_VS_PAM3CSK4_2H_BMDC_DN
BIP	Immunologic_signatures	GSE4984_LPS_VS_VEHICLE_CTRL_TREATED_DC_UP	199	2	0.095826	0.572763	CTSF:SPG7	http://www.gsea-msigdb.org/gsea/msigdb/cards/GSE4984_LPS_VS_VEHICLE_CTRL_TREATED_DC_UP
BIP	Immunologic_signatures	GSE17721_POLYIC_VS_PAM3CSK4_8H_BMDC_DN	199	2	0.095826	0.572763	STARD7:OSBPL2	http://www.gsea-msigdb.org/gsea/msigdb/cards/GSE17721_POLYIC_VS_PAM3CSK4_8H_BMDC_DN
BIP	Immunologic_signatures	GSE39820_IL1B_IL6_VS_IL1B_IL6_IL23A_TREATED_CD4_TCELL_DN	199	2	0.095826	0.572763	CTSF:TSSK6	http://www.gsea-msigdb.org/gsea/msigdb/cards/GSE39820_IL1B_IL6_VS_IL1B_IL6_IL23A_TREATED_CD4_TCELL_DN
BIP	Immunologic_signatures	GSE17721_PAM3CSK4_VS_CPG_8H_BMDC_UP	199	2	0.095826	0.572763	PC:MATN4	http://www.gsea-msigdb.org/gsea/msigdb/cards/GSE17721_PAM3CSK4_VS_CPG_8H_BMDC_UP
BIP	Immunologic_signatures	GSE27786_LIN_NEG_VS_CD4_TCELL_UP	199	2	0.095826	0.572763	FADS1:HAPLN4	http://www.gsea-msigdb.org/gsea/msigdb/cards/GSE27786_LIN_NEG_VS_CD4_TCELL_UP
BIP	Immunologic_signatures	GSE22025_UNTREATED_VS_PROGESTERONE_TREATED_CD4_TCELL_DN	199	2	0.095826	0.572763	FURIN:CD47	http://www.gsea-msigdb.org/gsea/msigdb/cards/GSE22025_UNTREATED_VS_PROGESTERONE_TREATED_CD4_TCELL_DN
BIP	Immunologic_signatures	GSE40666_WT_VS_STAT4_KO_CD8_TCELL_WITH_IFNA_STIM_90MIN_DN	199	2	0.095826	0.572763	FKBP2:MSRA	http://www.gsea-msigdb.org/gsea/msigdb/cards/GSE40666_WT_VS_STAT4_KO_CD8_TCELL_WITH_IFNA_STIM_90MIN_DN
BIP	Immunologic_signatures	GSE40274_GATA1_VS_FOXP3_AND_GATA1_TRANSDUCED_ACTIVATED_CD4_TCELL_UP	199	2	0.095826	0.572763	ARMC7:CD47	http://www.gsea-msigdb.org/gsea/msigdb/cards/GSE40274_GATA1_VS_FOXP3_AND_GATA1_TRANSDUCED_ACTIVATED_CD4_TCELL_UP
BIP	Immunologic_signatures	GSE40274_LEF1_VS_FOXP3_AND_LEF1_TRANSDUCED_ACTIVATED_CD4_TCELL_DN	199	2	0.095826	0.572763	PLEKHO1:STARD7	http://www.gsea-msigdb.org/gsea/msigdb/cards/GSE40274_LEF1_VS_FOXP3_AND_LEF1_TRANSDUCED_ACTIVATED_CD4_TCELL_DN
BIP	Immunologic_signatures	GSE13493_CD4INTCD8POS_VS_CD8POS_THYMOCYTE_UP	199	2	0.095826	0.572763	TBC1D21:NMB	http://www.gsea-msigdb.org/gsea/msigdb/cards/GSE13493_CD4INTCD8POS_VS_CD8POS_THYMOCYTE_UP
BIP	Immunologic_signatures	GSE19888_ADENOSINE_A3R_INH_VS_ACT_WITH_INHIBITOR_PRETREATMENT_IN_MAST_CELL_DN	199	2	0.095826	0.572763	TBC1D21:MATN4	http://www.gsea-msigdb.org/gsea/msigdb/cards/GSE19888_ADENOSINE_A3R_INH_VS_ACT_WITH_INHIBITOR_PRETREATMENT_IN_MAST_CELL_DN
BIP	Immunologic_signatures	GSE9006_TYPE_1_VS_TYPE_2_DIABETES_PBMC_AT_DX_UP	199	2	0.095826	0.572763	GATAD2A:OSBPL2	http://www.gsea-msigdb.org/gsea/msigdb/cards/GSE9006_TYPE_1_VS_TYPE_2_DIABETES_PBMC_AT_DX_UP
BIP	Immunologic_signatures	GSE18893_TCONV_VS_TREG_2H_TNF_STIM_UP	199	2	0.095826	0.572763	HTR6:STARD7	http://www.gsea-msigdb.org/gsea/msigdb/cards/GSE18893_TCONV_VS_TREG_2H_TNF_STIM_UP
BIP	Immunologic_signatures	GSE32986_UNSTIM_VS_CURDLAN_HIGHDOSE_STIM_DC_DN	199	2	0.095826	0.572763	CTSF:TRANK1	http://www.gsea-msigdb.org/gsea/msigdb/cards/GSE32986_UNSTIM_VS_CURDLAN_HIGHDOSE_STIM_DC_DN
BIP	Immunologic_signatures	GSE24634_NAIVE_CD4_TCELL_VS_DAY7_IL4_CONV_TREG_UP	199	2	0.095826	0.572763	BCL11B:MAD1L1	http://www.gsea-msigdb.org/gsea/msigdb/cards/GSE24634_NAIVE_CD4_TCELL_VS_DAY7_IL4_CONV_TREG_UP
BIP	Immunologic_signatures	GSE17721_LPS_VS_PAM3CSK4_16H_BMDC_DN	199	2	0.095826	0.572763	FADS2:STARD7	http://www.gsea-msigdb.org/gsea/msigdb/cards/GSE17721_LPS_VS_PAM3CSK4_16H_BMDC_DN
BIP	Immunologic_signatures	GSE7831_1H_VS_4H_CPG_STIM_PDC_UP	199	2	0.095826	0.572763	FADS2:SPG7	http://www.gsea-msigdb.org/gsea/msigdb/cards/GSE7831_1H_VS_4H_CPG_STIM_PDC_UP
BIP	Immunologic_signatures	GSE17721_0.5H_VS_12H_CPG_BMDC_DN	199	2	0.095826	0.572763	CD47:RPS6KA2	http://www.gsea-msigdb.org/gsea/msigdb/cards/GSE17721_0.5H_VS_12H_CPG_BMDC_DN
BIP	Immunologic_signatures	GSE7460_WT_VS_FOXP3_HET_ACT_TCONV_UP	200	2	0.0966361	0.572763	RPS6KA2:SRPK2	http://www.gsea-msigdb.org/gsea/msigdb/cards/GSE7460_WT_VS_FOXP3_HET_ACT_TCONV_UP
BIP	Immunologic_signatures	GSE7219_WT_VS_NIK_NFKB2_KO_LPS_AND_ANTI_CD40_STIM_DC_UP	200	2	0.0966361	0.572763	FADS2:FADS1	http://www.gsea-msigdb.org/gsea/msigdb/cards/GSE7219_WT_VS_NIK_NFKB2_KO_LPS_AND_ANTI_CD40_STIM_DC_UP
BIP	Immunologic_signatures	GSE2770_UNTREATED_VS_IL12_TREATED_ACT_CD4_TCELL_48H_DN	200	2	0.0966361	0.572763	MATN4:POM121L2	http://www.gsea-msigdb.org/gsea/msigdb/cards/GSE2770_UNTREATED_VS_IL12_TREATED_ACT_CD4_TCELL_48H_DN
BIP	Immunologic_signatures	GSE46606_IRF4HIGH_VS_WT_CD40L_IL2_IL5_DAY1_STIMULATED_BCELL_DN	200	2	0.0966361	0.572763	CD47:RPS6KA2	http://www.gsea-msigdb.org/gsea/msigdb/cards/GSE46606_IRF4HIGH_VS_WT_CD40L_IL2_IL5_DAY1_STIMULATED_BCELL_DN
BIP	Immunologic_signatures	GSE7764_IL15_TREATED_VS_CTRL_NK_CELL_24H_DN	200	2	0.0966361	0.572763	BCL11B:CPNE7	http://www.gsea-msigdb.org/gsea/msigdb/cards/GSE7764_IL15_TREATED_VS_CTRL_NK_CELL_24H_DN
BIP	Immunologic_signatures	GSE21546_SAP1A_KO_VS_SAP1A_KO_AND_ELK1_KO_ANTI_CD3_STIM_DP_THYMOCYTES_UP	200	2	0.0966361	0.572763	FADS2:MUSTN1	http://www.gsea-msigdb.org/gsea/msigdb/cards/GSE21546_SAP1A_KO_VS_SAP1A_KO_AND_ELK1_KO_ANTI_CD3_STIM_DP_THYMOCYTES_UP
BIP	Immunologic_signatures	GSE17721_0.5H_VS_12H_GARDIQUIMOD_BMDC_UP	200	2	0.0966361	0.572763	NMB:GNL3	http://www.gsea-msigdb.org/gsea/msigdb/cards/GSE17721_0.5H_VS_12H_GARDIQUIMOD_BMDC_UP
BIP	Immunologic_signatures	GSE31082_DN_VS_CD8_SP_THYMOCYTE_UP	200	2	0.0966361	0.572763	FADS2:GLT8D1	http://www.gsea-msigdb.org/gsea/msigdb/cards/GSE31082_DN_VS_CD8_SP_THYMOCYTE_UP
BIP	Immunologic_signatures	GSE21670_UNTREATED_VS_TGFB_TREATED_CD4_TCELL_UP	200	2	0.0966361	0.572763	FKBP2:HAPLN4	http://www.gsea-msigdb.org/gsea/msigdb/cards/GSE21670_UNTREATED_VS_TGFB_TREATED_CD4_TCELL_UP
BIP	Immunologic_signatures	GSE26343_WT_VS_NFAT5_KO_MACROPHAGE_UP	200	2	0.0966361	0.572763	FADS1:OSBPL2	http://www.gsea-msigdb.org/gsea/msigdb/cards/GSE26343_WT_VS_NFAT5_KO_MACROPHAGE_UP
BIP	Immunologic_signatures	GSE17721_0.5H_VS_8H_GARDIQUIMOD_BMDC_UP	200	2	0.0966361	0.572763	OSBPL2:GNL3	http://www.gsea-msigdb.org/gsea/msigdb/cards/GSE17721_0.5H_VS_8H_GARDIQUIMOD_BMDC_UP
BIP	Immunologic_signatures	GSE17721_0.5H_VS_12H_PAM3CSK4_BMDC_UP	200	2	0.0966361	0.572763	OSBPL2:MUSTN1	http://www.gsea-msigdb.org/gsea/msigdb/cards/GSE17721_0.5H_VS_12H_PAM3CSK4_BMDC_UP
BIP	Immunologic_signatures	GSE17721_0.5H_VS_4H_POLYIC_BMDC_DN	200	2	0.0966361	0.572763	GATAD2A:RPS6KA2	http://www.gsea-msigdb.org/gsea/msigdb/cards/GSE17721_0.5H_VS_4H_POLYIC_BMDC_DN
BIP	Immunologic_signatures	GSE36891_UNSTIM_VS_PAM_TLR2_STIM_PERITONEAL_MACROPHAGE_UP	200	2	0.0966361	0.572763	ANKRD11:ARMC7	http://www.gsea-msigdb.org/gsea/msigdb/cards/GSE36891_UNSTIM_VS_PAM_TLR2_STIM_PERITONEAL_MACROPHAGE_UP
BIP	Immunologic_signatures	GSE1925_CTRL_VS_24H_IFNG_STIM_IFNG_PRIMED_MACROPHAGE_UP	200	2	0.0966361	0.572763	RBM26:SRPK2	http://www.gsea-msigdb.org/gsea/msigdb/cards/GSE1925_CTRL_VS_24H_IFNG_STIM_IFNG_PRIMED_MACROPHAGE_UP
BIP	Immunologic_signatures	GSE3720_VD1_VS_VD2_GAMMADELTA_TCELL_WITH_LPS_STIM_UP	200	2	0.0966361	0.572763	GNL3:SRPK2	http://www.gsea-msigdb.org/gsea/msigdb/cards/GSE3720_VD1_VS_VD2_GAMMADELTA_TCELL_WITH_LPS_STIM_UP
BIP	Immunologic_signatures	GSE8921_3H_VS_24H_TLR1_2_STIM_MONOCYTE_DN	200	2	0.0966361	0.572763	KCNN3:FADS2	http://www.gsea-msigdb.org/gsea/msigdb/cards/GSE8921_3H_VS_24H_TLR1_2_STIM_MONOCYTE_DN
BIP	Immunologic_signatures	GSE26351_WNT_VS_BMP_PATHWAY_STIM_HEMATOPOIETIC_PROGENITORS_DN	200	2	0.0966361	0.572763	ARMC7:DFNA5	http://www.gsea-msigdb.org/gsea/msigdb/cards/GSE26351_WNT_VS_BMP_PATHWAY_STIM_HEMATOPOIETIC_PROGENITORS_DN
BIP	Immunologic_signatures	GSE17721_POLYIC_VS_GARDIQUIMOD_12H_BMDC_UP	200	2	0.0966361	0.572763	PLEKHO1:TLR9:TLR9	http://www.gsea-msigdb.org/gsea/msigdb/cards/GSE17721_POLYIC_VS_GARDIQUIMOD_12H_BMDC_UP
BIP	Immunologic_signatures	GSE19825_CD24LOW_VS_IL2RA_HIGH_DAY3_EFF_CD8_TCELL_DN	200	2	0.0966361	0.572763	GATAD2A:GNL3	http://www.gsea-msigdb.org/gsea/msigdb/cards/GSE19825_CD24LOW_VS_IL2RA_HIGH_DAY3_EFF_CD8_TCELL_DN
BIP	Immunologic_signatures	GSE14908_ATOPIC_VS_NONATOPIC_PATIENT_HDM_STIM_CD4_TCELL_UP	200	2	0.0966361	0.572763	GATAD2A:MATN4	http://www.gsea-msigdb.org/gsea/msigdb/cards/GSE14908_ATOPIC_VS_NONATOPIC_PATIENT_HDM_STIM_CD4_TCELL_UP
BIP	Immunologic_signatures	GSE17721_LPS_VS_CPG_16H_BMDC_DN	200	2	0.0966361	0.572763	FADS1:GNL3	http://www.gsea-msigdb.org/gsea/msigdb/cards/GSE17721_LPS_VS_CPG_16H_BMDC_DN
BIP	Immunologic_signatures	GSE17721_PAM3CSK4_VS_GADIQUIMOD_1H_BMDC_DN	200	2	0.0966361	0.572763	TRIM27:PAX5	http://www.gsea-msigdb.org/gsea/msigdb/cards/GSE17721_PAM3CSK4_VS_GADIQUIMOD_1H_BMDC_DN
BIP	Immunologic_signatures	GSE36527_CD62L_HIGH_CD69_NEG_VS_CD62L_LOW_CD69_POS_TREG_KLRG1_NEG_DN	200	2	0.0966361	0.572763	PLEKHO1:CACNA1C	http://www.gsea-msigdb.org/gsea/msigdb/cards/GSE36527_CD62L_HIGH_CD69_NEG_VS_CD62L_LOW_CD69_POS_TREG_KLRG1_NEG_DN
BIP	Immunologic_signatures	GSE17721_CPG_VS_GARDIQUIMOD_24H_BMDC_DN	200	2	0.0966361	0.572763	FKBP2:DFNA5	http://www.gsea-msigdb.org/gsea/msigdb/cards/GSE17721_CPG_VS_GARDIQUIMOD_24H_BMDC_DN
BIP	Immunologic_signatures	GSE1925_3H_VS_24H_IFNG_STIM_IFNG_PRIMED_MACROPHAGE_UP	200	2	0.0966361	0.572763	TRIM27:SRPK2	http://www.gsea-msigdb.org/gsea/msigdb/cards/GSE1925_3H_VS_24H_IFNG_STIM_IFNG_PRIMED_MACROPHAGE_UP
BIP	Immunologic_signatures	GSE3982_MAC_VS_BASOPHIL_UP	200	2	0.0966361	0.572763	FADS2:STAB1	http://www.gsea-msigdb.org/gsea/msigdb/cards/GSE3982_MAC_VS_BASOPHIL_UP
BIP	Immunologic_signatures	GSE8835_CD4_VS_CD8_TCELL_UP	200	2	0.0966361	0.572763	KCNN3:FADS2	http://www.gsea-msigdb.org/gsea/msigdb/cards/GSE8835_CD4_VS_CD8_TCELL_UP
BIP	Immunologic_signatures	GSE25088_WT_VS_STAT6_KO_MACROPHAGE_ROSIGLITAZONE_AND_IL4_STIM_UP	200	2	0.0966361	0.572763	WFDC5:NEK4	http://www.gsea-msigdb.org/gsea/msigdb/cards/GSE25088_WT_VS_STAT6_KO_MACROPHAGE_ROSIGLITAZONE_AND_IL4_STIM_UP
BIP	Immunologic_signatures	GSE17580_TREG_VS_TEFF_DN	200	2	0.0966361	0.572763	STARD7:CD47	http://www.gsea-msigdb.org/gsea/msigdb/cards/GSE17580_TREG_VS_TEFF_DN
BIP	Immunologic_signatures	GSE17580_TREG_VS_TEFF_S_MANSONI_INF_DN	200	2	0.0966361	0.572763	PLEKHO1:MSRA	http://www.gsea-msigdb.org/gsea/msigdb/cards/GSE17580_TREG_VS_TEFF_S_MANSONI_INF_DN
BIP	Immunologic_signatures	GSE17721_CTRL_VS_LPS_6H_BMDC_UP	200	2	0.0966361	0.572763	ARMC7:DFNA5	http://www.gsea-msigdb.org/gsea/msigdb/cards/GSE17721_CTRL_VS_LPS_6H_BMDC_UP
BIP	Immunologic_signatures	GSE14350_TREG_VS_TEFF_UP	200	2	0.0966361	0.572763	NMB:ANKRD11	http://www.gsea-msigdb.org/gsea/msigdb/cards/GSE14350_TREG_VS_TEFF_UP
BIP	Immunologic_signatures	GSE16451_IMMATURE_VS_MATURE_NEURON_CELL_LINE_WEST_EQUINE_ENC_VIRUS_UP	200	2	0.0966361	0.572763	STAB1:MSRA	http://www.gsea-msigdb.org/gsea/msigdb/cards/GSE16451_IMMATURE_VS_MATURE_NEURON_CELL_LINE_WEST_EQUINE_ENC_VIRUS_UP
BIP	Immunologic_signatures	GSE2585_CTEC_VS_THYMIC_MACROPHAGE_DN	200	2	0.0966361	0.572763	FURIN:RPS6KA2	http://www.gsea-msigdb.org/gsea/msigdb/cards/GSE2585_CTEC_VS_THYMIC_MACROPHAGE_DN
BIP	Immunologic_signatures	GSE28737_FOLLICULAR_VS_MARGINAL_ZONE_BCELL_DN	200	2	0.0966361	0.572763	FADS1:RCOR2	http://www.gsea-msigdb.org/gsea/msigdb/cards/GSE28737_FOLLICULAR_VS_MARGINAL_ZONE_BCELL_DN
BIP	Immunologic_signatures	GSE27786_NKTCELL_VS_ERYTHROBLAST_DN	200	2	0.0966361	0.572763	CNIH2:TBC1D21	http://www.gsea-msigdb.org/gsea/msigdb/cards/GSE27786_NKTCELL_VS_ERYTHROBLAST_DN
BIP	Immunologic_signatures	GSE27786_CD4_TCELL_VS_NKCELL_DN	200	2	0.0966361	0.572763	MSRA:GRINA	http://www.gsea-msigdb.org/gsea/msigdb/cards/GSE27786_CD4_TCELL_VS_NKCELL_DN
BIP	Immunologic_signatures	GSE40666_NAIVE_VS_EFFECTOR_CD8_TCELL_DN	200	2	0.0966361	0.572763	FKBP2:FURIN	http://www.gsea-msigdb.org/gsea/msigdb/cards/GSE40666_NAIVE_VS_EFFECTOR_CD8_TCELL_DN
BIP	Immunologic_signatures	GSE27786_LIN_NEG_VS_BCELL_UP	200	2	0.0966361	0.572763	HAPLN4:DFNA5	http://www.gsea-msigdb.org/gsea/msigdb/cards/GSE27786_LIN_NEG_VS_BCELL_UP
BIP	Immunologic_signatures	GSE20198_IL12_VS_IL12_IL18_TREATED_ACT_CD4_TCELL_DN	200	2	0.0966361	0.572763	CUL4A:GRINA	http://www.gsea-msigdb.org/gsea/msigdb/cards/GSE20198_IL12_VS_IL12_IL18_TREATED_ACT_CD4_TCELL_DN
BIP	Immunologic_signatures	GSE21546_SAP1A_KO_VS_SAP1A_KO_AND_ELK1_KO_ANTI_CD3_STIM_DP_THYMOCYTES_DN	200	2	0.0966361	0.572763	RPS6KA2:MSRA	http://www.gsea-msigdb.org/gsea/msigdb/cards/GSE21546_SAP1A_KO_VS_SAP1A_KO_AND_ELK1_KO_ANTI_CD3_STIM_DP_THYMOCYTES_DN
BIP	GWAScatalog	Colorectal cancer	137	2	0.0501721	0.583048	FADS2:FADS1
BIP	GWAScatalog	Granulocyte percentage of myeloid white cells	138	2	0.0508259	0.583048	FADS2:FADS1
BIP	GWAScatalog	Adventurousness	141	2	0.0528055	0.599012	CACNA1C:BCL11B
BIP	GWAScatalog	Triglyceride levels	142	2	0.0534715	0.602799	FADS2:FADS1
BIP	GWAScatalog	Hematocrit	143	2	0.0541404	0.606573	CACNA1C:STAB1
BIP	TF_targets	XBP1_01	133	2	0.0475885	0.617638	RBM26:BCL11B	http://www.gsea-msigdb.org/gsea/msigdb/cards/XBP1_01
BIP	GWAScatalog	Offspring birth weight	146	2	0.0561652	0.625398	KCNN3:FURIN
BIP	GWAScatalog	Prostate cancer	333	3	0.0568953	0.629664	KCNN3:OSBPL2:MAD1L1
BIP	GO_mf	GO_CALCIUM_ION_BINDING	683	7	0.00204912	0.630553	PROZ:MATN4:STAB1:ITIH1:PCDHA6:PCDHA7:PCDHB8	http://www.gsea-msigdb.org/gsea/msigdb/cards/GO_CALCIUM_ION_BINDING
BIP	GO_mf	GO_PEPTIDASE_REGULATOR_ACTIVITY	211	4	0.00229989	0.630553	FURIN:WFDC5:WFDC12:ITIH1	http://www.gsea-msigdb.org/gsea/msigdb/cards/GO_PEPTIDASE_REGULATOR_ACTIVITY
BIP	GWAScatalog	Hand grip strength	148	2	0.0575297	0.632827	TRIM27:MAD1L1
BIP	TF_targets	EVI1_02	137	2	0.0501721	0.637604	BCL11B:SRPK2	http://www.gsea-msigdb.org/gsea/msigdb/cards/EVI1_02
BIP	GWAScatalog	Medication use (agents acting on the renin-angiotensin system)	152	2	0.0602933	0.651044	CACNA1C:MSRA
BIP	microRNA_targets	TGTGTGA_MIR377	198	2	0.0950179	0.661798	CUL4A:SRPK2	http://www.gsea-msigdb.org/gsea/msigdb/cards/TGTGTGA_MIR377
BIP	microRNA_targets	GGGACCA_MIR133A_MIR133B	199	2	0.095826	0.661798	FKBP2:CD47	http://www.gsea-msigdb.org/gsea/msigdb/cards/GGGACCA_MIR133A_MIR133B
BIP	GWAScatalog	Waist circumference	155	2	0.0623956	0.662269	RPS6KA2:MSRA
BIP	microRNA_targets	ATATGCA_MIR448	209	2	0.104014	0.675958	CACNA1C:RBM26	http://www.gsea-msigdb.org/gsea/msigdb/cards/ATATGCA_MIR448
BIP	microRNA_targets	TTTGCAG_MIR518A2	211	2	0.105675	0.675958	CD47:SRPK2	http://www.gsea-msigdb.org/gsea/msigdb/cards/TTTGCAG_MIR518A2
BIP	microRNA_targets	TGCACTT_MIR519C_MIR519B_MIR519A	443	3	0.110111	0.675958	SHANK2:PCDHA6:PCDHA7	http://www.gsea-msigdb.org/gsea/msigdb/cards/TGCACTT_MIR519C_MIR519B_MIR519A
BIP	microRNA_targets	CAGTATT_MIR200B_MIR200C_MIR429	460	3	0.119621	0.689294	CACNA1C:BCL11B:RPS6KA2	http://www.gsea-msigdb.org/gsea/msigdb/cards/CAGTATT_MIR200B_MIR200C_MIR429
BIP	microRNA_targets	CTGAGCC_MIR24	231	2	0.122658	0.689294	FURIN:NEK4	http://www.gsea-msigdb.org/gsea/msigdb/cards/CTGAGCC_MIR24
BIP	microRNA_targets	CTTTGCA_MIR527	235	2	0.126132	0.689294	BCL11B:SRPK2	http://www.gsea-msigdb.org/gsea/msigdb/cards/CTTTGCA_MIR527
BIP	microRNA_targets	CCTGCTG_MIR214	237	2	0.127878	0.689294	NMB:CD47	http://www.gsea-msigdb.org/gsea/msigdb/cards/CCTGCTG_MIR214
BIP	microRNA_targets	ACCAAAG_MIR9	500	3	0.143133	0.695372	CUL4A:FURIN:CD47	http://www.gsea-msigdb.org/gsea/msigdb/cards/ACCAAAG_MIR9
BIP	microRNA_targets	CAGCTTT_MIR320	255	2	0.143839	0.695372	PCDHA6:PCDHA7	http://www.gsea-msigdb.org/gsea/msigdb/cards/CAGCTTT_MIR320
BIP	microRNA_targets	GTACTGT_MIR101	256	2	0.144738	0.695372	ANKRD11:SRPK2	http://www.gsea-msigdb.org/gsea/msigdb/cards/GTACTGT_MIR101
BIP	KEGG	KEGG_CALCIUM_SIGNALING_PATHWAY	177	3	0.0112799	0.699355	HTR6:CACNA1C:GRIN2A	http://www.gsea-msigdb.org/gsea/msigdb/cards/KEGG_CALCIUM_SIGNALING_PATHWAY
BIP	Positional_gene_sets	chr13q34	69	2	0.0141489	0.705088	PROZ:CUL4A	http://www.gsea-msigdb.org/gsea/msigdb/cards/chr13q34
BIP	GWAScatalog	Parkinson's disease	165	2	0.0695796	0.709478	TLR9:TLR9:STAB1
BIP	microRNA_targets	TGGTGCT_MIR29A_MIR29B_MIR29C	517	3	0.153566	0.722089	BCL11B:PCDHA6:PCDHA7	http://www.gsea-msigdb.org/gsea/msigdb/cards/TGGTGCT_MIR29A_MIR29B_MIR29C
BIP	Cancer_modules	MODULE_15	345	4	0.0128065	0.728027	FADS2:FADS1:TRANK1:CD47	http://www.gsea-msigdb.org/gsea/msigdb/cards/MODULE_15
BIP	Cancer_modules	MODULE_45	554	5	0.0150519	0.728027	HTR6:FADS1:TRANK1:STAB1:BTN3A2	http://www.gsea-msigdb.org/gsea/msigdb/cards/MODULE_45
BIP	Cancer_modules	MODULE_107	75	2	0.0165689	0.728027	PROZ:FURIN	http://www.gsea-msigdb.org/gsea/msigdb/cards/MODULE_107
BIP	Cancer_modules	MODULE_33	375	4	0.0168916	0.728027	FURIN:STAB1:ITIH1:RPS6KA2	http://www.gsea-msigdb.org/gsea/msigdb/cards/MODULE_33
BIP	Positional_gene_sets	chr2q11	82	2	0.0195981	0.741457	ASTL:STARD7	http://www.gsea-msigdb.org/gsea/msigdb/cards/chr2q11
BIP	Positional_gene_sets	chr11q12	219	3	0.0198383	0.741457	FADS2:FADS1:MIR1908	http://www.gsea-msigdb.org/gsea/msigdb/cards/chr11q12
BIP	GWAScatalog	Spherical equivalent or myopia (age of diagnosis)	171	2	0.0740147	0.74211	GATAD2A:SCAND3
BIP	GWAScatalog	Eosinophil counts	174	2	0.0762658	0.744207	FADS1:PCDHA6
BIP	microRNA_targets	TATTATA_MIR374	285	2	0.171287	0.750307	CD47:SRPK2	http://www.gsea-msigdb.org/gsea/msigdb/cards/TATTATA_MIR374
BIP	microRNA_targets	ACTTTAT_MIR1425P	287	2	0.173148	0.750307	SHANK2:CUL4A	http://www.gsea-msigdb.org/gsea/msigdb/cards/ACTTTAT_MIR1425P
BIP	Cancer_modules	MODULE_274	82	2	0.0195981	0.752892	HTR6:GRIN2A	http://www.gsea-msigdb.org/gsea/msigdb/cards/MODULE_274
BIP	Cancer_modules	MODULE_209	85	2	0.0209622	0.752892	PROZ:FURIN	http://www.gsea-msigdb.org/gsea/msigdb/cards/MODULE_209
BIP	Oncogenic_signatures	CSR_LATE_UP.V1_DN	147	3	0.00680679	0.754599	FADS2:FADS1:CTSF	http://www.gsea-msigdb.org/gsea/msigdb/cards/CSR_LATE_UP.V1_DN
BIP	Oncogenic_signatures	JNK_DN.V1_UP	181	3	0.0119778	0.754599	HTR6:KCNN3:PROZ	http://www.gsea-msigdb.org/gsea/msigdb/cards/JNK_DN.V1_UP
BIP	Oncogenic_signatures	ESC_J1_UP_EARLY.V1_UP	181	3	0.0119778	0.754599	CUL4A:CD47:GRINA	http://www.gsea-msigdb.org/gsea/msigdb/cards/ESC_J1_UP_EARLY.V1_UP
BIP	TF_targets	TAATTA_CHX10_01	810	5	0.060977	0.759102	KCNN3:TBC1D21:ASPHD1:PCDHA6:SRPK2	http://www.gsea-msigdb.org/gsea/msigdb/cards/TAATTA_CHX10_01
BIP	microRNA_targets	GTGCCAA_MIR96	304	2	0.189097	0.760901	CACNA1C:STARD7	http://www.gsea-msigdb.org/gsea/msigdb/cards/GTGCCAA_MIR96
BIP	microRNA_targets	TTGCCAA_MIR182	326	2	0.210022	0.760901	PC:CD47	http://www.gsea-msigdb.org/gsea/msigdb/cards/TTGCCAA_MIR182
BIP	microRNA_targets	AAGCCAT_MIR135A_MIR135B	332	2	0.215773	0.763053	BCL11B:CD47	http://www.gsea-msigdb.org/gsea/msigdb/cards/AAGCCAT_MIR135A_MIR135B
BIP	microRNA_targets	AGCACTT_MIR93_MIR302A_MIR302B_MIR302C_MIR302D_MIR372_MIR373_MIR520E_MIR520A_MIR526B_MIR520B_MIR520C_MIR520D	341	2	0.224427	0.763053	PCDHA6:PCDHA7	http://www.gsea-msigdb.org/gsea/msigdb/cards/AGCACTT_MIR93_MIR302A_MIR302B_MIR302C_MIR302D_MIR372_MIR373_MIR520E_MIR520A_MIR526B_MIR520B_MIR520C_MIR520D
BIP	Positional_gene_sets	chr5q31	233	3	0.0233036	0.774198	PCDHA6:PCDHA7:PCDHB8	http://www.gsea-msigdb.org/gsea/msigdb/cards/chr5q31
BIP	GWAScatalog	Acne (severe)	188	2	0.0870506	0.799771	KIF15:MIR564
BIP	GWAScatalog	Total cholesterol levels	188	2	0.0870506	0.799771	FADS2:FADS1
BIP	GWAScatalog	Smoking status (ever vs never smokers)	188	2	0.0870506	0.799771	MUSTN1:MAD1L1
BIP	Computational_gene_sets	MODULE_124	96	3	0.00206165	0.801203	CUL4A:NEK4:MAD1L1	http://www.gsea-msigdb.org/gsea/msigdb/cards/MODULE_124
BIP	Computational_gene_sets	MODULE_489	30	2	0.00280141	0.801203	PRM2:MAD1L1	http://www.gsea-msigdb.org/gsea/msigdb/cards/MODULE_489
BIP	Oncogenic_signatures	BRCA1_DN.V1_DN	132	2	0.0469505	0.802458	PLEKHO1:GATAD2A	http://www.gsea-msigdb.org/gsea/msigdb/cards/BRCA1_DN.V1_DN
BIP	Oncogenic_signatures	ALK_DN.V1_DN	134	2	0.0482297	0.802458	PROZ:RBPJL	http://www.gsea-msigdb.org/gsea/msigdb/cards/ALK_DN.V1_DN
BIP	Oncogenic_signatures	MEL18_DN.V1_UP	135	2	0.048874	0.802458	KCNN3:FURIN	http://www.gsea-msigdb.org/gsea/msigdb/cards/MEL18_DN.V1_UP
BIP	Oncogenic_signatures	BMI1_DN_MEL18_DN.V1_UP	144	2	0.0548124	0.802458	PLEKHO1:KCNN3	http://www.gsea-msigdb.org/gsea/msigdb/cards/BMI1_DN_MEL18_DN.V1_UP
BIP	Oncogenic_signatures	E2F3_UP.V1_DN	150	2	0.0589058	0.802458	PC:HAPLN4	http://www.gsea-msigdb.org/gsea/msigdb/cards/E2F3_UP.V1_DN
BIP	Oncogenic_signatures	RAPA_EARLY_UP.V1_UP	159	2	0.0652372	0.802458	CTSF:CACNA1C	http://www.gsea-msigdb.org/gsea/msigdb/cards/RAPA_EARLY_UP.V1_UP
BIP	Oncogenic_signatures	SNF5_DN.V1_DN	164	2	0.0688494	0.802458	GATAD2A:RPS6KA2	http://www.gsea-msigdb.org/gsea/msigdb/cards/SNF5_DN.V1_DN
BIP	Oncogenic_signatures	MTOR_UP.V1_UP	170	2	0.0732693	0.802458	RCOR2:DFNA5	http://www.gsea-msigdb.org/gsea/msigdb/cards/MTOR_UP.V1_UP
BIP	Oncogenic_signatures	ESC_J1_UP_EARLY.V1_DN	176	2	0.0777786	0.802458	TLR9:TLR9:MAD1L1	http://www.gsea-msigdb.org/gsea/msigdb/cards/ESC_J1_UP_EARLY.V1_DN
BIP	Oncogenic_signatures	JAK2_DN.V1_UP	178	2	0.079301	0.802458	MATN4:RBPJL	http://www.gsea-msigdb.org/gsea/msigdb/cards/JAK2_DN.V1_UP
BIP	Oncogenic_signatures	CYCLIN_D1_UP.V1_UP	181	2	0.081602	0.802458	HTR6:MAD1L1	http://www.gsea-msigdb.org/gsea/msigdb/cards/CYCLIN_D1_UP.V1_UP
BIP	Oncogenic_signatures	RPS14_DN.V1_DN	183	2	0.0831475	0.802458	PC:KIF15	http://www.gsea-msigdb.org/gsea/msigdb/cards/RPS14_DN.V1_DN
BIP	Oncogenic_signatures	HOXA9_DN.V1_DN	184	2	0.0839237	0.802458	FADS2:FADS1	http://www.gsea-msigdb.org/gsea/msigdb/cards/HOXA9_DN.V1_DN
BIP	Oncogenic_signatures	CYCLIN_D1_KE_.V1_UP	186	2	0.0854827	0.802458	HTR6:MAD1L1	http://www.gsea-msigdb.org/gsea/msigdb/cards/CYCLIN_D1_KE_.V1_UP
BIP	Oncogenic_signatures	GCNP_SHH_UP_LATE.V1_UP	186	2	0.0854827	0.802458	CUL4A:GNL3	http://www.gsea-msigdb.org/gsea/msigdb/cards/GCNP_SHH_UP_LATE.V1_UP
BIP	Oncogenic_signatures	E2F1_UP.V1_UP	188	2	0.0870506	0.802458	CNIH2:DFNA5	http://www.gsea-msigdb.org/gsea/msigdb/cards/E2F1_UP.V1_UP
BIP	Oncogenic_signatures	PRC2_EED_UP.V1_DN	191	2	0.0894187	0.802458	FADS2:PC	http://www.gsea-msigdb.org/gsea/msigdb/cards/PRC2_EED_UP.V1_DN
BIP	Oncogenic_signatures	LEF1_UP.V1_UP	193	2	0.0910081	0.802458	PLEKHO1:FADS1	http://www.gsea-msigdb.org/gsea/msigdb/cards/LEF1_UP.V1_UP
BIP	Oncogenic_signatures	MEK_UP.V1_UP	196	2	0.0934078	0.802458	FADS2:NT5DC2	http://www.gsea-msigdb.org/gsea/msigdb/cards/MEK_UP.V1_UP
BIP	Cancer_modules	MODULE_172	92	2	0.0242936	0.805427	PROZ:FURIN	http://www.gsea-msigdb.org/gsea/msigdb/cards/MODULE_172
BIP	TF_targets	CTAWWWATA_RSRFC4_Q2	361	3	0.0689506	0.816871	CPNE7:ASB16:YJEFN3	http://www.gsea-msigdb.org/gsea/msigdb/cards/CTAWWWATA_RSRFC4_Q2
BIP	TF_targets	MYC_Q2	188	2	0.0870506	0.816871	RCOR2:CTSF	http://www.gsea-msigdb.org/gsea/msigdb/cards/MYC_Q2
BIP	TF_targets	MAZ_Q6	192	2	0.0902123	0.816871	RCOR2:FKBP2	http://www.gsea-msigdb.org/gsea/msigdb/cards/MAZ_Q6
BIP	TF_targets	NKX22_01	192	2	0.0902123	0.816871	CACNA1C:SRPK2	http://www.gsea-msigdb.org/gsea/msigdb/cards/NKX22_01
BIP	TF_targets	HEN1_01	200	2	0.0966361	0.816871	ASB16:NT5DC2	http://www.gsea-msigdb.org/gsea/msigdb/cards/HEN1_01
BIP	TF_targets	RTAAACA_FREAC2_01	931	5	0.0966962	0.816871	KCNN3:CNIH2:BCL11B:ASB16:SRPK2	http://www.gsea-msigdb.org/gsea/msigdb/cards/RTAAACA_FREAC2_01
BIP	TF_targets	TCF11MAFG_01	204	2	0.0998961	0.816871	SHANK2:PCDHA6	http://www.gsea-msigdb.org/gsea/msigdb/cards/TCF11MAFG_01
BIP	TF_targets	TFIII_Q6	208	2	0.103187	0.816871	RCOR2:SHANK2	http://www.gsea-msigdb.org/gsea/msigdb/cards/TFIII_Q6
BIP	TF_targets	TTANTCA_UNKNOWN	955	5	0.104834	0.816871	SHANK2:TBC1D21:GRIN2A:NT5DC2:SRPK2	http://www.gsea-msigdb.org/gsea/msigdb/cards/TTANTCA_UNKNOWN
BIP	TF_targets	RP58_01	211	2	0.105675	0.816871	RCOR2:CNIH2	http://www.gsea-msigdb.org/gsea/msigdb/cards/RP58_01
BIP	TF_targets	OCT1_02	211	2	0.105675	0.816871	KCNN3:CACNA1C	http://www.gsea-msigdb.org/gsea/msigdb/cards/OCT1_02
BIP	TF_targets	RSRFC4_Q2	216	2	0.109857	0.816871	ASB16:YJEFN3	http://www.gsea-msigdb.org/gsea/msigdb/cards/RSRFC4_Q2
BIP	TF_targets	LBP1_Q6	220	2	0.113234	0.816871	KCNN3:CNIH2	http://www.gsea-msigdb.org/gsea/msigdb/cards/LBP1_Q6
BIP	TF_targets	AHR_Q5	223	2	0.115785	0.816871	BCL11B:TSSK6	http://www.gsea-msigdb.org/gsea/msigdb/cards/AHR_Q5
BIP	TF_targets	GGGTGGRR_PAX4_03	1297	6	0.123448	0.816871	KCNN3:RCOR2:PRM2:ASPHD1:WFDC5:TRIM27	http://www.gsea-msigdb.org/gsea/msigdb/cards/GGGTGGRR_PAX4_03
BIP	TF_targets	MZF1_02	232	2	0.123525	0.816871	RCOR2:BCL11B	http://www.gsea-msigdb.org/gsea/msigdb/cards/MZF1_02
BIP	TF_targets	PIT1_Q6	232	2	0.123525	0.816871	CACNA1C:TBC1D21	http://www.gsea-msigdb.org/gsea/msigdb/cards/PIT1_Q6
BIP	TF_targets	LHX3_01	233	2	0.124392	0.816871	KCNN3:SRPK2	http://www.gsea-msigdb.org/gsea/msigdb/cards/LHX3_01
BIP	TF_targets	OCT1_04	234	2	0.125261	0.816871	CACNA1C:BCL11B	http://www.gsea-msigdb.org/gsea/msigdb/cards/OCT1_04
BIP	TF_targets	ATF1_Q6	236	2	0.127004	0.816871	ASPHD1:SPATC1	http://www.gsea-msigdb.org/gsea/msigdb/cards/ATF1_Q6
BIP	TF_targets	NKX3A_01	236	2	0.127004	0.816871	KCNN3:CACNA1C	http://www.gsea-msigdb.org/gsea/msigdb/cards/NKX3A_01
BIP	TF_targets	SP1_01	237	2	0.127878	0.816871	BCL11B:GRIN2A	http://www.gsea-msigdb.org/gsea/msigdb/cards/SP1_01
BIP	TF_targets	CHOP_01	237	2	0.127878	0.816871	SRPK2:SPATC1	http://www.gsea-msigdb.org/gsea/msigdb/cards/CHOP_01
BIP	TF_targets	POU6F1_01	238	2	0.128753	0.816871	CACNA1C:GRIN2A	http://www.gsea-msigdb.org/gsea/msigdb/cards/POU6F1_01
BIP	TF_targets	GCM_Q2	239	2	0.12963	0.816871	ANKRD11:SRPK2	http://www.gsea-msigdb.org/gsea/msigdb/cards/GCM_Q2
BIP	TF_targets	TEL2_Q6	239	2	0.12963	0.816871	FURIN:GATAD2A	http://www.gsea-msigdb.org/gsea/msigdb/cards/TEL2_Q6
BIP	TF_targets	ELF1_Q6	240	2	0.130508	0.816871	ASPHD1:STAB1	http://www.gsea-msigdb.org/gsea/msigdb/cards/ELF1_Q6
BIP	TF_targets	EVI1_04	241	2	0.131387	0.816871	CACNA1C:BCL11B	http://www.gsea-msigdb.org/gsea/msigdb/cards/EVI1_04
BIP	TF_targets	E2F1_Q3_01	246	2	0.135805	0.816871	FKBP2:GRIN2A	http://www.gsea-msigdb.org/gsea/msigdb/cards/E2F1_Q3_01
BIP	TF_targets	SP1_Q6_01	247	2	0.136692	0.816871	RCOR2:ASPHD1	http://www.gsea-msigdb.org/gsea/msigdb/cards/SP1_Q6_01
BIP	TF_targets	SP3_Q3	247	2	0.136692	0.816871	GRIN2A:ASPHD1	http://www.gsea-msigdb.org/gsea/msigdb/cards/SP3_Q3
BIP	TF_targets	HFH1_01	248	2	0.137581	0.816871	SHANK2:BCL11B	http://www.gsea-msigdb.org/gsea/msigdb/cards/HFH1_01
BIP	TF_targets	NFMUE1_Q6	248	2	0.137581	0.816871	BCL11B:KIF15	http://www.gsea-msigdb.org/gsea/msigdb/cards/NFMUE1_Q6
BIP	TF_targets	MYOD_Q6	249	2	0.138471	0.816871	KCNN3:RBM26	http://www.gsea-msigdb.org/gsea/msigdb/cards/MYOD_Q6
BIP	TF_targets	GATA1_02	249	2	0.138471	0.816871	CACNA1C:FURIN	http://www.gsea-msigdb.org/gsea/msigdb/cards/GATA1_02
BIP	TF_targets	NERF_Q2	250	2	0.139363	0.816871	FURIN:GATAD2A	http://www.gsea-msigdb.org/gsea/msigdb/cards/NERF_Q2
BIP	TF_targets	HMGIY_Q6	250	2	0.139363	0.816871	CNIH2:ANKRD11	http://www.gsea-msigdb.org/gsea/msigdb/cards/HMGIY_Q6
BIP	TF_targets	ETS_Q4	250	2	0.139363	0.816871	FURIN:GATAD2A	http://www.gsea-msigdb.org/gsea/msigdb/cards/ETS_Q4
BIP	TF_targets	CACGTG_MYC_Q2	1050	5	0.14023	0.816871	RCOR2:CTSF:BCL11B:GRIN2A:ASPHD1	http://www.gsea-msigdb.org/gsea/msigdb/cards/CACGTG_MYC_Q2
BIP	TF_targets	TAL1ALPHAE47_01	251	2	0.140255	0.816871	RCOR2:BCL11B	http://www.gsea-msigdb.org/gsea/msigdb/cards/TAL1ALPHAE47_01
BIP	TF_targets	CREB_Q3	252	2	0.14115	0.816871	SHANK2:TRIM27	http://www.gsea-msigdb.org/gsea/msigdb/cards/CREB_Q3
BIP	TF_targets	E47_02	253	2	0.142045	0.816871	RBM26:PCDHA6	http://www.gsea-msigdb.org/gsea/msigdb/cards/E47_02
BIP	TF_targets	AP2_Q3	254	2	0.142941	0.816871	BCL11B:STAB1	http://www.gsea-msigdb.org/gsea/msigdb/cards/AP2_Q3
BIP	TF_targets	USF2_Q6	255	2	0.143839	0.816871	RCOR2:CTSF	http://www.gsea-msigdb.org/gsea/msigdb/cards/USF2_Q6
BIP	TF_targets	CREB_02	255	2	0.143839	0.816871	SHANK2:ASPHD1	http://www.gsea-msigdb.org/gsea/msigdb/cards/CREB_02
BIP	TF_targets	ZIC3_01	255	2	0.143839	0.816871	RCOR2:OSBPL2	http://www.gsea-msigdb.org/gsea/msigdb/cards/ZIC3_01
BIP	TF_targets	AMEF2_Q6	256	2	0.144738	0.816871	ASB16:STARD7	http://www.gsea-msigdb.org/gsea/msigdb/cards/AMEF2_Q6
BIP	TF_targets	AAAYWAACM_HFH4_01	258	2	0.14654	0.816871	BCL11B:ANKRD11	http://www.gsea-msigdb.org/gsea/msigdb/cards/AAAYWAACM_HFH4_01
BIP	TF_targets	CP2_01	258	2	0.14654	0.816871	RCOR2:FKBP2	http://www.gsea-msigdb.org/gsea/msigdb/cards/CP2_01
BIP	TF_targets	TAL1BETAITF2_01	259	2	0.147442	0.816871	RCOR2:BCL11B	http://www.gsea-msigdb.org/gsea/msigdb/cards/TAL1BETAITF2_01
BIP	TF_targets	PXR_Q2	260	2	0.148346	0.816871	FKBP2:CNIH2	http://www.gsea-msigdb.org/gsea/msigdb/cards/PXR_Q2
BIP	TF_targets	MYCMAX_03	261	2	0.149251	0.816871	CTSF:ASPHD1	http://www.gsea-msigdb.org/gsea/msigdb/cards/MYCMAX_03
BIP	TF_targets	CDX2_Q5	261	2	0.149251	0.816871	CACNA1C:SRPK2	http://www.gsea-msigdb.org/gsea/msigdb/cards/CDX2_Q5
BIP	TF_targets	DR4_Q2	262	2	0.150157	0.816871	TMCO4:FKBP2	http://www.gsea-msigdb.org/gsea/msigdb/cards/DR4_Q2
BIP	TF_targets	MYOD_01	263	2	0.151064	0.816871	KCNN3:SHANK2	http://www.gsea-msigdb.org/gsea/msigdb/cards/MYOD_01
BIP	TF_targets	OCT1_B	263	2	0.151064	0.816871	KCNN3:CACNA1C	http://www.gsea-msigdb.org/gsea/msigdb/cards/OCT1_B
BIP	TF_targets	LMO2COM_01	263	2	0.151064	0.816871	KCNN3:PCDHA6	http://www.gsea-msigdb.org/gsea/msigdb/cards/LMO2COM_01
BIP	TF_targets	OCT1_01	265	2	0.152882	0.816871	KCNN3:CACNA1C	http://www.gsea-msigdb.org/gsea/msigdb/cards/OCT1_01
BIP	TF_targets	NF1_Q6	269	2	0.156531	0.816871	RCOR2:CACNA1C	http://www.gsea-msigdb.org/gsea/msigdb/cards/NF1_Q6
BIP	TF_targets	EFC_Q6	269	2	0.156531	0.816871	KCNN3:PACSIN2	http://www.gsea-msigdb.org/gsea/msigdb/cards/EFC_Q6
BIP	TF_targets	GR_Q6	269	2	0.156531	0.816871	RCOR2:SRPK2	http://www.gsea-msigdb.org/gsea/msigdb/cards/GR_Q6
BIP	TF_targets	CACCCBINDINGFACTOR_Q6	271	2	0.158361	0.816871	RCOR2:FKBP2	http://www.gsea-msigdb.org/gsea/msigdb/cards/CACCCBINDINGFACTOR_Q6
BIP	TF_targets	MYCMAX_02	273	2	0.160196	0.816871	RCOR2:RBM26	http://www.gsea-msigdb.org/gsea/msigdb/cards/MYCMAX_02
BIP	TF_targets	VDR_Q6	275	2	0.162035	0.816871	RCOR2:GRIN2A	http://www.gsea-msigdb.org/gsea/msigdb/cards/VDR_Q6
BIP	TF_targets	IK1_01	275	2	0.162035	0.816871	PACSIN2:NEK4	http://www.gsea-msigdb.org/gsea/msigdb/cards/IK1_01
BIP	TF_targets	RFX1_02	279	2	0.165724	0.828622	CNIH2:OSBPL2	http://www.gsea-msigdb.org/gsea/msigdb/cards/RFX1_02
BIP	TF_targets	USF_C	283	2	0.169429	0.836143	CTSF:GRIN2A	http://www.gsea-msigdb.org/gsea/msigdb/cards/USF_C
BIP	Chemical_and_Genetic_pertubation	ACEVEDO_LIVER_CANCER_DN	537	6	0.00282419	0.847771	CTSF:FURIN:HAPLN4:STAB1:ITIH1:MSRA	http://www.gsea-msigdb.org/gsea/msigdb/cards/ACEVEDO_LIVER_CANCER_DN
BIP	TF_targets	TGACAGNY_MEIS1_01	839	4	0.177066	0.848385	RCOR2:SHANK2:CD47:SRPK2	http://www.gsea-msigdb.org/gsea/msigdb/cards/TGACAGNY_MEIS1_01
BIP	TF_targets	GTGGGTGK_UNKNOWN	295	2	0.180626	0.848385	RCOR2:SHANK2	http://www.gsea-msigdb.org/gsea/msigdb/cards/GTGGGTGK_UNKNOWN
BIP	Cancer_modules	MODULE_24	444	4	0.0291322	0.849312	FADS2:FADS1:STAB1:ITIH1	http://www.gsea-msigdb.org/gsea/msigdb/cards/MODULE_24
BIP	Cancer_modules	MODULE_113	105	2	0.0310083	0.849312	KCNN3:PROZ	http://www.gsea-msigdb.org/gsea/msigdb/cards/MODULE_113
BIP	Cancer_modules	MODULE_147	107	2	0.0320997	0.849312	FADS1:GATAD2A	http://www.gsea-msigdb.org/gsea/msigdb/cards/MODULE_147
BIP	TF_targets	YCATTAA_UNKNOWN	563	3	0.182931	0.851817	CNIH2:FURIN:MSRA	http://www.gsea-msigdb.org/gsea/msigdb/cards/YCATTAA_UNKNOWN
BIP	GWAScatalog	Rheumatoid arthritis	204	2	0.0998961	0.859296	FADS2:FADS1
BIP	Chemical_and_Genetic_pertubation	BLALOCK_ALZHEIMERS_DISEASE_INCIPIENT_UP	381	5	0.00324459	0.859322	FADS1:PC:CUL4A:NMB:SRPK2	http://www.gsea-msigdb.org/gsea/msigdb/cards/BLALOCK_ALZHEIMERS_DISEASE_INCIPIENT_UP
BIP	Chemical_and_Genetic_pertubation	ONGUSAHA_TP53_TARGETS	33	2	0.00338316	0.859322	CTSF:MATN4	http://www.gsea-msigdb.org/gsea/msigdb/cards/ONGUSAHA_TP53_TARGETS
BIP	TF_targets	GCTNWTTGK_UNKNOWN	302	2	0.18721	0.865135	RCOR2:STARD7	http://www.gsea-msigdb.org/gsea/msigdb/cards/GCTNWTTGK_UNKNOWN
BIP	microRNA_targets	AATGTGA_MIR23A_MIR23B	419	2	0.30001	0.884031	SHANK2:BCL11B	http://www.gsea-msigdb.org/gsea/msigdb/cards/AATGTGA_MIR23A_MIR23B
BIP	TF_targets	CAGCTG_AP4_Q5	1517	6	0.205276	0.894415	KCNN3:RCOR2:CNIH2:BCL11B:ASB16:CD47	http://www.gsea-msigdb.org/gsea/msigdb/cards/CAGCTG_AP4_Q5
BIP	Curated_gene_sets	ACEVEDO_LIVER_CANCER_DN	537	6	0.00282419	0.913875	CTSF:FURIN:HAPLN4:STAB1:ITIH1:MSRA	http://www.gsea-msigdb.org/gsea/msigdb/cards/ACEVEDO_LIVER_CANCER_DN
BIP	TF_targets	WTGAAAT_UNKNOWN	616	3	0.218454	0.916483	BCL11B:ANKRD11:SRPK2	http://www.gsea-msigdb.org/gsea/msigdb/cards/WTGAAAT_UNKNOWN
BIP	TF_targets	TGGAAA_NFAT_Q4_01	1900	7	0.227985	0.916483	CNIH2:SHANK2:CACNA1C:RBM26:NMB:PCDHA6:SRPK2	http://www.gsea-msigdb.org/gsea/msigdb/cards/TGGAAA_NFAT_Q4_01
BIP	TF_targets	RCGCANGCGY_NRF1_Q6	942	4	0.232811	0.916483	FKBP2:CTSF:TSSK6:NT5DC2	http://www.gsea-msigdb.org/gsea/msigdb/cards/RCGCANGCGY_NRF1_Q6
BIP	TF_targets	TATAAA_TATA_01	1292	5	0.249294	0.916483	KCNN3:FURIN:PRM2:ASB16:HIST1H4D	http://www.gsea-msigdb.org/gsea/msigdb/cards/TATAAA_TATA_01
BIP	TF_targets	GTGACGY_E4F1_Q6	661	3	0.24967	0.916483	BCL11B:ASPHD1:TSSK6	http://www.gsea-msigdb.org/gsea/msigdb/cards/GTGACGY_E4F1_Q6
BIP	TF_targets	CTTTAAR_UNKNOWN	980	4	0.254425	0.916483	SHANK2:BCL11B:PACSIN2:SRPK2	http://www.gsea-msigdb.org/gsea/msigdb/cards/CTTTAAR_UNKNOWN
BIP	TF_targets	YTATTTTNR_MEF2_02	702	3	0.278686	0.916483	KCNN3:YJEFN3:PCDHA6	http://www.gsea-msigdb.org/gsea/msigdb/cards/YTATTTTNR_MEF2_02
BIP	TF_targets	SMTTTTGT_UNKNOWN	407	2	0.288384	0.916483	KCNN3:SRPK2	http://www.gsea-msigdb.org/gsea/msigdb/cards/SMTTTTGT_UNKNOWN
BIP	TF_targets	TGCCAAR_NF1_Q6	717	3	0.289395	0.916483	RCOR2:CACNA1C:TSSK6	http://www.gsea-msigdb.org/gsea/msigdb/cards/TGCCAAR_NF1_Q6
BIP	TF_targets	TGACCTY_ERR1_Q2	1055	4	0.298215	0.916483	KCNN3:RCOR2:RPS6KA2:SPATC1	http://www.gsea-msigdb.org/gsea/msigdb/cards/TGACCTY_ERR1_Q2
BIP	TF_targets	GCCATNTTG_YY1_Q6	432	2	0.312574	0.916483	SHANK2:KIF15	http://www.gsea-msigdb.org/gsea/msigdb/cards/GCCATNTTG_YY1_Q6
BIP	TF_targets	MGGAAGTG_GABP_B	768	3	0.326011	0.916483	FURIN:ASPHD1:GATAD2A	http://www.gsea-msigdb.org/gsea/msigdb/cards/MGGAAGTG_GABP_B
BIP	TF_targets	TGANTCA_AP1_C	1133	4	0.344722	0.916483	FURIN:TSSK6:DFNA5:SRPK2	http://www.gsea-msigdb.org/gsea/msigdb/cards/TGANTCA_AP1_C
BIP	TF_targets	GATTGGY_NFY_Q6_01	1161	4	0.361517	0.916483	FADS1:ANKRD11:STARD7:NT5DC2	http://www.gsea-msigdb.org/gsea/msigdb/cards/GATTGGY_NFY_Q6_01
BIP	TF_targets	RGAGGAARY_PU1_Q6	506	2	0.382946	0.916483	ASPHD1:STAB1	http://www.gsea-msigdb.org/gsea/msigdb/cards/RGAGGAARY_PU1_Q6
BIP	TF_targets	WTTGKCTG_UNKNOWN	519	2	0.395027	0.916483	ASPHD1:ANKRD11	http://www.gsea-msigdb.org/gsea/msigdb/cards/WTTGKCTG_UNKNOWN
BIP	TF_targets	TGCGCANK_UNKNOWN	554	2	0.427016	0.916483	FKBP2:CD47	http://www.gsea-msigdb.org/gsea/msigdb/cards/TGCGCANK_UNKNOWN
BIP	microRNA_targets	ACTGTGA_MIR27A_MIR27B	474	2	0.35281	0.917307	GATAD2A:STARD7	http://www.gsea-msigdb.org/gsea/msigdb/cards/ACTGTGA_MIR27A_MIR27B
BIP	TF_targets	GGGYGTGNY_UNKNOWN	681	2	0.535129	0.935326	RCOR2:FKBP2	http://www.gsea-msigdb.org/gsea/msigdb/cards/GGGYGTGNY_UNKNOWN
BIP	Cancer_modules	MODULE_16	499	4	0.0418838	0.9501	FADS2:FADS1:NMB:CD47	http://www.gsea-msigdb.org/gsea/msigdb/cards/MODULE_16
BIP	GO_bp	GO_INTERFERON_GAMMA_PRODUCTION	104	4	0.000162525	0.951051	TLR9:TLR9:CD47:BTN3A2:TRIM27	http://www.gsea-msigdb.org/gsea/msigdb/cards/GO_INTERFERON_GAMMA_PRODUCTION
BIP	GO_bp	GO_ALPHA_LINOLENIC_ACID_METABOLIC_PROCESS	13	2	0.000516973	0.951051	FADS2:FADS1	http://www.gsea-msigdb.org/gsea/msigdb/cards/GO_ALPHA_LINOLENIC_ACID_METABOLIC_PROCESS
BIP	GO_bp	GO_REGULATION_OF_GLUTAMATE_RECEPTOR_SIGNALING_PATHWAY	61	3	0.000554391	0.951051	CNIH2:SHANK2:GRIN2A	http://www.gsea-msigdb.org/gsea/msigdb/cards/GO_REGULATION_OF_GLUTAMATE_RECEPTOR_SIGNALING_PATHWAY
BIP	GO_bp	GO_REGULATION_OF_NEUROTRANSMITTER_RECEPTOR_ACTIVITY	69	3	0.000795092	0.951051	CNIH2:SHANK2:GRIN2A	http://www.gsea-msigdb.org/gsea/msigdb/cards/GO_REGULATION_OF_NEUROTRANSMITTER_RECEPTOR_ACTIVITY
BIP	GO_bp	GO_LINOLEIC_ACID_METABOLIC_PROCESS	17	2	0.000895304	0.951051	FADS2:FADS1	http://www.gsea-msigdb.org/gsea/msigdb/cards/GO_LINOLEIC_ACID_METABOLIC_PROCESS
BIP	GO_bp	GO_INTERFERON_GAMMA_SECRETION	18	2	0.00100551	0.951051	BTN3A2:TRIM27	http://www.gsea-msigdb.org/gsea/msigdb/cards/GO_INTERFERON_GAMMA_SECRETION
BIP	GO_bp	GO_NEGATIVE_REGULATION_OF_IMMUNE_SYSTEM_PROCESS	439	6	0.00102313	0.951051	CUL4A:TLR9:TLR9:CD47:HIST1H4D:TRIM27:MAD1L1	http://www.gsea-msigdb.org/gsea/msigdb/cards/GO_NEGATIVE_REGULATION_OF_IMMUNE_SYSTEM_PROCESS
BIP	GO_bp	GO_NEGATIVE_REGULATION_OF_HYDROLASE_ACTIVITY	440	6	0.00103516	0.951051	RBM26:FURIN:WFDC5:WFDC12:TLR9:TLR9:ITIH1	http://www.gsea-msigdb.org/gsea/msigdb/cards/GO_NEGATIVE_REGULATION_OF_HYDROLASE_ACTIVITY
BIP	Oncogenic_signatures	STK33_SKM_DN	269	2	0.156531	0.952251	KCNN3:MUSTN1	http://www.gsea-msigdb.org/gsea/msigdb/cards/STK33_SKM_DN
BIP	Oncogenic_signatures	TBK1.DF_UP	283	2	0.169429	0.952251	OSBPL2:GRINA	http://www.gsea-msigdb.org/gsea/msigdb/cards/TBK1.DF_UP
BIP	Curated_gene_sets	BLALOCK_ALZHEIMERS_DISEASE_INCIPIENT_UP	381	5	0.00324459	0.979513	FADS1:PC:CUL4A:NMB:SRPK2	http://www.gsea-msigdb.org/gsea/msigdb/cards/BLALOCK_ALZHEIMERS_DISEASE_INCIPIENT_UP
BIP	Curated_gene_sets	ONGUSAHA_TP53_TARGETS	33	2	0.00338316	0.979513	CTSF:MATN4	http://www.gsea-msigdb.org/gsea/msigdb/cards/ONGUSAHA_TP53_TARGETS
BIP	TF_targets	AACTTT_UNKNOWN	1917	5	0.569223	0.986437	RCOR2:SHANK2:BCL11B:PACSIN2:RPS6KA2	http://www.gsea-msigdb.org/gsea/msigdb/cards/AACTTT_UNKNOWN
BIP	Cancer_modules	MODULE_19	306	3	0.0463317	0.998448	FADS2:FADS1:STAB1	http://www.gsea-msigdb.org/gsea/msigdb/cards/MODULE_19
BIP	GO_bp	GO_REGULATION_OF_CATION_TRANSMEMBRANE_TRANSPORT	327	5	0.00167664	1	CNIH2:SHANK2:CACNA1C:GRIN2A:TLR9:TLR9	http://www.gsea-msigdb.org/gsea/msigdb/cards/GO_REGULATION_OF_CATION_TRANSMEMBRANE_TRANSPORT
BIP	GO_bp	GO_NEGATIVE_REGULATION_OF_TRANSPORT	490	6	0.00178924	1	CNIH2:NMB:PACSIN2:TLR9:TLR9:CD47:TRIM27	http://www.gsea-msigdb.org/gsea/msigdb/cards/GO_NEGATIVE_REGULATION_OF_TRANSPORT
BIP	GO_bp	GO_REGULATION_OF_AMPA_RECEPTOR_ACTIVITY	25	2	0.00194839	1	CNIH2:SHANK2	http://www.gsea-msigdb.org/gsea/msigdb/cards/GO_REGULATION_OF_AMPA_RECEPTOR_ACTIVITY
BIP	GO_bp	GO_GLUTAMATE_RECEPTOR_SIGNALING_PATHWAY	97	3	0.00212348	1	CNIH2:SHANK2:GRIN2A	http://www.gsea-msigdb.org/gsea/msigdb/cards/GO_GLUTAMATE_RECEPTOR_SIGNALING_PATHWAY
BIP	GO_bp	GO_MOVEMENT_IN_ENVIRONMENT_OF_OTHER_ORGANISM_INVOLVED_IN_SYMBIOTIC_INTERACTION	32	2	0.00318348	1	PC:TRIM27	http://www.gsea-msigdb.org/gsea/msigdb/cards/GO_MOVEMENT_IN_ENVIRONMENT_OF_OTHER_ORGANISM_INVOLVED_IN_SYMBIOTIC_INTERACTION
BIP	GO_bp	GO_REGULATION_OF_NMDA_RECEPTOR_ACTIVITY	33	2	0.00338316	1	CNIH2:GRIN2A	http://www.gsea-msigdb.org/gsea/msigdb/cards/GO_REGULATION_OF_NMDA_RECEPTOR_ACTIVITY
BIP	GO_bp	GO_NEGATIVE_REGULATION_OF_PEPTIDASE_ACTIVITY	246	4	0.00398486	1	FURIN:WFDC5:WFDC12:ITIH1	http://www.gsea-msigdb.org/gsea/msigdb/cards/GO_NEGATIVE_REGULATION_OF_PEPTIDASE_ACTIVITY
BIP	GO_bp	GO_NEGATIVE_REGULATION_OF_CATALYTIC_ACTIVITY	779	7	0.0042391	1	RBM26:FURIN:WFDC5:WFDC12:TLR9:TLR9:ITIH1:TRIM27	http://www.gsea-msigdb.org/gsea/msigdb/cards/GO_NEGATIVE_REGULATION_OF_CATALYTIC_ACTIVITY
BIP	GO_bp	GO_NUCLEUS_ORGANIZATION	127	3	0.00454061	1	PRM2:TSSK6:SRPK2	http://www.gsea-msigdb.org/gsea/msigdb/cards/GO_NUCLEUS_ORGANIZATION
BIP	GO_bp	GO_UNSATURATED_FATTY_ACID_BIOSYNTHETIC_PROCESS	40	2	0.00493919	1	FADS2:FADS1	http://www.gsea-msigdb.org/gsea/msigdb/cards/GO_UNSATURATED_FATTY_ACID_BIOSYNTHETIC_PROCESS
BIP	GO_bp	GO_REGULATION_OF_PEPTIDASE_ACTIVITY	422	5	0.00499511	1	FURIN:GRIN2A:WFDC5:WFDC12:ITIH1	http://www.gsea-msigdb.org/gsea/msigdb/cards/GO_REGULATION_OF_PEPTIDASE_ACTIVITY
BIP	GO_bp	GO_REGULATION_OF_NEUROLOGICAL_SYSTEM_PROCESS	133	3	0.0051628	1	CNIH2:SHANK2:GRIN2A	http://www.gsea-msigdb.org/gsea/msigdb/cards/GO_REGULATION_OF_NEUROLOGICAL_SYSTEM_PROCESS
BIP	GO_bp	GO_REGULATION_OF_TRANSPORTER_ACTIVITY	269	4	0.00545919	1	CNIH2:SHANK2:GRIN2A:TLR9:TLR9	http://www.gsea-msigdb.org/gsea/msigdb/cards/GO_REGULATION_OF_TRANSPORTER_ACTIVITY
BIP	GO_bp	GO_REGULATION_OF_VIRAL_LIFE_CYCLE	138	3	0.00571867	1	PC:TRIM27:SRPK2	http://www.gsea-msigdb.org/gsea/msigdb/cards/GO_REGULATION_OF_VIRAL_LIFE_CYCLE
BIP	GO_bp	GO_CATION_TRANSMEMBRANE_TRANSPORT	827	7	0.00584648	1	KCNN3:CNIH2:SHANK2:CACNA1C:GRIN2A:SPG7:TLR9:TLR9	http://www.gsea-msigdb.org/gsea/msigdb/cards/GO_CATION_TRANSMEMBRANE_TRANSPORT
BIP	GO_bp	GO_TUMOR_NECROSIS_FACTOR_SUPERFAMILY_CYTOKINE_PRODUCTION	141	3	0.00606876	1	TLR9:TLR9:CD47:TRIM27	http://www.gsea-msigdb.org/gsea/msigdb/cards/GO_TUMOR_NECROSIS_FACTOR_SUPERFAMILY_CYTOKINE_PRODUCTION
BIP	GO_bp	GO_THYMUS_DEVELOPMENT	46	2	0.00648803	1	BCL11B:MAD1L1	http://www.gsea-msigdb.org/gsea/msigdb/cards/GO_THYMUS_DEVELOPMENT
BIP	GO_bp	GO_DNA_CONFORMATION_CHANGE	288	4	0.00692266	1	CUL4A:PRM2:TSSK6:HIST1H4D	http://www.gsea-msigdb.org/gsea/msigdb/cards/GO_DNA_CONFORMATION_CHANGE
BIP	GO_bp	GO_INTERLEUKIN_10_PRODUCTION	48	2	0.00704726	1	TLR9:TLR9:CD47	http://www.gsea-msigdb.org/gsea/msigdb/cards/GO_INTERLEUKIN_10_PRODUCTION
BIP	GO_bp	GO_REGULATION_OF_ION_TRANSMEMBRANE_TRANSPORT	464	5	0.00739666	1	CNIH2:SHANK2:CACNA1C:GRIN2A:TLR9:TLR9	http://www.gsea-msigdb.org/gsea/msigdb/cards/GO_REGULATION_OF_ION_TRANSMEMBRANE_TRANSPORT
BIP	GO_bp	GO_INTERLEUKIN_12_PRODUCTION	50	2	0.00762756	1	TLR9:TLR9:CD47	http://www.gsea-msigdb.org/gsea/msigdb/cards/GO_INTERLEUKIN_12_PRODUCTION
BIP	GO_bp	GO_DIVALENT_INORGANIC_CATION_TRANSPORT	470	5	0.00779561	1	CACNA1C:GRIN2A:SPG7:TLR9:TLR9:TRIM27	http://www.gsea-msigdb.org/gsea/msigdb/cards/GO_DIVALENT_INORGANIC_CATION_TRANSPORT
BIP	GO_bp	GO_ZYMOGEN_ACTIVATION	51	2	0.00792555	1	FURIN:GRIN2A	http://www.gsea-msigdb.org/gsea/msigdb/cards/GO_ZYMOGEN_ACTIVATION
BIP	GO_bp	GO_REGULATION_OF_ION_TRANSPORT	672	6	0.00828807	1	CNIH2:SHANK2:CACNA1C:GRIN2A:TLR9:TLR9:TRIM27	http://www.gsea-msigdb.org/gsea/msigdb/cards/GO_REGULATION_OF_ION_TRANSPORT
BIP	GO_bp	GO_AXONAL_TRANSPORT	54	2	0.00885051	1	CNIH2:SPG7	http://www.gsea-msigdb.org/gsea/msigdb/cards/GO_AXONAL_TRANSPORT
BIP	GO_bp	GO_CALCIUM_ION_TRANSMEMBRANE_TRANSPORT	310	4	0.00891717	1	CACNA1C:GRIN2A:SPG7:TLR9:TLR9	http://www.gsea-msigdb.org/gsea/msigdb/cards/GO_CALCIUM_ION_TRANSMEMBRANE_TRANSPORT
BIP	GO_bp	GO_HOMOPHILIC_CELL_ADHESION_VIA_PLASMA_MEMBRANE_ADHESION_MOLECULES	163	3	0.0090273	1	PCDHA6:PCDHA7:PCDHB8	http://www.gsea-msigdb.org/gsea/msigdb/cards/GO_HOMOPHILIC_CELL_ADHESION_VIA_PLASMA_MEMBRANE_ADHESION_MOLECULES
BIP	GO_bp	GO_REGULATION_OF_PROTEOLYSIS	689	6	0.00930693	1	FURIN:GRIN2A:ASTL:WFDC5:WFDC12:ITIH1	http://www.gsea-msigdb.org/gsea/msigdb/cards/GO_REGULATION_OF_PROTEOLYSIS
BIP	GO_bp	GO_VIRAL_LIFE_CYCLE	314	4	0.00931608	1	PC:FURIN:TRIM27:SRPK2	http://www.gsea-msigdb.org/gsea/msigdb/cards/GO_VIRAL_LIFE_CYCLE
BIP	GO_bp	GO_CATION_TRANSPORT	1136	8	0.00950917	1	KCNN3:CNIH2:SHANK2:CACNA1C:GRIN2A:SPG7:TLR9:TLR9:TRIM27	http://www.gsea-msigdb.org/gsea/msigdb/cards/GO_CATION_TRANSPORT
BIP	GO_bp	GO_NEGATIVE_REGULATION_OF_MULTI_ORGANISM_PROCESS	168	3	0.00979815	1	ASTL:TRIM27:SRPK2	http://www.gsea-msigdb.org/gsea/msigdb/cards/GO_NEGATIVE_REGULATION_OF_MULTI_ORGANISM_PROCESS
BIP	GO_bp	GO_POSITIVE_REGULATION_OF_VIRAL_LIFE_CYCLE	58	2	0.0101551	1	PC:SRPK2	http://www.gsea-msigdb.org/gsea/msigdb/cards/GO_POSITIVE_REGULATION_OF_VIRAL_LIFE_CYCLE
BIP	GO_bp	GO_ION_TRANSPORT	1647	10	0.0103619	1	KCNN3:CNIH2:SHANK2:CACNA1C:NMB:GRIN2A:SPG7:STARD7:TLR9:TLR9:TRIM27	http://www.gsea-msigdb.org/gsea/msigdb/cards/GO_ION_TRANSPORT
BIP	GO_bp	GO_REGULATION_OF_CATION_CHANNEL_ACTIVITY	172	3	0.0104417	1	CNIH2:SHANK2:GRIN2A	http://www.gsea-msigdb.org/gsea/msigdb/cards/GO_REGULATION_OF_CATION_CHANNEL_ACTIVITY
BIP	GO_bp	GO_REGULATION_OF_CELL_POPULATION_PROLIFERATION	1660	10	0.0109127	1	CUL4A:BCL11B:NMB:TLR9:TLR9:GNL3:CD47:RPS6KA2:MAD1L1:DFNA5:SRPK2	http://www.gsea-msigdb.org/gsea/msigdb/cards/GO_REGULATION_OF_CELL_POPULATION_PROLIFERATION
BIP	GO_bp	GO_SKELETAL_SYSTEM_DEVELOPMENT	514	5	0.0111903	1	ANKRD11:HAPLN4:MATN4:MUSTN1:PAX5	http://www.gsea-msigdb.org/gsea/msigdb/cards/GO_SKELETAL_SYSTEM_DEVELOPMENT
BIP	GO_bp	GO_NEGATIVE_REGULATION_OF_PROTEOLYSIS	333	4	0.0113699	1	FURIN:WFDC5:WFDC12:ITIH1	http://www.gsea-msigdb.org/gsea/msigdb/cards/GO_NEGATIVE_REGULATION_OF_PROTEOLYSIS
BIP	GO_bp	GO_NEGATIVE_REGULATION_OF_CALCIUM_ION_TRANSPORT	62	2	0.0115395	1	TLR9:TLR9:TRIM27	http://www.gsea-msigdb.org/gsea/msigdb/cards/GO_NEGATIVE_REGULATION_OF_CALCIUM_ION_TRANSPORT
BIP	GO_bp	GO_MALE_GAMETE_GENERATION	521	5	0.0118105	1	TBC1D21:PRM2:TSSK6:TRIM27:PAX5	http://www.gsea-msigdb.org/gsea/msigdb/cards/GO_MALE_GAMETE_GENERATION
BIP	GO_bp	GO_AXO_DENDRITIC_TRANSPORT	65	2	0.0126291	1	CNIH2:SPG7	http://www.gsea-msigdb.org/gsea/msigdb/cards/GO_AXO_DENDRITIC_TRANSPORT
BIP	GO_bp	GO_PROTEOLYSIS	1705	10	0.0129942	1	CTSF:PROZ:CUL4A:FURIN:GRIN2A:SPG7:ASTL:WFDC5:WFDC12:ITIH1	http://www.gsea-msigdb.org/gsea/msigdb/cards/GO_PROTEOLYSIS
BIP	GO_bp	GO_HEAD_DEVELOPMENT	759	6	0.0144605	1	HTR6:SHANK2:BCL11B:GRIN2A:ANKRD11:PAX5	http://www.gsea-msigdb.org/gsea/msigdb/cards/GO_HEAD_DEVELOPMENT
BIP	GO_bp	GO_REGULATION_OF_TRANSMEMBRANE_TRANSPORT	549	5	0.0145262	1	CNIH2:SHANK2:CACNA1C:GRIN2A:TLR9:TLR9	http://www.gsea-msigdb.org/gsea/msigdb/cards/GO_REGULATION_OF_TRANSMEMBRANE_TRANSPORT
BIP	GO_bp	GO_DNA_PACKAGING	195	3	0.014613	1	PRM2:TSSK6:HIST1H4D	http://www.gsea-msigdb.org/gsea/msigdb/cards/GO_DNA_PACKAGING
BIP	GO_bp	GO_CELL_CELL_RECOGNITION	71	2	0.0149371	1	ASTL:PCDHA7	http://www.gsea-msigdb.org/gsea/msigdb/cards/GO_CELL_CELL_RECOGNITION
BIP	GO_bp	GO_MONOCARBOXYLIC_ACID_BIOSYNTHETIC_PROCESS	197	3	0.0150142	1	FADS2:FADS1:OSBPL2	http://www.gsea-msigdb.org/gsea/msigdb/cards/GO_MONOCARBOXYLIC_ACID_BIOSYNTHETIC_PROCESS
BIP	GO_bp	GO_REGULATION_OF_HYDROLASE_ACTIVITY	1243	8	0.0156989	1	RBM26:TBC1D21:FURIN:GRIN2A:WFDC5:WFDC12:TLR9:TLR9:ITIH1	http://www.gsea-msigdb.org/gsea/msigdb/cards/GO_REGULATION_OF_HYDROLASE_ACTIVITY
BIP	GO_bp	GO_UNSATURATED_FATTY_ACID_METABOLIC_PROCESS	76	2	0.0169883	1	FADS2:FADS1	http://www.gsea-msigdb.org/gsea/msigdb/cards/GO_UNSATURATED_FATTY_ACID_METABOLIC_PROCESS
BIP	GO_bp	GO_CALCIUM_ION_IMPORT	77	2	0.0174121	1	CACNA1C:TRIM27	http://www.gsea-msigdb.org/gsea/msigdb/cards/GO_CALCIUM_ION_IMPORT
BIP	GO_bp	GO_PROTEIN_PROCESSING	209	3	0.0175517	1	FURIN:GRIN2A:ASTL	http://www.gsea-msigdb.org/gsea/msigdb/cards/GO_PROTEIN_PROCESSING
BIP	GO_bp	GO_SEXUAL_REPRODUCTION	797	6	0.0179677	1	TBC1D21:PRM2:TSSK6:ASTL:TRIM27:PAX5	http://www.gsea-msigdb.org/gsea/msigdb/cards/GO_SEXUAL_REPRODUCTION
BIP	GO_bp	GO_CYTOKINE_SECRETION	212	3	0.0182212	1	TLR9:TLR9:BTN3A2:TRIM27	http://www.gsea-msigdb.org/gsea/msigdb/cards/GO_CYTOKINE_SECRETION
BIP	GO_bp	GO_PROTEIN_LOCALIZATION_TO_SYNAPSE	80	2	0.0187105	1	CNIH2:GRIN2A	http://www.gsea-msigdb.org/gsea/msigdb/cards/GO_PROTEIN_LOCALIZATION_TO_SYNAPSE
BIP	GO_bp	GO_REGULATION_OF_TRANSPORT	1807	10	0.0188186	1	CNIH2:SHANK2:CACNA1C:RBM26:NMB:GRIN2A:PACSIN2:TLR9:TLR9:CD47:TRIM27	http://www.gsea-msigdb.org/gsea/msigdb/cards/GO_REGULATION_OF_TRANSPORT
BIP	GO_bp	GO_REGULATION_OF_MULTI_ORGANISM_PROCESS	390	4	0.0192081	1	PC:ASTL:TRIM27:SRPK2	http://www.gsea-msigdb.org/gsea/msigdb/cards/GO_REGULATION_OF_MULTI_ORGANISM_PROCESS
BIP	GO_bp	GO_REGULATION_OF_SYMBIOSIS_ENCOMPASSING_MUTUALISM_THROUGH_PARASITISM	219	3	0.0198383	1	PC:TRIM27:SRPK2	http://www.gsea-msigdb.org/gsea/msigdb/cards/GO_REGULATION_OF_SYMBIOSIS_ENCOMPASSING_MUTUALISM_THROUGH_PARASITISM
BIP	GO_bp	GO_LONG_CHAIN_FATTY_ACID_METABOLIC_PROCESS	84	2	0.0205032	1	FADS2:FADS1	http://www.gsea-msigdb.org/gsea/msigdb/cards/GO_LONG_CHAIN_FATTY_ACID_METABOLIC_PROCESS
BIP	GO_bp	GO_LONG_TERM_SYNAPTIC_POTENTIATION	86	2	0.0214255	1	SHANK2:GRIN2A	http://www.gsea-msigdb.org/gsea/msigdb/cards/GO_LONG_TERM_SYNAPTIC_POTENTIATION
BIP	GO_bp	GO_DNA_METABOLIC_PROCESS	832	6	0.0216819	1	CUL4A:BCL11B:GATAD2A:GNL3:HIST1H4D:SCAND3	http://www.gsea-msigdb.org/gsea/msigdb/cards/GO_DNA_METABOLIC_PROCESS
BIP	GO_bp	GO_ANTIGEN_PROCESSING_AND_PRESENTATION_OF_PEPTIDE_OR_POLYSACCHARIDE_ANTIGEN_VIA_MHC_CLASS_II	87	2	0.021893	1	CTSF:KIF15	http://www.gsea-msigdb.org/gsea/msigdb/cards/GO_ANTIGEN_PROCESSING_AND_PRESENTATION_OF_PEPTIDE_OR_POLYSACCHARIDE_ANTIGEN_VIA_MHC_CLASS_II
BIP	GO_bp	GO_ODONTOGENESIS_OF_DENTIN_CONTAINING_TOOTH	88	2	0.0223648	1	BCL11B:ANKRD11	http://www.gsea-msigdb.org/gsea/msigdb/cards/GO_ODONTOGENESIS_OF_DENTIN_CONTAINING_TOOTH
BIP	GO_bp	GO_PHOSPHOLIPID_BIOSYNTHETIC_PROCESS	230	3	0.0225351	1	FADS1:CPNE7:STARD7	http://www.gsea-msigdb.org/gsea/msigdb/cards/GO_PHOSPHOLIPID_BIOSYNTHETIC_PROCESS
BIP	GO_bp	GO_SYNAPTIC_TRANSMISSION_GLUTAMATERGIC	91	2	0.0238052	1	CNIH2:SHANK2	http://www.gsea-msigdb.org/gsea/msigdb/cards/GO_SYNAPTIC_TRANSMISSION_GLUTAMATERGIC
BIP	GO_bp	GO_NEGATIVE_REGULATION_OF_MYELOID_CELL_DIFFERENTIATION	92	2	0.0242936	1	CUL4A:HIST1H4D	http://www.gsea-msigdb.org/gsea/msigdb/cards/GO_NEGATIVE_REGULATION_OF_MYELOID_CELL_DIFFERENTIATION
BIP	GO_bp	GO_NEGATIVE_REGULATION_OF_VIRAL_PROCESS	92	2	0.0242936	1	TRIM27:SRPK2	http://www.gsea-msigdb.org/gsea/msigdb/cards/GO_NEGATIVE_REGULATION_OF_VIRAL_PROCESS
BIP	GO_bp	GO_SKELETAL_SYSTEM_MORPHOGENESIS	237	3	0.0243504	1	ANKRD11:MATN4:PAX5	http://www.gsea-msigdb.org/gsea/msigdb/cards/GO_SKELETAL_SYSTEM_MORPHOGENESIS
BIP	GO_bp	GO_REGULATION_OF_CALCIUM_ION_TRANSPORT	240	3	0.025152	1	CACNA1C:TLR9:TLR9:TRIM27	http://www.gsea-msigdb.org/gsea/msigdb/cards/GO_REGULATION_OF_CALCIUM_ION_TRANSPORT
BIP	GO_bp	GO_CELL_CELL_SIGNALING	1622	9	0.02519	1	HTR6:FADS1:CNIH2:SHANK2:CACNA1C:NMB:GRIN2A:PACSIN2:STAB1	http://www.gsea-msigdb.org/gsea/msigdb/cards/GO_CELL_CELL_SIGNALING
BIP	GO_bp	GO_ANATOMICAL_STRUCTURE_HOMEOSTASIS	427	4	0.0257353	1	ANKRD11:TLR9:TLR9:GNL3:HIST1H4D	http://www.gsea-msigdb.org/gsea/msigdb/cards/GO_ANATOMICAL_STRUCTURE_HOMEOSTASIS
BIP	GO_bp	GO_REGULATION_OF_MEMBRANE_POTENTIAL	428	4	0.0259281	1	CNIH2:SHANK2:CACNA1C:GRIN2A	http://www.gsea-msigdb.org/gsea/msigdb/cards/GO_REGULATION_OF_MEMBRANE_POTENTIAL
BIP	GO_bp	GO_DEFENSE_RESPONSE_TO_BACTERIUM	243	3	0.0259677	1	WFDC12:TLR9:TLR9:STAB1	http://www.gsea-msigdb.org/gsea/msigdb/cards/GO_DEFENSE_RESPONSE_TO_BACTERIUM
BIP	GO_bp	GO_NEGATIVE_REGULATION_OF_MOLECULAR_FUNCTION	1112	7	0.0260818	1	RBM26:FURIN:WFDC5:WFDC12:TLR9:TLR9:ITIH1:TRIM27	http://www.gsea-msigdb.org/gsea/msigdb/cards/GO_NEGATIVE_REGULATION_OF_MOLECULAR_FUNCTION
BIP	GO_bp	GO_ION_TRANSMEMBRANE_TRANSPORT	1113	7	0.0261933	1	KCNN3:CNIH2:SHANK2:CACNA1C:GRIN2A:SPG7:TLR9:TLR9	http://www.gsea-msigdb.org/gsea/msigdb/cards/GO_ION_TRANSMEMBRANE_TRANSPORT
BIP	GO_bp	GO_REGULATION_OF_TRANS_SYNAPTIC_SIGNALING	430	4	0.0263163	1	CNIH2:SHANK2:GRIN2A:PACSIN2	http://www.gsea-msigdb.org/gsea/msigdb/cards/GO_REGULATION_OF_TRANS_SYNAPTIC_SIGNALING
BIP	GO_bp	GO_METAL_ION_TRANSPORT	874	6	0.0267902	1	KCNN3:CACNA1C:GRIN2A:SPG7:TLR9:TLR9:TRIM27	http://www.gsea-msigdb.org/gsea/msigdb/cards/GO_METAL_ION_TRANSPORT
BIP	GO_bp	GO_TELENCEPHALON_DEVELOPMENT	246	3	0.0267976	1	HTR6:BCL11B:PAX5	http://www.gsea-msigdb.org/gsea/msigdb/cards/GO_TELENCEPHALON_DEVELOPMENT
BIP	GO_bp	GO_BIOLOGICAL_ADHESION	1381	8	0.0274843	1	HAPLN4:ASTL:STAB1:CD47:PCDHA6:PCDHA7:PCDHB8:MAD1L1	http://www.gsea-msigdb.org/gsea/msigdb/cards/GO_BIOLOGICAL_ADHESION
BIP	GO_bp	GO_GAMETE_GENERATION	653	5	0.0282134	1	TBC1D21:PRM2:TSSK6:TRIM27:PAX5	http://www.gsea-msigdb.org/gsea/msigdb/cards/GO_GAMETE_GENERATION
BIP	GO_bp	GO_POSITIVE_REGULATION_OF_VIRAL_PROCESS	101	2	0.0288715	1	PC:SRPK2	http://www.gsea-msigdb.org/gsea/msigdb/cards/GO_POSITIVE_REGULATION_OF_VIRAL_PROCESS
BIP	GO_bp	GO_LIPID_BIOSYNTHETIC_PROCESS	663	5	0.0298512	1	FADS2:FADS1:CPNE7:STARD7:OSBPL2	http://www.gsea-msigdb.org/gsea/msigdb/cards/GO_LIPID_BIOSYNTHETIC_PROCESS
BIP	GO_bp	GO_NEGATIVE_REGULATION_OF_CYTOKINE_PRODUCTION	264	3	0.0320733	1	FURIN:TLR9:TLR9:TRIM27	http://www.gsea-msigdb.org/gsea/msigdb/cards/GO_NEGATIVE_REGULATION_OF_CYTOKINE_PRODUCTION
BIP	GO_bp	GO_CHROMOSOME_ORGANIZATION	1168	7	0.0328438	1	CUL4A:PRM2:TSSK6:GNL3:HIST1H4D:MAD1L1:PAX5	http://www.gsea-msigdb.org/gsea/msigdb/cards/GO_CHROMOSOME_ORGANIZATION
BIP	GO_bp	GO_CHEMICAL_SYNAPTIC_TRANSMISSION_POSTSYNAPTIC	109	2	0.033206	1	SHANK2:GRIN2A	http://www.gsea-msigdb.org/gsea/msigdb/cards/GO_CHEMICAL_SYNAPTIC_TRANSMISSION_POSTSYNAPTIC
BIP	GO_bp	GO_CELL_CELL_ADHESION_VIA_PLASMA_MEMBRANE_ADHESION_MOLECULES	268	3	0.0333144	1	PCDHA6:PCDHA7:PCDHB8	http://www.gsea-msigdb.org/gsea/msigdb/cards/GO_CELL_CELL_ADHESION_VIA_PLASMA_MEMBRANE_ADHESION_MOLECULES
BIP	GO_bp	GO_CEREBRAL_CORTEX_DEVELOPMENT	112	2	0.0348932	1	HTR6:PAX5	http://www.gsea-msigdb.org/gsea/msigdb/cards/GO_CEREBRAL_CORTEX_DEVELOPMENT
BIP	GO_bp	GO_MONOCARBOXYLIC_ACID_METABOLIC_PROCESS	471	4	0.0350535	1	FADS2:FADS1:PC:OSBPL2	http://www.gsea-msigdb.org/gsea/msigdb/cards/GO_MONOCARBOXYLIC_ACID_METABOLIC_PROCESS
BIP	GO_bp	GO_MICROTUBULE_BASED_MOVEMENT	275	3	0.0355461	1	CNIH2:SPG7:KIF15	http://www.gsea-msigdb.org/gsea/msigdb/cards/GO_MICROTUBULE_BASED_MOVEMENT
BIP	GO_bp	GO_REGULATION_OF_IMMUNE_SYSTEM_PROCESS	1459	8	0.0363692	1	CUL4A:TLR9:TLR9:CD47:HIST1H4D:BTN3A2:TRIM27:MAD1L1:PAX5	http://www.gsea-msigdb.org/gsea/msigdb/cards/GO_REGULATION_OF_IMMUNE_SYSTEM_PROCESS
BIP	GO_bp	GO_PROTEIN_MATURATION	279	3	0.0368553	1	FURIN:GRIN2A:ASTL	http://www.gsea-msigdb.org/gsea/msigdb/cards/GO_PROTEIN_MATURATION
BIP	GO_bp	GO_SYNAPTIC_SIGNALING	703	5	0.0369999	1	HTR6:CNIH2:SHANK2:GRIN2A:PACSIN2	http://www.gsea-msigdb.org/gsea/msigdb/cards/GO_SYNAPTIC_SIGNALING
BIP	GO_bp	GO_INTRINSIC_APOPTOTIC_SIGNALING_PATHWAY	281	3	0.0375191	1	CUL4A:DFNA5:GRINA	http://www.gsea-msigdb.org/gsea/msigdb/cards/GO_INTRINSIC_APOPTOTIC_SIGNALING_PATHWAY
BIP	GO_bp	GO_IMMUNE_SYSTEM_DEVELOPMENT	949	6	0.0377979	1	CACNA1C:CUL4A:BCL11B:TLR9:TLR9:HIST1H4D:MAD1L1	http://www.gsea-msigdb.org/gsea/msigdb/cards/GO_IMMUNE_SYSTEM_DEVELOPMENT
BIP	GO_bp	GO_CHONDROCYTE_DIFFERENTIATION	118	2	0.0383655	1	MATN4:MUSTN1	http://www.gsea-msigdb.org/gsea/msigdb/cards/GO_CHONDROCYTE_DIFFERENTIATION
BIP	GO_bp	GO_NEGATIVE_REGULATION_OF_PROTEIN_CATABOLIC_PROCESS	119	2	0.0389566	1	FURIN:GRIN2A	http://www.gsea-msigdb.org/gsea/msigdb/cards/GO_NEGATIVE_REGULATION_OF_PROTEIN_CATABOLIC_PROCESS
BIP	GO_bp	GO_CENTRAL_NERVOUS_SYSTEM_DEVELOPMENT	964	6	0.0403029	1	HTR6:SHANK2:BCL11B:GRIN2A:HAPLN4:PAX5	http://www.gsea-msigdb.org/gsea/msigdb/cards/GO_CENTRAL_NERVOUS_SYSTEM_DEVELOPMENT
BIP	GO_bp	GO_MULTI_ORGANISM_REPRODUCTIVE_PROCESS	965	6	0.0404736	1	TBC1D21:PRM2:TSSK6:ASTL:TRIM27:PAX5	http://www.gsea-msigdb.org/gsea/msigdb/cards/GO_MULTI_ORGANISM_REPRODUCTIVE_PROCESS
BIP	GO_bp	GO_CYTOKINE_PRODUCTION	729	5	0.0421695	1	FURIN:TLR9:TLR9:CD47:BTN3A2:TRIM27	http://www.gsea-msigdb.org/gsea/msigdb/cards/GO_CYTOKINE_PRODUCTION
BIP	GO_bp	GO_ORGANIC_ACID_BIOSYNTHETIC_PROCESS	295	3	0.0423375	1	FADS2:FADS1:OSBPL2	http://www.gsea-msigdb.org/gsea/msigdb/cards/GO_ORGANIC_ACID_BIOSYNTHETIC_PROCESS
BIP	GO_bp	GO_DIVALENT_INORGANIC_CATION_HOMEOSTASIS	502	4	0.0426574	1	CACNA1C:NMB:GRIN2A:GRINA	http://www.gsea-msigdb.org/gsea/msigdb/cards/GO_DIVALENT_INORGANIC_CATION_HOMEOSTASIS
BIP	GO_bp	GO_NEGATIVE_REGULATION_OF_CELL_POPULATION_PROLIFERATION	734	5	0.0432115	1	CUL4A:BCL11B:RPS6KA2:MAD1L1:DFNA5	http://www.gsea-msigdb.org/gsea/msigdb/cards/GO_NEGATIVE_REGULATION_OF_CELL_POPULATION_PROLIFERATION
BIP	GO_bp	GO_ODONTOGENESIS	127	2	0.0438092	1	BCL11B:ANKRD11	http://www.gsea-msigdb.org/gsea/msigdb/cards/GO_ODONTOGENESIS
BIP	GO_bp	GO_NEUROTRANSMITTER_METABOLIC_PROCESS	128	2	0.0444309	1	GRIN2A:CD47	http://www.gsea-msigdb.org/gsea/msigdb/cards/GO_NEUROTRANSMITTER_METABOLIC_PROCESS
BIP	GO_bp	GO_INTERLEUKIN_6_PRODUCTION	132	2	0.0469505	1	TLR9:TLR9:CD47	http://www.gsea-msigdb.org/gsea/msigdb/cards/GO_INTERLEUKIN_6_PRODUCTION
BIP	GO_bp	GO_NEGATIVE_REGULATION_OF_GENE_EXPRESSION_EPIGENETIC	132	2	0.0469505	1	HIST1H4D:TRIM27	http://www.gsea-msigdb.org/gsea/msigdb/cards/GO_NEGATIVE_REGULATION_OF_GENE_EXPRESSION_EPIGENETIC
BIP	GO_bp	GO_IMMUNE_RESPONSE_REGULATING_SIGNALING_PATHWAY	524	4	0.0485785	1	TLR9:TLR9:CD47:BTN3A2:PAX5	http://www.gsea-msigdb.org/gsea/msigdb/cards/GO_IMMUNE_RESPONSE_REGULATING_SIGNALING_PATHWAY
BIP	GO_bp	GO_CALCIUM_ION_TRANSMEMBRANE_IMPORT_INTO_CYTOSOL	138	2	0.0508259	1	CACNA1C:GRIN2A	http://www.gsea-msigdb.org/gsea/msigdb/cards/GO_CALCIUM_ION_TRANSMEMBRANE_IMPORT_INTO_CYTOSOL
BIP	GO_bp	GO_POSITIVE_REGULATION_OF_INFLAMMATORY_RESPONSE	138	2	0.0508259	1	TLR9:TLR9:CD47	http://www.gsea-msigdb.org/gsea/msigdb/cards/GO_POSITIVE_REGULATION_OF_INFLAMMATORY_RESPONSE
BIP	GO_bp	GO_LEARNING	141	2	0.0528055	1	SHANK2:GRIN2A	http://www.gsea-msigdb.org/gsea/msigdb/cards/GO_LEARNING
BIP	GO_bp	GO_CELL_RECOGNITION	142	2	0.0534715	1	ASTL:PCDHA7	http://www.gsea-msigdb.org/gsea/msigdb/cards/GO_CELL_RECOGNITION
BIP	GO_bp	GO_NEGATIVE_REGULATION_OF_CHROMOSOME_ORGANIZATION	142	2	0.0534715	1	MAD1L1:PAX5	http://www.gsea-msigdb.org/gsea/msigdb/cards/GO_NEGATIVE_REGULATION_OF_CHROMOSOME_ORGANIZATION
BIP	GO_bp	GO_REGULATION_OF_POSTSYNAPTIC_MEMBRANE_POTENTIAL	143	2	0.0541404	1	SHANK2:GRIN2A	http://www.gsea-msigdb.org/gsea/msigdb/cards/GO_REGULATION_OF_POSTSYNAPTIC_MEMBRANE_POTENTIAL
BIP	GO_bp	GO_ADULT_BEHAVIOR	143	2	0.0541404	1	SHANK2:PAX5	http://www.gsea-msigdb.org/gsea/msigdb/cards/GO_ADULT_BEHAVIOR
BIP	GO_bp	GO_REGULATION_OF_CALCIUM_ION_TRANSMEMBRANE_TRANSPORT	146	2	0.0561652	1	CACNA1C:TLR9:TLR9	http://www.gsea-msigdb.org/gsea/msigdb/cards/GO_REGULATION_OF_CALCIUM_ION_TRANSMEMBRANE_TRANSPORT
BIP	GO_bp	GO_REGULATION_OF_CHROMOSOME_ORGANIZATION	332	3	0.0564851	1	GNL3:MAD1L1:PAX5	http://www.gsea-msigdb.org/gsea/msigdb/cards/GO_REGULATION_OF_CHROMOSOME_ORGANIZATION
BIP	GO_bp	GO_SPERMATID_DIFFERENTIATION	148	2	0.0575297	1	PRM2:TSSK6	http://www.gsea-msigdb.org/gsea/msigdb/cards/GO_SPERMATID_DIFFERENTIATION
BIP	GO_bp	GO_CELL_CELL_ADHESION	803	5	0.059189	1	CD47:PCDHA6:PCDHA7:PCDHB8:MAD1L1	http://www.gsea-msigdb.org/gsea/msigdb/cards/GO_CELL_CELL_ADHESION
BIP	GO_bp	GO_NEGATIVE_REGULATION_OF_ION_TRANSPORT	151	2	0.0595981	1	TLR9:TLR9:TRIM27	http://www.gsea-msigdb.org/gsea/msigdb/cards/GO_NEGATIVE_REGULATION_OF_ION_TRANSPORT
BIP	GO_bp	GO_FATTY_ACID_BIOSYNTHETIC_PROCESS	152	2	0.0602933	1	FADS2:FADS1	http://www.gsea-msigdb.org/gsea/msigdb/cards/GO_FATTY_ACID_BIOSYNTHETIC_PROCESS
BIP	GO_bp	GO_NEGATIVE_REGULATION_OF_HEMOPOIESIS	152	2	0.0602933	1	CUL4A:HIST1H4D	http://www.gsea-msigdb.org/gsea/msigdb/cards/GO_NEGATIVE_REGULATION_OF_HEMOPOIESIS
BIP	GO_bp	GO_POSITIVE_REGULATION_OF_PROTEOLYSIS	342	3	0.0606506	1	FURIN:GRIN2A:ASTL	http://www.gsea-msigdb.org/gsea/msigdb/cards/GO_POSITIVE_REGULATION_OF_PROTEOLYSIS
BIP	GO_bp	GO_MULTICELLULAR_ORGANISM_REPRODUCTION	809	5	0.0607197	1	TBC1D21:PRM2:TSSK6:TRIM27:PAX5	http://www.gsea-msigdb.org/gsea/msigdb/cards/GO_MULTICELLULAR_ORGANISM_REPRODUCTION
BIP	GO_bp	GO_ACTIVATION_OF_IMMUNE_RESPONSE	568	4	0.0617218	1	TLR9:TLR9:CD47:BTN3A2:PAX5	http://www.gsea-msigdb.org/gsea/msigdb/cards/GO_ACTIVATION_OF_IMMUNE_RESPONSE
BIP	GO_bp	GO_INORGANIC_ION_TRANSMEMBRANE_TRANSPORT	813	5	0.0617528	1	KCNN3:CACNA1C:GRIN2A:SPG7:TLR9:TLR9	http://www.gsea-msigdb.org/gsea/msigdb/cards/GO_INORGANIC_ION_TRANSMEMBRANE_TRANSPORT
BIP	GO_bp	GO_REGULATION_OF_CYTOSOLIC_CALCIUM_ION_CONCENTRATION	349	3	0.0636503	1	CACNA1C:NMB:GRIN2A	http://www.gsea-msigdb.org/gsea/msigdb/cards/GO_REGULATION_OF_CYTOSOLIC_CALCIUM_ION_CONCENTRATION
BIP	GO_bp	GO_MAINTENANCE_OF_CELL_NUMBER	157	2	0.0638109	1	CUL4A:GNL3	http://www.gsea-msigdb.org/gsea/msigdb/cards/GO_MAINTENANCE_OF_CELL_NUMBER
BIP	GO_bp	GO_REGULATION_OF_INTRINSIC_APOPTOTIC_SIGNALING_PATHWAY	158	2	0.0645227	1	DFNA5:GRINA	http://www.gsea-msigdb.org/gsea/msigdb/cards/GO_REGULATION_OF_INTRINSIC_APOPTOTIC_SIGNALING_PATHWAY
BIP	GO_bp	GO_PEPTIDE_SECRETION	585	4	0.0672592	1	CACNA1C:TLR9:TLR9:BTN3A2:TRIM27	http://www.gsea-msigdb.org/gsea/msigdb/cards/GO_PEPTIDE_SECRETION
BIP	GO_bp	GO_ANTIGEN_PROCESSING_AND_PRESENTATION_OF_PEPTIDE_ANTIGEN	162	2	0.0673966	1	CTSF:KIF15	http://www.gsea-msigdb.org/gsea/msigdb/cards/GO_ANTIGEN_PROCESSING_AND_PRESENTATION_OF_PEPTIDE_ANTIGEN
BIP	GO_bp	GO_REGULATION_OF_SIGNALING_RECEPTOR_ACTIVITY	586	4	0.0675928	1	CNIH2:SHANK2:NMB:GRIN2A	http://www.gsea-msigdb.org/gsea/msigdb/cards/GO_REGULATION_OF_SIGNALING_RECEPTOR_ACTIVITY
BIP	GO_bp	GO_NEGATIVE_REGULATION_OF_PROTEIN_METABOLIC_PROCESS	1099	6	0.0676256	1	FURIN:WFDC5:WFDC12:ITIH1:TRIM27:PAX5	http://www.gsea-msigdb.org/gsea/msigdb/cards/GO_NEGATIVE_REGULATION_OF_PROTEIN_METABOLIC_PROCESS
BIP	GO_bp	GO_GOLGI_VESICLE_TRANSPORT	361	3	0.0689506	1	CNIH2:PROZ:KIF15	http://www.gsea-msigdb.org/gsea/msigdb/cards/GO_GOLGI_VESICLE_TRANSPORT
BIP	GO_bp	GO_REGULATION_OF_SYSTEM_PROCESS	596	4	0.0709765	1	CNIH2:SHANK2:CACNA1C:GRIN2A	http://www.gsea-msigdb.org/gsea/msigdb/cards/GO_REGULATION_OF_SYSTEM_PROCESS
BIP	GO_bp	GO_POSITIVE_REGULATION_OF_SYNAPTIC_TRANSMISSION	167	2	0.0710479	1	SHANK2:GRIN2A	http://www.gsea-msigdb.org/gsea/msigdb/cards/GO_POSITIVE_REGULATION_OF_SYNAPTIC_TRANSMISSION
BIP	GO_bp	GO_PALLIUM_DEVELOPMENT	167	2	0.0710479	1	HTR6:PAX5	http://www.gsea-msigdb.org/gsea/msigdb/cards/GO_PALLIUM_DEVELOPMENT
BIP	GO_bp	GO_IMMUNE_RESPONSE_REGULATING_CELL_SURFACE_RECEPTOR_SIGNALING_PATHWAY	366	3	0.0712169	1	CD47:BTN3A2:PAX5	http://www.gsea-msigdb.org/gsea/msigdb/cards/GO_IMMUNE_RESPONSE_REGULATING_CELL_SURFACE_RECEPTOR_SIGNALING_PATHWAY
BIP	GO_bp	GO_RESPONSE_TO_BACTERIUM	598	4	0.0716636	1	WFDC12:TLR9:TLR9:STAB1:CD47	http://www.gsea-msigdb.org/gsea/msigdb/cards/GO_RESPONSE_TO_BACTERIUM
BIP	GO_bp	GO_CYTOSOLIC_CALCIUM_ION_TRANSPORT	168	2	0.0717859	1	CACNA1C:GRIN2A	http://www.gsea-msigdb.org/gsea/msigdb/cards/GO_CYTOSOLIC_CALCIUM_ION_TRANSPORT
BIP	GO_bp	GO_CYTOSKELETON_DEPENDENT_INTRACELLULAR_TRANSPORT	172	2	0.0747627	1	CNIH2:SPG7	http://www.gsea-msigdb.org/gsea/msigdb/cards/GO_CYTOSKELETON_DEPENDENT_INTRACELLULAR_TRANSPORT
BIP	GO_bp	GO_FOREBRAIN_DEVELOPMENT	376	3	0.0758497	1	HTR6:BCL11B:PAX5	http://www.gsea-msigdb.org/gsea/msigdb/cards/GO_FOREBRAIN_DEVELOPMENT
BIP	GO_bp	GO_TELOMERE_ORGANIZATION	174	2	0.0762658	1	GNL3:HIST1H4D	http://www.gsea-msigdb.org/gsea/msigdb/cards/GO_TELOMERE_ORGANIZATION
BIP	GO_bp	GO_REGULATION_OF_ACTIN_FILAMENT_BASED_PROCESS	377	3	0.0763202	1	CACNA1C:CD47:TRIM27	http://www.gsea-msigdb.org/gsea/msigdb/cards/GO_REGULATION_OF_ACTIN_FILAMENT_BASED_PROCESS
BIP	GO_bp	GO_REGULATION_OF_METAL_ION_TRANSPORT	377	3	0.0763202	1	CACNA1C:TLR9:TLR9:TRIM27	http://www.gsea-msigdb.org/gsea/msigdb/cards/GO_REGULATION_OF_METAL_ION_TRANSPORT
BIP	GO_bp	GO_REGULATION_OF_CELLULAR_LOCALIZATION	875	5	0.0790448	1	CNIH2:CACNA1C:RBM26:GNL3:MAD1L1	http://www.gsea-msigdb.org/gsea/msigdb/cards/GO_REGULATION_OF_CELLULAR_LOCALIZATION
BIP	GO_bp	GO_POSITIVE_REGULATION_OF_MULTI_ORGANISM_PROCESS	179	2	0.0800657	1	PC:SRPK2	http://www.gsea-msigdb.org/gsea/msigdb/cards/GO_POSITIVE_REGULATION_OF_MULTI_ORGANISM_PROCESS
BIP	GO_bp	GO_REGULATION_OF_SYNAPTIC_PLASTICITY	181	2	0.081602	1	SHANK2:GRIN2A	http://www.gsea-msigdb.org/gsea/msigdb/cards/GO_REGULATION_OF_SYNAPTIC_PLASTICITY
BIP	GO_bp	GO_ORGANIC_ACID_METABOLIC_PROCESS	889	5	0.0832792	1	FADS2:FADS1:PC:OSBPL2:MSRA	http://www.gsea-msigdb.org/gsea/msigdb/cards/GO_ORGANIC_ACID_METABOLIC_PROCESS
BIP	GO_bp	GO_LYMPHOCYTE_ACTIVATION	640	4	0.0868785	1	BCL11B:TLR9:TLR9:CD47:MAD1L1	http://www.gsea-msigdb.org/gsea/msigdb/cards/GO_LYMPHOCYTE_ACTIVATION
BIP	GO_bp	GO_VIRAL_GENE_EXPRESSION	188	2	0.0870506	1	FURIN:TRIM27	http://www.gsea-msigdb.org/gsea/msigdb/cards/GO_VIRAL_GENE_EXPRESSION
BIP	GO_bp	GO_LIPID_LOCALIZATION	401	3	0.087998	1	NMB:STARD7:OSBPL2	http://www.gsea-msigdb.org/gsea/msigdb/cards/GO_LIPID_LOCALIZATION
BIP	GO_bp	GO_INTERSPECIES_INTERACTION_BETWEEN_ORGANISMS	905	5	0.0882651	1	PC:CUL4A:FURIN:TRIM27:SRPK2	http://www.gsea-msigdb.org/gsea/msigdb/cards/GO_INTERSPECIES_INTERACTION_BETWEEN_ORGANISMS
BIP	GO_bp	GO_REGULATION_OF_LYMPHOCYTE_ACTIVATION	403	3	0.0890037	1	TLR9:TLR9:CD47:MAD1L1	http://www.gsea-msigdb.org/gsea/msigdb/cards/GO_REGULATION_OF_LYMPHOCYTE_ACTIVATION
BIP	GO_bp	GO_METAL_ION_HOMEOSTASIS	648	4	0.0899434	1	CACNA1C:NMB:GRIN2A:GRINA	http://www.gsea-msigdb.org/gsea/msigdb/cards/GO_METAL_ION_HOMEOSTASIS
BIP	GO_bp	GO_DEVELOPMENTAL_GROWTH	649	4	0.0903302	1	SHANK2:ANKRD11:MATN4:MUSTN1	http://www.gsea-msigdb.org/gsea/msigdb/cards/GO_DEVELOPMENTAL_GROWTH
BIP	GO_bp	GO_EXTRACELLULAR_STRUCTURE_ORGANIZATION	409	3	0.0920503	1	FURIN:MATN4:CD47	http://www.gsea-msigdb.org/gsea/msigdb/cards/GO_EXTRACELLULAR_STRUCTURE_ORGANIZATION
BIP	GO_bp	GO_CELLULAR_ION_HOMEOSTASIS	655	4	0.0926679	1	CACNA1C:NMB:GRIN2A:GRINA	http://www.gsea-msigdb.org/gsea/msigdb/cards/GO_CELLULAR_ION_HOMEOSTASIS
BIP	GO_bp	GO_SMALL_MOLECULE_BIOSYNTHETIC_PROCESS	658	4	0.0938476	1	FADS2:FADS1:PC:OSBPL2	http://www.gsea-msigdb.org/gsea/msigdb/cards/GO_SMALL_MOLECULE_BIOSYNTHETIC_PROCESS
BIP	GO_bp	GO_ANTIGEN_PROCESSING_AND_PRESENTATION	197	2	0.0942119	1	CTSF:KIF15	http://www.gsea-msigdb.org/gsea/msigdb/cards/GO_ANTIGEN_PROCESSING_AND_PRESENTATION
BIP	GO_bp	GO_POSITIVE_REGULATION_OF_SUPRAMOLECULAR_FIBER_ORGANIZATION	198	2	0.0950179	1	CD47:TRIM27	http://www.gsea-msigdb.org/gsea/msigdb/cards/GO_POSITIVE_REGULATION_OF_SUPRAMOLECULAR_FIBER_ORGANIZATION
BIP	GO_bp	GO_REGULATION_OF_IMMUNE_RESPONSE	932	5	0.0970285	1	TLR9:TLR9:CD47:BTN3A2:TRIM27:PAX5	http://www.gsea-msigdb.org/gsea/msigdb/cards/GO_REGULATION_OF_IMMUNE_RESPONSE
BIP	GO_bp	GO_INTERACTION_WITH_HOST	201	2	0.0974482	1	PC:TRIM27	http://www.gsea-msigdb.org/gsea/msigdb/cards/GO_INTERACTION_WITH_HOST
BIP	GO_bp	GO_OXIDATION_REDUCTION_PROCESS	934	5	0.097695	1	FADS2:FADS1:ASPHD1:STAB1:MSRA	http://www.gsea-msigdb.org/gsea/msigdb/cards/GO_OXIDATION_REDUCTION_PROCESS
BIP	GO_bp	GO_RESPONSE_TO_BIOTIC_STIMULUS	936	5	0.0983638	1	WFDC12:TLR9:TLR9:STAB1:CD47:DFNA5	http://www.gsea-msigdb.org/gsea/msigdb/cards/GO_RESPONSE_TO_BIOTIC_STIMULUS
BIP	GO_bp	GO_CELL_PART_MORPHOGENESIS	671	4	0.0990431	1	PLEKHO1:SHANK2:BCL11B:PACSIN2	http://www.gsea-msigdb.org/gsea/msigdb/cards/GO_CELL_PART_MORPHOGENESIS
BIP	GO_bp	GO_REGULATION_OF_RESPONSE_TO_DNA_DAMAGE_STIMULUS	205	2	0.100716	1	CUL4A:NEK4	http://www.gsea-msigdb.org/gsea/msigdb/cards/GO_REGULATION_OF_RESPONSE_TO_DNA_DAMAGE_STIMULUS
BIP	GO_bp	GO_LIPID_METABOLIC_PROCESS	1225	6	0.101025	1	FADS2:FADS1:PC:BCL11B:CPNE7:OSBPL2	http://www.gsea-msigdb.org/gsea/msigdb/cards/GO_LIPID_METABOLIC_PROCESS
BIP	GO_bp	GO_CARTILAGE_DEVELOPMENT	206	2	0.101538	1	MATN4:MUSTN1	http://www.gsea-msigdb.org/gsea/msigdb/cards/GO_CARTILAGE_DEVELOPMENT
BIP	GO_bp	GO_POSITIVE_REGULATION_OF_CELL_POPULATION_PROLIFERATION	949	5	0.102768	1	CUL4A:NMB:TLR9:TLR9:CD47:SRPK2	http://www.gsea-msigdb.org/gsea/msigdb/cards/GO_POSITIVE_REGULATION_OF_CELL_POPULATION_PROLIFERATION
BIP	GO_bp	GO_ENDOPLASMIC_RETICULUM_TO_GOLGI_VESICLE_MEDIATED_TRANSPORT	208	2	0.103187	1	CNIH2:PROZ	http://www.gsea-msigdb.org/gsea/msigdb/cards/GO_ENDOPLASMIC_RETICULUM_TO_GOLGI_VESICLE_MEDIATED_TRANSPORT
BIP	GO_bp	GO_BONE_DEVELOPMENT	210	2	0.104844	1	ANKRD11:MATN4	http://www.gsea-msigdb.org/gsea/msigdb/cards/GO_BONE_DEVELOPMENT
BIP	GO_bp	GO_REGULATION_OF_LEUKOCYTE_PROLIFERATION	211	2	0.105675	1	TLR9:TLR9:MAD1L1	http://www.gsea-msigdb.org/gsea/msigdb/cards/GO_REGULATION_OF_LEUKOCYTE_PROLIFERATION
BIP	GO_bp	GO_CELL_CYCLE_CHECKPOINT	213	2	0.107342	1	CUL4A:MAD1L1	http://www.gsea-msigdb.org/gsea/msigdb/cards/GO_CELL_CYCLE_CHECKPOINT
BIP	GO_bp	GO_POSITIVE_REGULATION_OF_CELL_DEATH	693	4	0.108137	1	GRIN2A:RPS6KA2:DFNA5:SRPK2	http://www.gsea-msigdb.org/gsea/msigdb/cards/GO_POSITIVE_REGULATION_OF_CELL_DEATH
BIP	GO_bp	GO_NEGATIVE_REGULATION_OF_MULTICELLULAR_ORGANISMAL_PROCESS	1252	6	0.109158	1	CUL4A:FURIN:TLR9:TLR9:STAB1:HIST1H4D:TRIM27	http://www.gsea-msigdb.org/gsea/msigdb/cards/GO_NEGATIVE_REGULATION_OF_MULTICELLULAR_ORGANISMAL_PROCESS
BIP	GO_bp	GO_CALCIUM_MEDIATED_SIGNALING	216	2	0.109857	1	CACNA1C:GRIN2A	http://www.gsea-msigdb.org/gsea/msigdb/cards/GO_CALCIUM_MEDIATED_SIGNALING
BIP	GO_bp	GO_TISSUE_HOMEOSTASIS	217	2	0.110699	1	ANKRD11:TLR9:TLR9	http://www.gsea-msigdb.org/gsea/msigdb/cards/GO_TISSUE_HOMEOSTASIS
BIP	GO_bp	GO_REGULATION_OF_PROTEIN_LOCALIZATION	972	5	0.110801	1	CNIH2:CACNA1C:TLR9:TLR9:GNL3:TRIM27	http://www.gsea-msigdb.org/gsea/msigdb/cards/GO_REGULATION_OF_PROTEIN_LOCALIZATION
BIP	GO_bp	GO_TRANSMEMBRANE_TRANSPORT	1553	7	0.110999	1	KCNN3:CNIH2:SHANK2:CACNA1C:GRIN2A:SPG7:TLR9:TLR9	http://www.gsea-msigdb.org/gsea/msigdb/cards/GO_TRANSMEMBRANE_TRANSPORT
BIP	GO_bp	GO_T_CELL_ACTIVATION	446	3	0.111767	1	BCL11B:CD47:MAD1L1	http://www.gsea-msigdb.org/gsea/msigdb/cards/GO_T_CELL_ACTIVATION
BIP	GO_bp	GO_GLYCEROLIPID_BIOSYNTHETIC_PROCESS	219	2	0.112387	1	CPNE7:STARD7	http://www.gsea-msigdb.org/gsea/msigdb/cards/GO_GLYCEROLIPID_BIOSYNTHETIC_PROCESS
BIP	GO_bp	GO_POSITIVE_REGULATION_OF_CYTOSKELETON_ORGANIZATION	219	2	0.112387	1	CD47:TRIM27	http://www.gsea-msigdb.org/gsea/msigdb/cards/GO_POSITIVE_REGULATION_OF_CYTOSKELETON_ORGANIZATION
BIP	GO_bp	GO_REGULATION_OF_CELLULAR_RESPONSE_TO_STRESS	705	4	0.113253	1	CUL4A:TLR9:TLR9:NEK4:GRINA	http://www.gsea-msigdb.org/gsea/msigdb/cards/GO_REGULATION_OF_CELLULAR_RESPONSE_TO_STRESS
BIP	GO_bp	GO_NEGATIVE_REGULATION_OF_SECRETION	221	2	0.114083	1	NMB:TRIM27	http://www.gsea-msigdb.org/gsea/msigdb/cards/GO_NEGATIVE_REGULATION_OF_SECRETION
BIP	GO_bp	GO_ANTIGEN_RECEPTOR_MEDIATED_SIGNALING_PATHWAY	221	2	0.114083	1	BTN3A2:PAX5	http://www.gsea-msigdb.org/gsea/msigdb/cards/GO_ANTIGEN_RECEPTOR_MEDIATED_SIGNALING_PATHWAY
BIP	GO_bp	GO_HOMEOSTATIC_PROCESS	1887	8	0.119064	1	CACNA1C:NMB:GRIN2A:ANKRD11:TLR9:TLR9:GNL3:HIST1H4D:GRINA	http://www.gsea-msigdb.org/gsea/msigdb/cards/GO_HOMEOSTATIC_PROCESS
BIP	GO_bp	GO_REGULATION_OF_HEMOPOIESIS	460	3	0.119621	1	CUL4A:TLR9:TLR9:HIST1H4D	http://www.gsea-msigdb.org/gsea/msigdb/cards/GO_REGULATION_OF_HEMOPOIESIS
BIP	GO_bp	GO_REGULATION_OF_PEPTIDE_SECRETION	465	3	0.122475	1	CACNA1C:TLR9:TLR9:TRIM27	http://www.gsea-msigdb.org/gsea/msigdb/cards/GO_REGULATION_OF_PEPTIDE_SECRETION
BIP	GO_bp	GO_ACTIN_FILAMENT_BASED_PROCESS	731	4	0.124702	1	CACNA1C:PACSIN2:CD47:TRIM27	http://www.gsea-msigdb.org/gsea/msigdb/cards/GO_ACTIN_FILAMENT_BASED_PROCESS
BIP	GO_bp	GO_POSITIVE_REGULATION_OF_PROTEIN_METABOLIC_PROCESS	1601	7	0.124754	1	FURIN:GRIN2A:ASTL:TLR9:TLR9:GNL3:NEK4:DFNA5	http://www.gsea-msigdb.org/gsea/msigdb/cards/GO_POSITIVE_REGULATION_OF_PROTEIN_METABOLIC_PROCESS
BIP	GO_bp	GO_POSITIVE_REGULATION_OF_IMMUNE_RESPONSE	734	4	0.126055	1	TLR9:TLR9:CD47:BTN3A2:PAX5	http://www.gsea-msigdb.org/gsea/msigdb/cards/GO_POSITIVE_REGULATION_OF_IMMUNE_RESPONSE
BIP	GO_bp	GO_SECRETION	1608	7	0.126831	1	CACNA1C:NMB:FURIN:TLR9:TLR9:CD47:BTN3A2:TRIM27	http://www.gsea-msigdb.org/gsea/msigdb/cards/GO_SECRETION
BIP	GO_bp	GO_POSITIVE_REGULATION_OF_PROTEIN_COMPLEX_ASSEMBLY	239	2	0.12963	1	CUL4A:TRIM27	http://www.gsea-msigdb.org/gsea/msigdb/cards/GO_POSITIVE_REGULATION_OF_PROTEIN_COMPLEX_ASSEMBLY
BIP	GO_bp	GO_ANIMAL_ORGAN_MORPHOGENESIS	1023	5	0.129673	1	SHANK2:BCL11B:ANKRD11:MATN4:PAX5	http://www.gsea-msigdb.org/gsea/msigdb/cards/GO_ANIMAL_ORGAN_MORPHOGENESIS
BIP	GO_bp	GO_DEFENSE_RESPONSE_TO_OTHER_ORGANISM	479	3	0.130599	1	WFDC12:TLR9:TLR9:STAB1	http://www.gsea-msigdb.org/gsea/msigdb/cards/GO_DEFENSE_RESPONSE_TO_OTHER_ORGANISM
BIP	GO_bp	GO_POSITIVE_REGULATION_OF_GENE_EXPRESSION	1940	8	0.133462	1	BCL11B:ASTL:RBPJL:TLR9:TLR9:GNL3:NEK4:SRPK2:PAX5	http://www.gsea-msigdb.org/gsea/msigdb/cards/GO_POSITIVE_REGULATION_OF_GENE_EXPRESSION
BIP	GO_bp	GO_GERM_CELL_DEVELOPMENT	244	2	0.134033	1	PRM2:TSSK6	http://www.gsea-msigdb.org/gsea/msigdb/cards/GO_GERM_CELL_DEVELOPMENT
BIP	GO_bp	GO_REGULATION_OF_MYELOID_CELL_DIFFERENTIATION	247	2	0.136692	1	CUL4A:HIST1H4D	http://www.gsea-msigdb.org/gsea/msigdb/cards/GO_REGULATION_OF_MYELOID_CELL_DIFFERENTIATION
BIP	GO_bp	GO_POSITIVE_REGULATION_OF_DNA_BINDING_TRANSCRIPTION_FACTOR_ACTIVITY	252	2	0.14115	1	TLR9:TLR9:TRIM27	http://www.gsea-msigdb.org/gsea/msigdb/cards/GO_POSITIVE_REGULATION_OF_DNA_BINDING_TRANSCRIPTION_FACTOR_ACTIVITY
BIP	GO_bp	GO_FATTY_ACID_METABOLIC_PROCESS	255	2	0.143839	1	FADS2:FADS1	http://www.gsea-msigdb.org/gsea/msigdb/cards/GO_FATTY_ACID_METABOLIC_PROCESS
BIP	GO_bp	GO_REGULATION_OF_SECRETION	773	4	0.144194	1	CACNA1C:NMB:TLR9:TLR9:TRIM27	http://www.gsea-msigdb.org/gsea/msigdb/cards/GO_REGULATION_OF_SECRETION
BIP	GO_bp	GO_LEUKOCYTE_DIFFERENTIATION	502	3	0.144348	1	CUL4A:BCL11B:TLR9:TLR9	http://www.gsea-msigdb.org/gsea/msigdb/cards/GO_LEUKOCYTE_DIFFERENTIATION
BIP	GO_bp	GO_REGULATION_OF_ACTIN_FILAMENT_ORGANIZATION	256	2	0.144738	1	CD47:TRIM27	http://www.gsea-msigdb.org/gsea/msigdb/cards/GO_REGULATION_OF_ACTIN_FILAMENT_ORGANIZATION
BIP	GO_bp	GO_REGULATION_OF_NUCLEOBASE_CONTAINING_COMPOUND_METABOLIC_PROCESS	504	3	0.145566	1	CUL4A:GNL3:SRPK2	http://www.gsea-msigdb.org/gsea/msigdb/cards/GO_REGULATION_OF_NUCLEOBASE_CONTAINING_COMPOUND_METABOLIC_PROCESS
BIP	GO_bp	GO_POSITIVE_REGULATION_OF_LYMPHOCYTE_ACTIVATION	257	2	0.145638	1	TLR9:TLR9:CD47	http://www.gsea-msigdb.org/gsea/msigdb/cards/GO_POSITIVE_REGULATION_OF_LYMPHOCYTE_ACTIVATION
BIP	GO_bp	GO_REGULATION_OF_HORMONE_LEVELS	509	3	0.148626	1	CACNA1C:NMB:FURIN	http://www.gsea-msigdb.org/gsea/msigdb/cards/GO_REGULATION_OF_HORMONE_LEVELS
BIP	GO_bp	GO_REGULATION_OF_VESICLE_MEDIATED_TRANSPORT	509	3	0.148626	1	CNIH2:PACSIN2:CD47	http://www.gsea-msigdb.org/gsea/msigdb/cards/GO_REGULATION_OF_VESICLE_MEDIATED_TRANSPORT
BIP	GO_bp	GO_POSITIVE_REGULATION_OF_CELLULAR_COMPONENT_BIOGENESIS	511	3	0.149856	1	CUL4A:CD47:TRIM27	http://www.gsea-msigdb.org/gsea/msigdb/cards/GO_POSITIVE_REGULATION_OF_CELLULAR_COMPONENT_BIOGENESIS
BIP	GO_bp	GO_REGULATION_OF_HORMONE_SECRETION	262	2	0.150157	1	CACNA1C:NMB	http://www.gsea-msigdb.org/gsea/msigdb/cards/GO_REGULATION_OF_HORMONE_SECRETION
BIP	GO_bp	GO_REGULATION_OF_LEUKOCYTE_DIFFERENTIATION	266	2	0.153793	1	CUL4A:TLR9:TLR9	http://www.gsea-msigdb.org/gsea/msigdb/cards/GO_REGULATION_OF_LEUKOCYTE_DIFFERENTIATION
BIP	GO_bp	GO_PROTEIN_DNA_COMPLEX_SUBUNIT_ORGANIZATION	267	2	0.154704	1	CUL4A:HIST1H4D	http://www.gsea-msigdb.org/gsea/msigdb/cards/GO_PROTEIN_DNA_COMPLEX_SUBUNIT_ORGANIZATION
BIP	GO_bp	GO_CELLULAR_CHEMICAL_HOMEOSTASIS	796	4	0.155356	1	CACNA1C:NMB:GRIN2A:GRINA	http://www.gsea-msigdb.org/gsea/msigdb/cards/GO_CELLULAR_CHEMICAL_HOMEOSTASIS
BIP	GO_bp	GO_CONNECTIVE_TISSUE_DEVELOPMENT	268	2	0.155617	1	MATN4:MUSTN1	http://www.gsea-msigdb.org/gsea/msigdb/cards/GO_CONNECTIVE_TISSUE_DEVELOPMENT
BIP	GO_bp	GO_ION_HOMEOSTASIS	804	4	0.159314	1	CACNA1C:NMB:GRIN2A:GRINA	http://www.gsea-msigdb.org/gsea/msigdb/cards/GO_ION_HOMEOSTASIS
BIP	GO_bp	GO_REGULATION_OF_CELL_ACTIVATION	529	3	0.161074	1	TLR9:TLR9:CD47:MAD1L1	http://www.gsea-msigdb.org/gsea/msigdb/cards/GO_REGULATION_OF_CELL_ACTIVATION
BIP	GO_bp	GO_CELLULAR_COMPONENT_MORPHOGENESIS	1106	5	0.163295	1	PLEKHO1:SHANK2:BCL11B:MATN4:PACSIN2	http://www.gsea-msigdb.org/gsea/msigdb/cards/GO_CELLULAR_COMPONENT_MORPHOGENESIS
BIP	GO_bp	GO_SENSORY_ORGAN_DEVELOPMENT	533	3	0.163602	1	CACNA1C:BCL11B:DFNA5	http://www.gsea-msigdb.org/gsea/msigdb/cards/GO_SENSORY_ORGAN_DEVELOPMENT
BIP	GO_bp	GO_REPRODUCTION	1412	6	0.163915	1	TBC1D21:PRM2:TSSK6:ASTL:TRIM27:PAX5	http://www.gsea-msigdb.org/gsea/msigdb/cards/GO_REPRODUCTION
BIP	GO_bp	GO_LEUKOCYTE_PROLIFERATION	282	2	0.168501	1	TLR9:TLR9:MAD1L1	http://www.gsea-msigdb.org/gsea/msigdb/cards/GO_LEUKOCYTE_PROLIFERATION
BIP	GO_bp	GO_REGULATION_OF_DNA_METABOLIC_PROCESS	283	2	0.169429	1	CUL4A:GNL3	http://www.gsea-msigdb.org/gsea/msigdb/cards/GO_REGULATION_OF_DNA_METABOLIC_PROCESS
BIP	GO_bp	GO_NEGATIVE_REGULATION_OF_CATABOLIC_PROCESS	285	2	0.171287	1	FURIN:GRIN2A	http://www.gsea-msigdb.org/gsea/msigdb/cards/GO_NEGATIVE_REGULATION_OF_CATABOLIC_PROCESS
BIP	GO_bp	GO_ORGANOPHOSPHATE_BIOSYNTHETIC_PROCESS	548	3	0.173187	1	FADS1:CPNE7:STARD7	http://www.gsea-msigdb.org/gsea/msigdb/cards/GO_ORGANOPHOSPHATE_BIOSYNTHETIC_PROCESS
BIP	GO_bp	GO_COGNITION	288	2	0.17408	1	SHANK2:GRIN2A	http://www.gsea-msigdb.org/gsea/msigdb/cards/GO_COGNITION
BIP	GO_bp	GO_MACROMOLECULE_METHYLATION	295	2	0.180626	1	GATAD2A:PAX5	http://www.gsea-msigdb.org/gsea/msigdb/cards/GO_MACROMOLECULE_METHYLATION
BIP	GO_bp	GO_INNATE_IMMUNE_RESPONSE	857	4	0.186453	1	TLR9:TLR9:CD47:TRIM27:SRPK2	http://www.gsea-msigdb.org/gsea/msigdb/cards/GO_INNATE_IMMUNE_RESPONSE
BIP	GO_bp	GO_POSITIVE_REGULATION_OF_RESPONSE_TO_EXTERNAL_STIMULUS	302	2	0.18721	1	TLR9:TLR9:CD47	http://www.gsea-msigdb.org/gsea/msigdb/cards/GO_POSITIVE_REGULATION_OF_RESPONSE_TO_EXTERNAL_STIMULUS
BIP	GO_bp	GO_REGULATION_OF_T_CELL_ACTIVATION	303	2	0.188153	1	CD47:MAD1L1	http://www.gsea-msigdb.org/gsea/msigdb/cards/GO_REGULATION_OF_T_CELL_ACTIVATION
BIP	GO_bp	GO_INTRACELLULAR_TRANSPORT	1794	7	0.188247	1	CNIH2:RBM26:PROZ:TBC1D21:SPG7:POM121L2:TRIM27	http://www.gsea-msigdb.org/gsea/msigdb/cards/GO_INTRACELLULAR_TRANSPORT
BIP	GO_bp	GO_CAMERA_TYPE_EYE_DEVELOPMENT	304	2	0.189097	1	CACNA1C:BCL11B	http://www.gsea-msigdb.org/gsea/msigdb/cards/GO_CAMERA_TYPE_EYE_DEVELOPMENT
BIP	GO_bp	GO_POSITIVE_REGULATION_OF_TRANSCRIPTION_BY_RNA_POLYMERASE_II	1169	5	0.19096	1	BCL11B:RBPJL:TLR9:TLR9:GNL3:PAX5	http://www.gsea-msigdb.org/gsea/msigdb/cards/GO_POSITIVE_REGULATION_OF_TRANSCRIPTION_BY_RNA_POLYMERASE_II
BIP	GO_bp	GO_POSITIVE_REGULATION_OF_CELLULAR_COMPONENT_ORGANIZATION	1174	5	0.193227	1	SHANK2:CUL4A:GNL3:CD47:TRIM27	http://www.gsea-msigdb.org/gsea/msigdb/cards/GO_POSITIVE_REGULATION_OF_CELLULAR_COMPONENT_ORGANIZATION
BIP	GO_bp	GO_STRESS_ACTIVATED_PROTEIN_KINASE_SIGNALING_CASCADE	309	2	0.193828	1	TLR9:TLR9:NEK4	http://www.gsea-msigdb.org/gsea/msigdb/cards/GO_STRESS_ACTIVATED_PROTEIN_KINASE_SIGNALING_CASCADE
BIP	GO_bp	GO_AGING	313	2	0.197624	1	NEK4:PAX5	http://www.gsea-msigdb.org/gsea/msigdb/cards/GO_AGING
BIP	GO_bp	GO_PROTEIN_MODIFICATION_BY_SMALL_PROTEIN_CONJUGATION	879	4	0.198147	1	CUL4A:ASB16:GNL3:TRIM27	http://www.gsea-msigdb.org/gsea/msigdb/cards/GO_PROTEIN_MODIFICATION_BY_SMALL_PROTEIN_CONJUGATION
BIP	GO_bp	GO_APOPTOTIC_SIGNALING_PATHWAY	586	3	0.198153	1	CUL4A:DFNA5:GRINA	http://www.gsea-msigdb.org/gsea/msigdb/cards/GO_APOPTOTIC_SIGNALING_PATHWAY
BIP	GO_bp	GO_POSITIVE_REGULATION_OF_CELL_ACTIVATION	315	2	0.199525	1	TLR9:TLR9:CD47	http://www.gsea-msigdb.org/gsea/msigdb/cards/GO_POSITIVE_REGULATION_OF_CELL_ACTIVATION
BIP	GO_bp	GO_RESPONSE_TO_VIRUS	316	2	0.200477	1	TLR9:TLR9:DFNA5	http://www.gsea-msigdb.org/gsea/msigdb/cards/GO_RESPONSE_TO_VIRUS
BIP	GO_bp	GO_CELL_DIVISION	590	3	0.200832	1	GNL3:NEK4:MAD1L1	http://www.gsea-msigdb.org/gsea/msigdb/cards/GO_CELL_DIVISION
BIP	GO_bp	GO_BEHAVIOR	590	3	0.200832	1	SHANK2:GRIN2A:PAX5	http://www.gsea-msigdb.org/gsea/msigdb/cards/GO_BEHAVIOR
BIP	GO_bp	GO_HORMONE_TRANSPORT	317	2	0.201429	1	CACNA1C:NMB	http://www.gsea-msigdb.org/gsea/msigdb/cards/GO_HORMONE_TRANSPORT
BIP	GO_bp	GO_PROTEIN_CATABOLIC_PROCESS	887	4	0.202456	1	CTSF:CUL4A:FURIN:GRIN2A	http://www.gsea-msigdb.org/gsea/msigdb/cards/GO_PROTEIN_CATABOLIC_PROCESS
BIP	GO_bp	GO_LOCOMOTION	1840	7	0.205118	1	HTR6:PLEKHO1:PC:BCL11B:GRIN2A:CD47:TRIM27	http://www.gsea-msigdb.org/gsea/msigdb/cards/GO_LOCOMOTION
BIP	GO_bp	GO_PEPTIDYL_AMINO_ACID_MODIFICATION	1200	5	0.20517	1	FKBP2:ASPHD1:TSSK6:GNL3:PAX5	http://www.gsea-msigdb.org/gsea/msigdb/cards/GO_PEPTIDYL_AMINO_ACID_MODIFICATION
BIP	GO_bp	GO_LEUKOCYTE_CELL_CELL_ADHESION	322	2	0.206198	1	CD47:MAD1L1	http://www.gsea-msigdb.org/gsea/msigdb/cards/GO_LEUKOCYTE_CELL_CELL_ADHESION
BIP	GO_bp	GO_REGULATION_OF_NEUROTRANSMITTER_LEVELS	326	2	0.210022	1	GRIN2A:CD47	http://www.gsea-msigdb.org/gsea/msigdb/cards/GO_REGULATION_OF_NEUROTRANSMITTER_LEVELS
BIP	GO_bp	GO_POSITIVE_REGULATION_OF_ORGANELLE_ORGANIZATION	608	3	0.212996	1	GNL3:CD47:TRIM27	http://www.gsea-msigdb.org/gsea/msigdb/cards/GO_POSITIVE_REGULATION_OF_ORGANELLE_ORGANIZATION
BIP	GO_bp	GO_NUCLEAR_TRANSPORT	333	2	0.216733	1	RBM26:POM121L2	http://www.gsea-msigdb.org/gsea/msigdb/cards/GO_NUCLEAR_TRANSPORT
BIP	GO_bp	GO_NEGATIVE_REGULATION_OF_RNA_BIOSYNTHETIC_PROCESS	1227	5	0.217835	1	RCOR2:GATAD2A:HIST1H4D:TRIM27:PAX5	http://www.gsea-msigdb.org/gsea/msigdb/cards/GO_NEGATIVE_REGULATION_OF_RNA_BIOSYNTHETIC_PROCESS
BIP	GO_bp	GO_EMBRYO_DEVELOPMENT_ENDING_IN_BIRTH_OR_EGG_HATCHING	619	3	0.220509	1	CUL4A:ANKRD11:PAX5	http://www.gsea-msigdb.org/gsea/msigdb/cards/GO_EMBRYO_DEVELOPMENT_ENDING_IN_BIRTH_OR_EGG_HATCHING
BIP	GO_bp	GO_CELLULAR_PROCESS_INVOLVED_IN_REPRODUCTION_IN_MULTICELLULAR_ORGANISM	338	2	0.221539	1	PRM2:TSSK6	http://www.gsea-msigdb.org/gsea/msigdb/cards/GO_CELLULAR_PROCESS_INVOLVED_IN_REPRODUCTION_IN_MULTICELLULAR_ORGANISM
BIP	GO_bp	GO_NEGATIVE_REGULATION_OF_CELL_CYCLE	621	3	0.221881	1	CUL4A:RPS6KA2:MAD1L1	http://www.gsea-msigdb.org/gsea/msigdb/cards/GO_NEGATIVE_REGULATION_OF_CELL_CYCLE
BIP	GO_bp	GO_REGULATION_OF_SUPRAMOLECULAR_FIBER_ORGANIZATION	339	2	0.222502	1	CD47:TRIM27	http://www.gsea-msigdb.org/gsea/msigdb/cards/GO_REGULATION_OF_SUPRAMOLECULAR_FIBER_ORGANIZATION
BIP	GO_bp	GO_REGULATION_OF_ORGANELLE_ORGANIZATION	1238	5	0.223066	1	GNL3:CD47:TRIM27:MAD1L1:PAX5	http://www.gsea-msigdb.org/gsea/msigdb/cards/GO_REGULATION_OF_ORGANELLE_ORGANIZATION
BIP	GO_bp	GO_DEFENSE_RESPONSE	1563	6	0.224528	1	WFDC12:TLR9:TLR9:STAB1:CD47:TRIM27:SRPK2	http://www.gsea-msigdb.org/gsea/msigdb/cards/GO_DEFENSE_RESPONSE
BIP	GO_bp	GO_REGULATION_OF_INFLAMMATORY_RESPONSE	342	2	0.225391	1	TLR9:TLR9:CD47	http://www.gsea-msigdb.org/gsea/msigdb/cards/GO_REGULATION_OF_INFLAMMATORY_RESPONSE
BIP	GO_bp	GO_IN_UTERO_EMBRYONIC_DEVELOPMENT	342	2	0.225391	1	CUL4A:ANKRD11	http://www.gsea-msigdb.org/gsea/msigdb/cards/GO_IN_UTERO_EMBRYONIC_DEVELOPMENT
BIP	GO_bp	GO_LYMPHOCYTE_DIFFERENTIATION	344	2	0.227318	1	BCL11B:TLR9:TLR9	http://www.gsea-msigdb.org/gsea/msigdb/cards/GO_LYMPHOCYTE_DIFFERENTIATION
BIP	GO_bp	GO_POSITIVE_REGULATION_OF_RNA_BIOSYNTHETIC_PROCESS	1581	6	0.232227	1	BCL11B:RBPJL:TLR9:TLR9:GNL3:NEK4:PAX5	http://www.gsea-msigdb.org/gsea/msigdb/cards/GO_POSITIVE_REGULATION_OF_RNA_BIOSYNTHETIC_PROCESS
BIP	GO_bp	GO_EPIDERMAL_CELL_DIFFERENTIATION	350	2	0.233109	1	BCL11B:FURIN	http://www.gsea-msigdb.org/gsea/msigdb/cards/GO_EPIDERMAL_CELL_DIFFERENTIATION
BIP	GO_bp	GO_METHYLATION	352	2	0.235042	1	GATAD2A:PAX5	http://www.gsea-msigdb.org/gsea/msigdb/cards/GO_METHYLATION
BIP	GO_bp	GO_APOPTOTIC_PROCESS	1932	7	0.240545	1	CUL4A:BCL11B:GRIN2A:RPS6KA2:DFNA5:SRPK2:GRINA	http://www.gsea-msigdb.org/gsea/msigdb/cards/GO_APOPTOTIC_PROCESS
BIP	GO_bp	GO_POST_TRANSLATIONAL_PROTEIN_MODIFICATION	358	2	0.240845	1	CUL4A:ASB16	http://www.gsea-msigdb.org/gsea/msigdb/cards/GO_POST_TRANSLATIONAL_PROTEIN_MODIFICATION
BIP	GO_bp	GO_PROTEIN_PHOSPHORYLATION	1933	7	0.240941	1	TSSK6:TLR9:TLR9:NEK4:TRIM27:RPS6KA2:DFNA5:SRPK2	http://www.gsea-msigdb.org/gsea/msigdb/cards/GO_PROTEIN_PHOSPHORYLATION
BIP	GO_bp	GO_SENSORY_SYSTEM_DEVELOPMENT	360	2	0.242781	1	CACNA1C:BCL11B	http://www.gsea-msigdb.org/gsea/msigdb/cards/GO_SENSORY_SYSTEM_DEVELOPMENT
BIP	GO_bp	GO_CELLULAR_HOMEOSTASIS	960	4	0.242991	1	CACNA1C:NMB:GRIN2A:GRINA	http://www.gsea-msigdb.org/gsea/msigdb/cards/GO_CELLULAR_HOMEOSTASIS
BIP	GO_bp	GO_RESPONSE_TO_WOUNDING	657	3	0.246864	1	PROZ:GRIN2A:MUSTN1	http://www.gsea-msigdb.org/gsea/msigdb/cards/GO_RESPONSE_TO_WOUNDING
BIP	GO_bp	GO_GROWTH	968	4	0.24755	1	SHANK2:ANKRD11:MATN4:MUSTN1	http://www.gsea-msigdb.org/gsea/msigdb/cards/GO_GROWTH
BIP	GO_bp	GO_REGULATION_OF_PROTEIN_CATABOLIC_PROCESS	365	2	0.247625	1	FURIN:GRIN2A	http://www.gsea-msigdb.org/gsea/msigdb/cards/GO_REGULATION_OF_PROTEIN_CATABOLIC_PROCESS
BIP	GO_bp	GO_EMBRYO_DEVELOPMENT	977	4	0.252702	1	CACNA1C:CUL4A:ANKRD11:PAX5	http://www.gsea-msigdb.org/gsea/msigdb/cards/GO_EMBRYO_DEVELOPMENT
BIP	GO_bp	GO_REGULATION_OF_IMMUNE_EFFECTOR_PROCESS	373	2	0.255383	1	TLR9:TLR9:CD47	http://www.gsea-msigdb.org/gsea/msigdb/cards/GO_REGULATION_OF_IMMUNE_EFFECTOR_PROCESS
BIP	GO_bp	GO_ADAPTIVE_IMMUNE_RESPONSE	375	2	0.257324	1	BTN3A2:TRIM27	http://www.gsea-msigdb.org/gsea/msigdb/cards/GO_ADAPTIVE_IMMUNE_RESPONSE
BIP	GO_bp	GO_PEPTIDYL_LYSINE_MODIFICATION	376	2	0.258294	1	GNL3:PAX5	http://www.gsea-msigdb.org/gsea/msigdb/cards/GO_PEPTIDYL_LYSINE_MODIFICATION
BIP	GO_bp	GO_MITOTIC_CELL_CYCLE	987	4	0.258454	1	CUL4A:KIF15:NEK4:MAD1L1	http://www.gsea-msigdb.org/gsea/msigdb/cards/GO_MITOTIC_CELL_CYCLE
BIP	GO_bp	GO_NEGATIVE_REGULATION_OF_ORGANELLE_ORGANIZATION	377	2	0.259265	1	MAD1L1:PAX5	http://www.gsea-msigdb.org/gsea/msigdb/cards/GO_NEGATIVE_REGULATION_OF_ORGANELLE_ORGANIZATION
BIP	GO_bp	GO_REGULATION_OF_LIPID_METABOLIC_PROCESS	381	2	0.263148	1	FADS1:BCL11B	http://www.gsea-msigdb.org/gsea/msigdb/cards/GO_REGULATION_OF_LIPID_METABOLIC_PROCESS
BIP	GO_bp	GO_REGULATION_OF_CELL_CELL_ADHESION	382	2	0.264119	1	CD47:MAD1L1	http://www.gsea-msigdb.org/gsea/msigdb/cards/GO_REGULATION_OF_CELL_CELL_ADHESION
BIP	GO_bp	GO_NEGATIVE_REGULATION_OF_CELLULAR_COMPONENT_ORGANIZATION	686	3	0.267312	1	PACSIN2:MAD1L1:PAX5	http://www.gsea-msigdb.org/gsea/msigdb/cards/GO_NEGATIVE_REGULATION_OF_CELLULAR_COMPONENT_ORGANIZATION
BIP	GO_bp	GO_CELL_ACTIVATION	1329	5	0.267727	1	BCL11B:ASTL:TLR9:TLR9:CD47:MAD1L1	http://www.gsea-msigdb.org/gsea/msigdb/cards/GO_CELL_ACTIVATION
BIP	GO_bp	GO_POSITIVE_REGULATION_OF_IMMUNE_SYSTEM_PROCESS	1007	4	0.27004	1	TLR9:TLR9:CD47:BTN3A2:PAX5	http://www.gsea-msigdb.org/gsea/msigdb/cards/GO_POSITIVE_REGULATION_OF_IMMUNE_SYSTEM_PROCESS
BIP	GO_bp	GO_REGULATION_OF_CELL_DEATH	1673	6	0.272832	1	BCL11B:GRIN2A:RPS6KA2:DFNA5:SRPK2:GRINA	http://www.gsea-msigdb.org/gsea/msigdb/cards/GO_REGULATION_OF_CELL_DEATH
BIP	GO_bp	GO_ACTIN_FILAMENT_ORGANIZATION	391	2	0.272857	1	CD47:TRIM27	http://www.gsea-msigdb.org/gsea/msigdb/cards/GO_ACTIN_FILAMENT_ORGANIZATION
BIP	GO_bp	GO_REGULATION_OF_APOPTOTIC_SIGNALING_PATHWAY	392	2	0.273828	1	DFNA5:GRINA	http://www.gsea-msigdb.org/gsea/msigdb/cards/GO_REGULATION_OF_APOPTOTIC_SIGNALING_PATHWAY
BIP	GO_bp	GO_INFLAMMATORY_RESPONSE	700	3	0.277261	1	TLR9:TLR9:STAB1:CD47	http://www.gsea-msigdb.org/gsea/msigdb/cards/GO_INFLAMMATORY_RESPONSE
BIP	GO_bp	GO_POSITIVE_REGULATION_OF_CELL_CYCLE	396	2	0.277711	1	CUL4A:SRPK2	http://www.gsea-msigdb.org/gsea/msigdb/cards/GO_POSITIVE_REGULATION_OF_CELL_CYCLE
BIP	GO_bp	GO_NEGATIVE_REGULATION_OF_SIGNALING	1354	5	0.280361	1	SHANK2:NMB:TLR9:TLR9:CD47:GRINA	http://www.gsea-msigdb.org/gsea/msigdb/cards/GO_NEGATIVE_REGULATION_OF_SIGNALING
BIP	GO_bp	GO_MYELOID_CELL_DIFFERENTIATION	402	2	0.283534	1	CUL4A:HIST1H4D	http://www.gsea-msigdb.org/gsea/msigdb/cards/GO_MYELOID_CELL_DIFFERENTIATION
BIP	GO_bp	GO_REGULATION_OF_ESTABLISHMENT_OF_PROTEIN_LOCALIZATION	716	3	0.28868	1	CACNA1C:TLR9:TLR9:TRIM27	http://www.gsea-msigdb.org/gsea/msigdb/cards/GO_REGULATION_OF_ESTABLISHMENT_OF_PROTEIN_LOCALIZATION
BIP	GO_bp	GO_SKIN_DEVELOPMENT	411	2	0.292262	1	BCL11B:FURIN	http://www.gsea-msigdb.org/gsea/msigdb/cards/GO_SKIN_DEVELOPMENT
BIP	GO_bp	GO_CELL_MORPHOGENESIS_INVOLVED_IN_DIFFERENTIATION	722	3	0.292973	1	SHANK2:BCL11B:MATN4	http://www.gsea-msigdb.org/gsea/msigdb/cards/GO_CELL_MORPHOGENESIS_INVOLVED_IN_DIFFERENTIATION
BIP	GO_bp	GO_MICROTUBULE_BASED_PROCESS	723	3	0.293689	1	CNIH2:SPG7:KIF15	http://www.gsea-msigdb.org/gsea/msigdb/cards/GO_MICROTUBULE_BASED_PROCESS
BIP	GO_bp	GO_REGULATION_OF_DNA_BINDING_TRANSCRIPTION_FACTOR_ACTIVITY	413	2	0.2942	1	TLR9:TLR9:TRIM27	http://www.gsea-msigdb.org/gsea/msigdb/cards/GO_REGULATION_OF_DNA_BINDING_TRANSCRIPTION_FACTOR_ACTIVITY
BIP	GO_bp	GO_POSITIVE_REGULATION_OF_MOLECULAR_FUNCTION	1724	6	0.296098	1	CACNA1C:TBC1D21:GRIN2A:TLR9:TLR9:NEK4:TRIM27	http://www.gsea-msigdb.org/gsea/msigdb/cards/GO_POSITIVE_REGULATION_OF_MOLECULAR_FUNCTION
BIP	GO_bp	GO_POSITIVE_REGULATION_OF_CATALYTIC_ACTIVITY	1387	5	0.297228	1	CACNA1C:TBC1D21:GRIN2A:TLR9:TLR9:NEK4	http://www.gsea-msigdb.org/gsea/msigdb/cards/GO_POSITIVE_REGULATION_OF_CATALYTIC_ACTIVITY
BIP	GO_bp	GO_REGULATION_OF_PROTEIN_COMPLEX_ASSEMBLY	419	2	0.30001	1	CUL4A:TRIM27	http://www.gsea-msigdb.org/gsea/msigdb/cards/GO_REGULATION_OF_PROTEIN_COMPLEX_ASSEMBLY
BIP	GO_bp	GO_REGULATION_OF_INTRACELLULAR_TRANSPORT	423	2	0.30388	1	CNIH2:RBM26	http://www.gsea-msigdb.org/gsea/msigdb/cards/GO_REGULATION_OF_INTRACELLULAR_TRANSPORT
BIP	GO_bp	GO_CELLULAR_PROTEIN_CATABOLIC_PROCESS	738	3	0.304444	1	CTSF:CUL4A:FURIN	http://www.gsea-msigdb.org/gsea/msigdb/cards/GO_CELLULAR_PROTEIN_CATABOLIC_PROCESS
BIP	GO_bp	GO_POSITIVE_REGULATION_OF_CYTOKINE_PRODUCTION	427	2	0.307747	1	FURIN:TLR9:TLR9	http://www.gsea-msigdb.org/gsea/msigdb/cards/GO_POSITIVE_REGULATION_OF_CYTOKINE_PRODUCTION
BIP	GO_bp	GO_PROTEIN_MODIFICATION_BY_SMALL_PROTEIN_CONJUGATION_OR_REMOVAL	1074	4	0.309481	1	CUL4A:ASB16:GNL3:TRIM27	http://www.gsea-msigdb.org/gsea/msigdb/cards/GO_PROTEIN_MODIFICATION_BY_SMALL_PROTEIN_CONJUGATION_OR_REMOVAL
BIP	GO_bp	GO_GLAND_DEVELOPMENT	429	2	0.309679	1	BCL11B:MAD1L1	http://www.gsea-msigdb.org/gsea/msigdb/cards/GO_GLAND_DEVELOPMENT
BIP	GO_bp	GO_CELLULAR_PROTEIN_CONTAINING_COMPLEX_ASSEMBLY	1082	4	0.31424	1	CUL4A:HIST1H4D:TRIM27:SRPK2	http://www.gsea-msigdb.org/gsea/msigdb/cards/GO_CELLULAR_PROTEIN_CONTAINING_COMPLEX_ASSEMBLY
BIP	GO_bp	GO_SECOND_MESSENGER_MEDIATED_SIGNALING	435	2	0.315468	1	CACNA1C:GRIN2A	http://www.gsea-msigdb.org/gsea/msigdb/cards/GO_SECOND_MESSENGER_MEDIATED_SIGNALING
BIP	GO_bp	GO_CHROMATIN_ORGANIZATION	765	3	0.323852	1	TSSK6:HIST1H4D:PAX5	http://www.gsea-msigdb.org/gsea/msigdb/cards/GO_CHROMATIN_ORGANIZATION
BIP	GO_bp	GO_REGULATION_OF_RESPONSE_TO_STRESS	1450	5	0.329895	1	CUL4A:TLR9:TLR9:NEK4:CD47:GRINA	http://www.gsea-msigdb.org/gsea/msigdb/cards/GO_REGULATION_OF_RESPONSE_TO_STRESS
BIP	GO_bp	GO_POSITIVE_REGULATION_OF_SIGNALING	1799	6	0.331029	1	HTR6:SHANK2:NMB:GRIN2A:TLR9:TLR9:DFNA5	http://www.gsea-msigdb.org/gsea/msigdb/cards/GO_POSITIVE_REGULATION_OF_SIGNALING
BIP	GO_bp	GO_CELL_CYCLE	1806	6	0.334324	1	CUL4A:KIF15:NEK4:RPS6KA2:MAD1L1:SRPK2	http://www.gsea-msigdb.org/gsea/msigdb/cards/GO_CELL_CYCLE
BIP	GO_bp	GO_REGULATION_OF_PROTEIN_MODIFICATION_PROCESS	1808	6	0.335266	1	TLR9:TLR9:GNL3:NEK4:TRIM27:DFNA5:PAX5	http://www.gsea-msigdb.org/gsea/msigdb/cards/GO_REGULATION_OF_PROTEIN_MODIFICATION_PROCESS
BIP	GO_bp	GO_EPIDERMIS_DEVELOPMENT	457	2	0.336603	1	BCL11B:FURIN	http://www.gsea-msigdb.org/gsea/msigdb/cards/GO_EPIDERMIS_DEVELOPMENT
BIP	GO_bp	GO_SIGNAL_RELEASE	458	2	0.33756	1	CACNA1C:NMB	http://www.gsea-msigdb.org/gsea/msigdb/cards/GO_SIGNAL_RELEASE
BIP	GO_bp	GO_REGULATION_OF_CELL_CYCLE_PHASE_TRANSITION	463	2	0.342337	1	CUL4A:MAD1L1	http://www.gsea-msigdb.org/gsea/msigdb/cards/GO_REGULATION_OF_CELL_CYCLE_PHASE_TRANSITION
BIP	GO_bp	GO_REGULATION_OF_CELL_DIFFERENTIATION	1824	6	0.342815	1	FADS1:SHANK2:CUL4A:BCL11B:TLR9:TLR9:HIST1H4D	http://www.gsea-msigdb.org/gsea/msigdb/cards/GO_REGULATION_OF_CELL_DIFFERENTIATION
BIP	GO_bp	GO_DEPHOSPHORYLATION	465	2	0.344245	1	RBM26:NT5DC2	http://www.gsea-msigdb.org/gsea/msigdb/cards/GO_DEPHOSPHORYLATION
BIP	GO_bp	GO_MULTICELLULAR_ORGANISMAL_HOMEOSTASIS	471	2	0.349959	1	ANKRD11:TLR9:TLR9	http://www.gsea-msigdb.org/gsea/msigdb/cards/GO_MULTICELLULAR_ORGANISMAL_HOMEOSTASIS
BIP	GO_bp	GO_MEMBRANE_ORGANIZATION	806	3	0.353343	1	CNIH2:SPG7:PACSIN2	http://www.gsea-msigdb.org/gsea/msigdb/cards/GO_MEMBRANE_ORGANIZATION
BIP	GO_bp	GO_NEGATIVE_REGULATION_OF_TRANSCRIPTION_BY_RNA_POLYMERASE_II	813	3	0.358371	1	GATAD2A:TRIM27:PAX5	http://www.gsea-msigdb.org/gsea/msigdb/cards/GO_NEGATIVE_REGULATION_OF_TRANSCRIPTION_BY_RNA_POLYMERASE_II
BIP	GO_bp	GO_ORGANIC_ANION_TRANSPORT	480	2	0.3585	1	NMB:STARD7	http://www.gsea-msigdb.org/gsea/msigdb/cards/GO_ORGANIC_ANION_TRANSPORT
BIP	GO_bp	GO_ORGANIC_HYDROXY_COMPOUND_METABOLIC_PROCESS	481	2	0.359447	1	GRIN2A:OSBPL2	http://www.gsea-msigdb.org/gsea/msigdb/cards/GO_ORGANIC_HYDROXY_COMPOUND_METABOLIC_PROCESS
BIP	GO_bp	GO_POSITIVE_REGULATION_OF_DEFENSE_RESPONSE	481	2	0.359447	1	TLR9:TLR9:CD47	http://www.gsea-msigdb.org/gsea/msigdb/cards/GO_POSITIVE_REGULATION_OF_DEFENSE_RESPONSE
BIP	GO_bp	GO_CHEMICAL_HOMEOSTASIS	1169	4	0.366318	1	CACNA1C:NMB:GRIN2A:GRINA	http://www.gsea-msigdb.org/gsea/msigdb/cards/GO_CHEMICAL_HOMEOSTASIS
BIP	GO_bp	GO_CELLULAR_RESPONSE_TO_DNA_DAMAGE_STIMULUS	826	3	0.367695	1	CUL4A:NEK4:HIST1H4D	http://www.gsea-msigdb.org/gsea/msigdb/cards/GO_CELLULAR_RESPONSE_TO_DNA_DAMAGE_STIMULUS
BIP	GO_bp	GO_ESTABLISHMENT_OF_ORGANELLE_LOCALIZATION	490	2	0.367945	1	CNIH2:MAD1L1	http://www.gsea-msigdb.org/gsea/msigdb/cards/GO_ESTABLISHMENT_OF_ORGANELLE_LOCALIZATION
BIP	GO_bp	GO_REGULATION_OF_CELL_CYCLE	1182	4	0.374117	1	CUL4A:RPS6KA2:MAD1L1:SRPK2	http://www.gsea-msigdb.org/gsea/msigdb/cards/GO_REGULATION_OF_CELL_CYCLE
BIP	GO_bp	GO_REGULATION_OF_KINASE_ACTIVITY	851	3	0.385566	1	TLR9:TLR9:NEK4:TRIM27	http://www.gsea-msigdb.org/gsea/msigdb/cards/GO_REGULATION_OF_KINASE_ACTIVITY
BIP	GO_bp	GO_POSITIVE_REGULATION_OF_PROTEIN_MODIFICATION_PROCESS	1203	4	0.386705	1	TLR9:TLR9:GNL3:NEK4:DFNA5	http://www.gsea-msigdb.org/gsea/msigdb/cards/GO_POSITIVE_REGULATION_OF_PROTEIN_MODIFICATION_PROCESS
BIP	GO_bp	GO_REGULATION_OF_CYTOSKELETON_ORGANIZATION	515	2	0.391321	1	CD47:TRIM27	http://www.gsea-msigdb.org/gsea/msigdb/cards/GO_REGULATION_OF_CYTOSKELETON_ORGANIZATION
BIP	GO_bp	GO_POSITIVE_REGULATION_OF_BIOSYNTHETIC_PROCESS	1951	6	0.403235	1	BCL11B:RBPJL:TLR9:TLR9:GNL3:NEK4:PAX5	http://www.gsea-msigdb.org/gsea/msigdb/cards/GO_POSITIVE_REGULATION_OF_BIOSYNTHETIC_PROCESS
BIP	GO_bp	GO_ORGANONITROGEN_COMPOUND_CATABOLIC_PROCESS	1237	4	0.407029	1	CTSF:CUL4A:FURIN:GRIN2A	http://www.gsea-msigdb.org/gsea/msigdb/cards/GO_ORGANONITROGEN_COMPOUND_CATABOLIC_PROCESS
BIP	GO_bp	GO_NEGATIVE_REGULATION_OF_BIOSYNTHETIC_PROCESS	1597	5	0.407215	1	RCOR2:GATAD2A:HIST1H4D:TRIM27:PAX5	http://www.gsea-msigdb.org/gsea/msigdb/cards/GO_NEGATIVE_REGULATION_OF_BIOSYNTHETIC_PROCESS
BIP	GO_bp	GO_DNA_REPAIR	533	2	0.407921	1	CUL4A:HIST1H4D	http://www.gsea-msigdb.org/gsea/msigdb/cards/GO_DNA_REPAIR
BIP	GO_bp	GO_POSITIVE_REGULATION_OF_MAPK_CASCADE	534	2	0.408837	1	TLR9:TLR9:DFNA5	http://www.gsea-msigdb.org/gsea/msigdb/cards/GO_POSITIVE_REGULATION_OF_MAPK_CASCADE
BIP	GO_bp	GO_NEGATIVE_REGULATION_OF_PHOSPHORUS_METABOLIC_PROCESS	537	2	0.411581	1	RBM26:TRIM27	http://www.gsea-msigdb.org/gsea/msigdb/cards/GO_NEGATIVE_REGULATION_OF_PHOSPHORUS_METABOLIC_PROCESS
BIP	GO_bp	GO_ENDOCYTOSIS	538	2	0.412495	1	PACSIN2:STAB1	http://www.gsea-msigdb.org/gsea/msigdb/cards/GO_ENDOCYTOSIS
BIP	GO_bp	GO_WOUND_HEALING	543	2	0.417052	1	PROZ:MUSTN1	http://www.gsea-msigdb.org/gsea/msigdb/cards/GO_WOUND_HEALING
BIP	GO_bp	GO_REGULATION_OF_CELLULAR_COMPONENT_BIOGENESIS	896	3	0.417447	1	CUL4A:CD47:TRIM27	http://www.gsea-msigdb.org/gsea/msigdb/cards/GO_REGULATION_OF_CELLULAR_COMPONENT_BIOGENESIS
BIP	GO_bp	GO_PROTEIN_COMPLEX_OLIGOMERIZATION	551	2	0.424307	1	HIST1H4D:TRIM27	http://www.gsea-msigdb.org/gsea/msigdb/cards/GO_PROTEIN_COMPLEX_OLIGOMERIZATION
BIP	GO_bp	GO_PROTEIN_LOCALIZATION_TO_ORGANELLE	906	3	0.424468	1	PACSIN2:GNL3:POM121L2	http://www.gsea-msigdb.org/gsea/msigdb/cards/GO_PROTEIN_LOCALIZATION_TO_ORGANELLE
BIP	GO_bp	GO_MRNA_METABOLIC_PROCESS	552	2	0.425211	1	RBM26:SRPK2	http://www.gsea-msigdb.org/gsea/msigdb/cards/GO_MRNA_METABOLIC_PROCESS
BIP	GO_bp	GO_POSITIVE_REGULATION_OF_KINASE_ACTIVITY	565	2	0.436894	1	TLR9:TLR9:NEK4	http://www.gsea-msigdb.org/gsea/msigdb/cards/GO_POSITIVE_REGULATION_OF_KINASE_ACTIVITY
BIP	GO_bp	GO_REGULATION_OF_PHOSPHORUS_METABOLIC_PROCESS	1659	5	0.439723	1	RBM26:TLR9:TLR9:NEK4:TRIM27:DFNA5	http://www.gsea-msigdb.org/gsea/msigdb/cards/GO_REGULATION_OF_PHOSPHORUS_METABOLIC_PROCESS
BIP	GO_bp	GO_SMALL_MOLECULE_METABOLIC_PROCESS	1665	5	0.442853	1	FADS2:FADS1:PC:OSBPL2:MSRA	http://www.gsea-msigdb.org/gsea/msigdb/cards/GO_SMALL_MOLECULE_METABOLIC_PROCESS
BIP	GO_bp	GO_EMBRYONIC_MORPHOGENESIS	572	2	0.443134	1	CACNA1C:PAX5	http://www.gsea-msigdb.org/gsea/msigdb/cards/GO_EMBRYONIC_MORPHOGENESIS
BIP	GO_bp	GO_CELL_MORPHOGENESIS_INVOLVED_IN_NEURON_DIFFERENTIATION	574	2	0.44491	1	SHANK2:BCL11B	http://www.gsea-msigdb.org/gsea/msigdb/cards/GO_CELL_MORPHOGENESIS_INVOLVED_IN_NEURON_DIFFERENTIATION
BIP	GO_bp	GO_POSITIVE_REGULATION_OF_TRANSPORT	937	3	0.446052	1	RBM26:NMB:CD47	http://www.gsea-msigdb.org/gsea/msigdb/cards/GO_POSITIVE_REGULATION_OF_TRANSPORT
BIP	GO_bp	GO_SIGNAL_TRANSDUCTION_BY_PROTEIN_PHOSPHORYLATION	947	3	0.452952	1	TLR9:TLR9:NEK4:DFNA5	http://www.gsea-msigdb.org/gsea/msigdb/cards/GO_SIGNAL_TRANSDUCTION_BY_PROTEIN_PHOSPHORYLATION
BIP	GO_bp	GO_REGULATION_OF_TRANSFERASE_ACTIVITY	950	3	0.455015	1	TLR9:TLR9:NEK4:TRIM27	http://www.gsea-msigdb.org/gsea/msigdb/cards/GO_REGULATION_OF_TRANSFERASE_ACTIVITY
BIP	GO_bp	GO_NEGATIVE_REGULATION_OF_PROTEIN_MODIFICATION_PROCESS	590	2	0.459006	1	TRIM27:PAX5	http://www.gsea-msigdb.org/gsea/msigdb/cards/GO_NEGATIVE_REGULATION_OF_PROTEIN_MODIFICATION_PROCESS
BIP	GO_bp	GO_MACROMOLECULE_CATABOLIC_PROCESS	1342	4	0.46889	1	CTSF:CUL4A:FURIN:GRIN2A	http://www.gsea-msigdb.org/gsea/msigdb/cards/GO_MACROMOLECULE_CATABOLIC_PROCESS
BIP	GO_bp	GO_ANION_TRANSPORT	603	2	0.470311	1	NMB:STARD7	http://www.gsea-msigdb.org/gsea/msigdb/cards/GO_ANION_TRANSPORT
BIP	GO_bp	GO_CELL_CYCLE_PHASE_TRANSITION	605	2	0.472038	1	CUL4A:MAD1L1	http://www.gsea-msigdb.org/gsea/msigdb/cards/GO_CELL_CYCLE_PHASE_TRANSITION
BIP	GO_bp	GO_CELL_SURFACE_RECEPTOR_SIGNALING_PATHWAY_INVOLVED_IN_CELL_CELL_SIGNALING	608	2	0.474622	1	SHANK2:GRIN2A	http://www.gsea-msigdb.org/gsea/msigdb/cards/GO_CELL_SURFACE_RECEPTOR_SIGNALING_PATHWAY_INVOLVED_IN_CELL_CELL_SIGNALING
BIP	GO_bp	GO_NERVOUS_SYSTEM_PROCESS	1366	4	0.482746	1	CNIH2:SHANK2:GRIN2A:DFNA5	http://www.gsea-msigdb.org/gsea/msigdb/cards/GO_NERVOUS_SYSTEM_PROCESS
BIP	GO_bp	GO_POSITIVE_REGULATION_OF_INTRACELLULAR_SIGNAL_TRANSDUCTION	999	3	0.488258	1	HTR6:TLR9:TLR9:DFNA5	http://www.gsea-msigdb.org/gsea/msigdb/cards/GO_POSITIVE_REGULATION_OF_INTRACELLULAR_SIGNAL_TRANSDUCTION
BIP	GO_bp	GO_NEGATIVE_REGULATION_OF_DEVELOPMENTAL_PROCESS	1005	3	0.492265	1	CUL4A:STAB1:HIST1H4D	http://www.gsea-msigdb.org/gsea/msigdb/cards/GO_NEGATIVE_REGULATION_OF_DEVELOPMENTAL_PROCESS
BIP	GO_bp	GO_POSITIVE_REGULATION_OF_TRANSFERASE_ACTIVITY	639	2	0.500884	1	TLR9:TLR9:NEK4	http://www.gsea-msigdb.org/gsea/msigdb/cards/GO_POSITIVE_REGULATION_OF_TRANSFERASE_ACTIVITY
BIP	GO_bp	GO_MUSCLE_STRUCTURE_DEVELOPMENT	643	2	0.504213	1	PLEKHO1:PAX5	http://www.gsea-msigdb.org/gsea/msigdb/cards/GO_MUSCLE_STRUCTURE_DEVELOPMENT
BIP	GO_bp	GO_SUPRAMOLECULAR_FIBER_ORGANIZATION	643	2	0.504213	1	CD47:TRIM27	http://www.gsea-msigdb.org/gsea/msigdb/cards/GO_SUPRAMOLECULAR_FIBER_ORGANIZATION
BIP	GO_bp	GO_REGULATION_OF_NEURON_DIFFERENTIATION	645	2	0.505872	1	SHANK2:BCL11B	http://www.gsea-msigdb.org/gsea/msigdb/cards/GO_REGULATION_OF_NEURON_DIFFERENTIATION
BIP	GO_bp	GO_REGULATION_OF_MITOTIC_CELL_CYCLE	650	2	0.510005	1	CUL4A:MAD1L1	http://www.gsea-msigdb.org/gsea/msigdb/cards/GO_REGULATION_OF_MITOTIC_CELL_CYCLE
BIP	GO_bp	GO_DEVELOPMENTAL_PROCESS_INVOLVED_IN_REPRODUCTION	654	2	0.513295	1	PRM2:TSSK6	http://www.gsea-msigdb.org/gsea/msigdb/cards/GO_DEVELOPMENTAL_PROCESS_INVOLVED_IN_REPRODUCTION
BIP	GO_bp	GO_BLOOD_VESSEL_MORPHOGENESIS	656	2	0.514934	1	STAB1:SRPK2	http://www.gsea-msigdb.org/gsea/msigdb/cards/GO_BLOOD_VESSEL_MORPHOGENESIS
BIP	GO_bp	GO_REGULATION_OF_CELL_ADHESION	663	2	0.520645	1	CD47:MAD1L1	http://www.gsea-msigdb.org/gsea/msigdb/cards/GO_REGULATION_OF_CELL_ADHESION
BIP	GO_bp	GO_IMPORT_INTO_CELL	677	2	0.531936	1	PACSIN2:STAB1	http://www.gsea-msigdb.org/gsea/msigdb/cards/GO_IMPORT_INTO_CELL
BIP	GO_bp	GO_POSITIVE_REGULATION_OF_PHOSPHORUS_METABOLIC_PROCESS	1066	3	0.532128	1	TLR9:TLR9:NEK4:DFNA5	http://www.gsea-msigdb.org/gsea/msigdb/cards/GO_POSITIVE_REGULATION_OF_PHOSPHORUS_METABOLIC_PROCESS
BIP	GO_bp	GO_ORGANELLE_LOCALIZATION	681	2	0.535129	1	CNIH2:MAD1L1	http://www.gsea-msigdb.org/gsea/msigdb/cards/GO_ORGANELLE_LOCALIZATION
BIP	GO_bp	GO_PROTEIN_CONTAINING_COMPLEX_ASSEMBLY	1851	5	0.537336	1	CNIH2:CUL4A:HIST1H4D:TRIM27:SRPK2	http://www.gsea-msigdb.org/gsea/msigdb/cards/GO_PROTEIN_CONTAINING_COMPLEX_ASSEMBLY
BIP	GO_bp	GO_CELLULAR_MACROMOLECULE_LOCALIZATION	1865	5	0.544185	1	TBC1D21:GRIN2A:PACSIN2:GNL3:POM121L2	http://www.gsea-msigdb.org/gsea/msigdb/cards/GO_CELLULAR_MACROMOLECULE_LOCALIZATION
BIP	GO_bp	GO_CELL_PROJECTION_ORGANIZATION	1498	4	0.556258	1	PLEKHO1:SHANK2:BCL11B:PACSIN2	http://www.gsea-msigdb.org/gsea/msigdb/cards/GO_CELL_PROJECTION_ORGANIZATION
BIP	GO_bp	GO_CELLULAR_MACROMOLECULE_CATABOLIC_PROCESS	1118	3	0.564739	1	CTSF:CUL4A:FURIN	http://www.gsea-msigdb.org/gsea/msigdb/cards/GO_CELLULAR_MACROMOLECULE_CATABOLIC_PROCESS
BIP	GO_bp	GO_IMMUNE_EFFECTOR_PROCESS	1124	3	0.568415	1	TLR9:TLR9:CD47:BTN3A2	http://www.gsea-msigdb.org/gsea/msigdb/cards/GO_IMMUNE_EFFECTOR_PROCESS
BIP	GO_bp	GO_NEGATIVE_REGULATION_OF_CELL_DIFFERENTIATION	726	2	0.57004	1	CUL4A:HIST1H4D	http://www.gsea-msigdb.org/gsea/msigdb/cards/GO_NEGATIVE_REGULATION_OF_CELL_DIFFERENTIATION
BIP	GO_bp	GO_CIRCULATORY_SYSTEM_DEVELOPMENT	1130	3	0.572073	1	CACNA1C:STAB1:SRPK2	http://www.gsea-msigdb.org/gsea/msigdb/cards/GO_CIRCULATORY_SYSTEM_DEVELOPMENT
BIP	GO_bp	GO_REGULATION_OF_DEFENSE_RESPONSE	732	2	0.574552	1	TLR9:TLR9:CD47	http://www.gsea-msigdb.org/gsea/msigdb/cards/GO_REGULATION_OF_DEFENSE_RESPONSE
BIP	GO_bp	GO_ANATOMICAL_STRUCTURE_FORMATION_INVOLVED_IN_MORPHOGENESIS	1141	3	0.578731	1	PLEKHO1:STAB1:SRPK2	http://www.gsea-msigdb.org/gsea/msigdb/cards/GO_ANATOMICAL_STRUCTURE_FORMATION_INVOLVED_IN_MORPHOGENESIS
BIP	GO_bp	GO_LEUKOCYTE_MEDIATED_IMMUNITY	743	2	0.582738	1	CD47:BTN3A2	http://www.gsea-msigdb.org/gsea/msigdb/cards/GO_LEUKOCYTE_MEDIATED_IMMUNITY
BIP	GO_bp	GO_POSITIVE_REGULATION_OF_HYDROLASE_ACTIVITY	743	2	0.582738	1	TBC1D21:GRIN2A	http://www.gsea-msigdb.org/gsea/msigdb/cards/GO_POSITIVE_REGULATION_OF_HYDROLASE_ACTIVITY
BIP	GO_bp	GO_REGULATION_OF_MAPK_CASCADE	748	2	0.586421	1	TLR9:TLR9:DFNA5	http://www.gsea-msigdb.org/gsea/msigdb/cards/GO_REGULATION_OF_MAPK_CASCADE
BIP	GO_bp	GO_EPITHELIAL_CELL_DIFFERENTIATION	756	2	0.592265	1	BCL11B:FURIN	http://www.gsea-msigdb.org/gsea/msigdb/cards/GO_EPITHELIAL_CELL_DIFFERENTIATION
BIP	GO_bp	GO_REGULATION_OF_RESPONSE_TO_EXTERNAL_STIMULUS	765	2	0.598767	1	TLR9:TLR9:CD47	http://www.gsea-msigdb.org/gsea/msigdb/cards/GO_REGULATION_OF_RESPONSE_TO_EXTERNAL_STIMULUS
BIP	GO_bp	GO_NEUROGENESIS	1583	4	0.600667	1	SHANK2:BCL11B:GRIN2A:DFNA5	http://www.gsea-msigdb.org/gsea/msigdb/cards/GO_NEUROGENESIS
BIP	GO_bp	GO_REGULATION_OF_CELL_CYCLE_PROCESS	774	2	0.605194	1	CUL4A:MAD1L1	http://www.gsea-msigdb.org/gsea/msigdb/cards/GO_REGULATION_OF_CELL_CYCLE_PROCESS
BIP	GO_bp	GO_CARDIOVASCULAR_SYSTEM_DEVELOPMENT	779	2	0.608731	1	STAB1:SRPK2	http://www.gsea-msigdb.org/gsea/msigdb/cards/GO_CARDIOVASCULAR_SYSTEM_DEVELOPMENT
BIP	GO_bp	GO_NEGATIVE_REGULATION_OF_RESPONSE_TO_STIMULUS	1606	4	0.612235	1	TLR9:TLR9:CD47:TRIM27:GRINA	http://www.gsea-msigdb.org/gsea/msigdb/cards/GO_NEGATIVE_REGULATION_OF_RESPONSE_TO_STIMULUS
BIP	GO_bp	GO_CELL_MOTILITY	1619	4	0.618686	1	HTR6:PLEKHO1:BCL11B:CD47	http://www.gsea-msigdb.org/gsea/msigdb/cards/GO_CELL_MOTILITY
BIP	GO_bp	GO_REGULATION_OF_GENE_EXPRESSION_EPIGENETIC	816	2	0.634173	1	HIST1H4D:TRIM27	http://www.gsea-msigdb.org/gsea/msigdb/cards/GO_REGULATION_OF_GENE_EXPRESSION_EPIGENETIC
BIP	GO_bp	GO_CYTOSKELETON_ORGANIZATION	1279	3	0.656716	1	PACSIN2:CD47:TRIM27	http://www.gsea-msigdb.org/gsea/msigdb/cards/GO_CYTOSKELETON_ORGANIZATION
BIP	GO_bp	GO_CELLULAR_LIPID_METABOLIC_PROCESS	870	2	0.669007	1	FADS2:FADS1	http://www.gsea-msigdb.org/gsea/msigdb/cards/GO_CELLULAR_LIPID_METABOLIC_PROCESS
BIP	GO_bp	GO_TUBE_MORPHOGENESIS	887	2	0.679415	1	STAB1:SRPK2	http://www.gsea-msigdb.org/gsea/msigdb/cards/GO_TUBE_MORPHOGENESIS
BIP	GO_bp	GO_NEURON_DIFFERENTIATION	1335	3	0.685336	1	SHANK2:BCL11B:DFNA5	http://www.gsea-msigdb.org/gsea/msigdb/cards/GO_NEURON_DIFFERENTIATION
BIP	GO_bp	GO_REGULATION_OF_NERVOUS_SYSTEM_DEVELOPMENT	905	2	0.69015	1	SHANK2:BCL11B	http://www.gsea-msigdb.org/gsea/msigdb/cards/GO_REGULATION_OF_NERVOUS_SYSTEM_DEVELOPMENT
BIP	GO_bp	GO_SENSORY_PERCEPTION	918	2	0.697721	1	GRIN2A:DFNA5	http://www.gsea-msigdb.org/gsea/msigdb/cards/GO_SENSORY_PERCEPTION
BIP	GO_bp	GO_REGULATION_OF_CELL_DEVELOPMENT	924	2	0.701165	1	SHANK2:BCL11B	http://www.gsea-msigdb.org/gsea/msigdb/cards/GO_REGULATION_OF_CELL_DEVELOPMENT
BIP	GO_bp	GO_REGULATION_OF_INTRACELLULAR_SIGNAL_TRANSDUCTION	1810	4	0.705731	1	HTR6:TLR9:TLR9:DFNA5:GRINA	http://www.gsea-msigdb.org/gsea/msigdb/cards/GO_REGULATION_OF_INTRACELLULAR_SIGNAL_TRANSDUCTION
BIP	GO_bp	GO_REGULATION_OF_CATABOLIC_PROCESS	942	2	0.711305	1	FURIN:GRIN2A	http://www.gsea-msigdb.org/gsea/msigdb/cards/GO_REGULATION_OF_CATABOLIC_PROCESS
BIP	GO_bp	GO_NEGATIVE_REGULATION_OF_CELL_DEATH	990	2	0.736969	1	BCL11B:GRINA	http://www.gsea-msigdb.org/gsea/msigdb/cards/GO_NEGATIVE_REGULATION_OF_CELL_DEATH
BIP	GO_bp	GO_REGULATION_OF_CELLULAR_COMPONENT_MOVEMENT	1044	2	0.763534	1	CNIH2:CACNA1C	http://www.gsea-msigdb.org/gsea/msigdb/cards/GO_REGULATION_OF_CELLULAR_COMPONENT_MOVEMENT
BIP	GO_bp	GO_TUBE_DEVELOPMENT	1074	2	0.777283	1	STAB1:SRPK2	http://www.gsea-msigdb.org/gsea/msigdb/cards/GO_TUBE_DEVELOPMENT
BIP	GO_bp	GO_NEURON_DEVELOPMENT	1086	2	0.782588	1	SHANK2:BCL11B	http://www.gsea-msigdb.org/gsea/msigdb/cards/GO_NEURON_DEVELOPMENT
BIP	GO_bp	GO_REGULATION_OF_ANATOMICAL_STRUCTURE_MORPHOGENESIS	1123	2	0.798264	1	PLEKHO1:STAB1	http://www.gsea-msigdb.org/gsea/msigdb/cards/GO_REGULATION_OF_ANATOMICAL_STRUCTURE_MORPHOGENESIS
BIP	GO_bp	GO_INTRACELLULAR_PROTEIN_TRANSPORT	1146	2	0.807506	1	TBC1D21:POM121L2	http://www.gsea-msigdb.org/gsea/msigdb/cards/GO_INTRACELLULAR_PROTEIN_TRANSPORT
BIP	GO_bp	GO_RESPONSE_TO_CYTOKINE	1149	2	0.808683	1	CD47:DFNA5	http://www.gsea-msigdb.org/gsea/msigdb/cards/GO_RESPONSE_TO_CYTOKINE
BIP	GO_bp	GO_POSITIVE_REGULATION_OF_MULTICELLULAR_ORGANISMAL_PROCESS	1746	3	0.843558	1	SHANK2:FURIN:TLR9:TLR9	http://www.gsea-msigdb.org/gsea/msigdb/cards/GO_POSITIVE_REGULATION_OF_MULTICELLULAR_ORGANISMAL_PROCESS
BIP	GO_bp	GO_EPITHELIUM_DEVELOPMENT	1261	2	0.848359	1	BCL11B:FURIN	http://www.gsea-msigdb.org/gsea/msigdb/cards/GO_EPITHELIUM_DEVELOPMENT
BIP	GO_bp	GO_ORGANONITROGEN_COMPOUND_BIOSYNTHETIC_PROCESS	1783	3	0.853767	1	FURIN:STARD7:TLR9:TLR9	http://www.gsea-msigdb.org/gsea/msigdb/cards/GO_ORGANONITROGEN_COMPOUND_BIOSYNTHETIC_PROCESS
BIP	GO_bp	GO_G_PROTEIN_COUPLED_RECEPTOR_SIGNALING_PATHWAY	1310	2	0.863281	1	HTR6:NMB	http://www.gsea-msigdb.org/gsea/msigdb/cards/GO_G_PROTEIN_COUPLED_RECEPTOR_SIGNALING_PATHWAY
BIP	GO_bp	GO_CELL_CYCLE_PROCESS	1348	2	0.873929	1	CUL4A:MAD1L1	http://www.gsea-msigdb.org/gsea/msigdb/cards/GO_CELL_CYCLE_PROCESS
BIP	GO_bp	GO_RNA_METABOLIC_PROCESS	1518	2	0.912937	1	RBM26:SRPK2	http://www.gsea-msigdb.org/gsea/msigdb/cards/GO_RNA_METABOLIC_PROCESS
BIP	GWAScatalog	Atrial fibrillation	238	2	0.128753	1	KCNN3:CUL4A
BIP	GWAScatalog	Body mass index	1323	6	0.132114	1	BCL11B:CPNE7:NEK4:ITIH1:CD47:MSRA
BIP	GWAScatalog	Male-pattern baldness	253	2	0.142045	1	FADS2:FADS1
BIP	GWAScatalog	Estimated glomerular filtration rate	518	3	0.154188	1	TBC1D21:OSBPL2:MSRA
BIP	GWAScatalog	Heel bone mineral density	824	4	0.169374	1	FADS2:CACNA1C:SPG7:TRIM27
BIP	GWAScatalog	Mean corpuscular hemoglobin	303	2	0.188153	1	GRINA:SPATC1
BIP	GWAScatalog	Obesity-related traits	710	3	0.284392	1	KCNN3:SHANK2:PAX5
BIP	GWAScatalog	Coronary artery disease	450	2	0.329896	1	FURIN:MAD1L1
BIP	GWAScatalog	Height	837	3	0.375569	1	KCNN3:FADS1:GATAD2A
BIP	GWAScatalog	Diastolic blood pressure	631	2	0.494185	1	CACNA1C:FURIN
BIP	Chemical_and_Genetic_pertubation	NUYTTEN_EZH2_TARGETS_DN	1000	8	0.0045263	1	FADS1:SPG7:PACSIN2:KIF15:NT5DC2:GLT8D1:HIST1H4D:ZNF165	http://www.gsea-msigdb.org/gsea/msigdb/cards/NUYTTEN_EZH2_TARGETS_DN
BIP	Chemical_and_Genetic_pertubation	BOYLAN_MULTIPLE_MYELOMA_C_D_UP	133	3	0.0051628	1	NT5DC2:DFNA5:PAX5	http://www.gsea-msigdb.org/gsea/msigdb/cards/BOYLAN_MULTIPLE_MYELOMA_C_D_UP
BIP	Chemical_and_Genetic_pertubation	LEIN_ASTROCYTE_MARKERS	41	2	0.00518374	1	MATN4:STAB1	http://www.gsea-msigdb.org/gsea/msigdb/cards/LEIN_ASTROCYTE_MARKERS
BIP	Chemical_and_Genetic_pertubation	DANG_BOUND_BY_MYC	1041	8	0.00574128	1	FKBP2:CTSF:ASB16:KIF15:GNL3:GLT8D1:HIST1H4D:RPS6KA2	http://www.gsea-msigdb.org/gsea/msigdb/cards/DANG_BOUND_BY_MYC
BIP	Chemical_and_Genetic_pertubation	TAKEDA_TARGETS_OF_NUP98_HOXA9_FUSION_10D_DN	142	3	0.00618825	1	STAB1:RPS6KA2:DFNA5	http://www.gsea-msigdb.org/gsea/msigdb/cards/TAKEDA_TARGETS_OF_NUP98_HOXA9_FUSION_10D_DN
BIP	Chemical_and_Genetic_pertubation	MARTENS_BOUND_BY_PML_RARA_FUSION	448	5	0.00640305	1	PLEKHO1:CACNA1C:ANKRD11:SPG7:RPS6KA2	http://www.gsea-msigdb.org/gsea/msigdb/cards/MARTENS_BOUND_BY_PML_RARA_FUSION
BIP	Chemical_and_Genetic_pertubation	BRUINS_UVC_RESPONSE_LATE	1091	8	0.00754486	1	FADS2:CACNA1C:GATAD2A:PACSIN2:NT5DC2:MUSTN1:MSRA:SPATC1	http://www.gsea-msigdb.org/gsea/msigdb/cards/BRUINS_UVC_RESPONSE_LATE
BIP	Chemical_and_Genetic_pertubation	SHEN_SMARCA2_TARGETS_DN	296	4	0.00760958	1	HTR6:CPNE7:RBPJL:PAX5	http://www.gsea-msigdb.org/gsea/msigdb/cards/SHEN_SMARCA2_TARGETS_DN
BIP	Chemical_and_Genetic_pertubation	BOYAULT_LIVER_CANCER_SUBCLASS_G123_DN	51	2	0.00792555	1	PROZ:MSRA	http://www.gsea-msigdb.org/gsea/msigdb/cards/BOYAULT_LIVER_CANCER_SUBCLASS_G123_DN
BIP	Chemical_and_Genetic_pertubation	BROWNE_HCMV_INFECTION_48HR_DN	472	5	0.00793187	1	FADS2:FADS1:CACNA1C:SPG7:BTN3A2	http://www.gsea-msigdb.org/gsea/msigdb/cards/BROWNE_HCMV_INFECTION_48HR_DN
BIP	Chemical_and_Genetic_pertubation	BANDRES_RESPONSE_TO_CARMUSTIN_MGMT_48HR_DN	156	3	0.00801007	1	PRM2:ITIH1:MAD1L1	http://www.gsea-msigdb.org/gsea/msigdb/cards/BANDRES_RESPONSE_TO_CARMUSTIN_MGMT_48HR_DN
BIP	Chemical_and_Genetic_pertubation	NIKOLSKY_BREAST_CANCER_11Q12_Q14_AMPLICON	156	3	0.00801007	1	CNIH2:CTSF:SHANK2	http://www.gsea-msigdb.org/gsea/msigdb/cards/NIKOLSKY_BREAST_CANCER_11Q12_Q14_AMPLICON
BIP	Chemical_and_Genetic_pertubation	SPIELMAN_LYMPHOBLAST_EUROPEAN_VS_ASIAN_UP	474	5	0.00806978	1	FKBP2:CUL4A:SPG7:MAD1L1:DFNA5	http://www.gsea-msigdb.org/gsea/msigdb/cards/SPIELMAN_LYMPHOBLAST_EUROPEAN_VS_ASIAN_UP
BIP	Chemical_and_Genetic_pertubation	MEISSNER_NPC_HCP_WITH_H3K4ME2	480	5	0.00849353	1	HTR6:CNIH2:CTSF:NMB:HAPLN4	http://www.gsea-msigdb.org/gsea/msigdb/cards/MEISSNER_NPC_HCP_WITH_H3K4ME2
BIP	Chemical_and_Genetic_pertubation	DIAZ_CHRONIC_MEYLOGENOUS_LEUKEMIA_UP	1389	9	0.0100759	1	FADS2:FADS1:RBM26:CUL4A:PACSIN2:GNL3:GLT8D1:CD47:SRPK2	http://www.gsea-msigdb.org/gsea/msigdb/cards/DIAZ_CHRONIC_MEYLOGENOUS_LEUKEMIA_UP
BIP	Chemical_and_Genetic_pertubation	DASU_IL6_SIGNALING_UP	58	2	0.0101551	1	NMB:CD47	http://www.gsea-msigdb.org/gsea/msigdb/cards/DASU_IL6_SIGNALING_UP
BIP	Chemical_and_Genetic_pertubation	DAVICIONI_PAX_FOXO1_SIGNATURE_IN_ARMS_UP	59	2	0.0104938	1	KCNN3:PAX5	http://www.gsea-msigdb.org/gsea/msigdb/cards/DAVICIONI_PAX_FOXO1_SIGNATURE_IN_ARMS_UP
BIP	Chemical_and_Genetic_pertubation	ENK_UV_RESPONSE_EPIDERMIS_DN	509	5	0.0107612	1	CTSF:BCL11B:PACSIN2:RPS6KA2:MSRA	http://www.gsea-msigdb.org/gsea/msigdb/cards/ENK_UV_RESPONSE_EPIDERMIS_DN
BIP	Chemical_and_Genetic_pertubation	DARWICHE_SKIN_TUMOR_PROMOTER_DN	175	3	0.0109401	1	TSSK6:PACSIN2:NEK4	http://www.gsea-msigdb.org/gsea/msigdb/cards/DARWICHE_SKIN_TUMOR_PROMOTER_DN
BIP	Chemical_and_Genetic_pertubation	CUI_GLUCOSE_DEPRIVATION	61	2	0.011186	1	FKBP2:DFNA5	http://www.gsea-msigdb.org/gsea/msigdb/cards/CUI_GLUCOSE_DEPRIVATION
BIP	Chemical_and_Genetic_pertubation	KRIEG_HYPOXIA_NOT_VIA_KDM3A	727	6	0.0119047	1	PLEKHO1:FADS2:SHANK2:CUL4A:SPG7:NT5DC2	http://www.gsea-msigdb.org/gsea/msigdb/cards/KRIEG_HYPOXIA_NOT_VIA_KDM3A
BIP	Chemical_and_Genetic_pertubation	WANG_CISPLATIN_RESPONSE_AND_XPC_UP	181	3	0.0119778	1	FADS2:FADS1:ANKRD11	http://www.gsea-msigdb.org/gsea/msigdb/cards/WANG_CISPLATIN_RESPONSE_AND_XPC_UP
BIP	Chemical_and_Genetic_pertubation	LEE_LIVER_CANCER_SURVIVAL_UP	181	3	0.0119778	1	PC:ITIH1:MSRA	http://www.gsea-msigdb.org/gsea/msigdb/cards/LEE_LIVER_CANCER_SURVIVAL_UP
BIP	Chemical_and_Genetic_pertubation	TONKS_TARGETS_OF_RUNX1_RUNX1T1_FUSION_HSC_DN	186	3	0.0128844	1	FADS2:FADS1:STAB1	http://www.gsea-msigdb.org/gsea/msigdb/cards/TONKS_TARGETS_OF_RUNX1_RUNX1T1_FUSION_HSC_DN
BIP	Chemical_and_Genetic_pertubation	FONTAINE_PAPILLARY_THYROID_CARCINOMA_UP	66	2	0.0130019	1	CD47:RPS6KA2	http://www.gsea-msigdb.org/gsea/msigdb/cards/FONTAINE_PAPILLARY_THYROID_CARCINOMA_UP
BIP	Chemical_and_Genetic_pertubation	JI_RESPONSE_TO_FSH_UP	67	2	0.0133795	1	FADS2:FADS1	http://www.gsea-msigdb.org/gsea/msigdb/cards/JI_RESPONSE_TO_FSH_UP
BIP	Chemical_and_Genetic_pertubation	WANG_LMO4_TARGETS_UP	350	4	0.0134378	1	BCL11B:STARD7:NT5DC2:CD47	http://www.gsea-msigdb.org/gsea/msigdb/cards/WANG_LMO4_TARGETS_UP
BIP	Chemical_and_Genetic_pertubation	BASSO_CD40_SIGNALING_DN	68	2	0.0137619	1	KCNN3:DFNA5	http://www.gsea-msigdb.org/gsea/msigdb/cards/BASSO_CD40_SIGNALING_DN
BIP	Chemical_and_Genetic_pertubation	YAGI_AML_WITH_T_8_21_TRANSLOCATION	354	4	0.0139569	1	CTSF:PROZ:FURIN:ITIH1	http://www.gsea-msigdb.org/gsea/msigdb/cards/YAGI_AML_WITH_T_8_21_TRANSLOCATION
BIP	Chemical_and_Genetic_pertubation	YAO_TEMPORAL_RESPONSE_TO_PROGESTERONE_CLUSTER_10	69	2	0.0141489	1	FKBP2:DFNA5	http://www.gsea-msigdb.org/gsea/msigdb/cards/YAO_TEMPORAL_RESPONSE_TO_PROGESTERONE_CLUSTER_10
BIP	Chemical_and_Genetic_pertubation	CROMER_METASTASIS_UP	71	2	0.0149371	1	FADS2:FADS1	http://www.gsea-msigdb.org/gsea/msigdb/cards/CROMER_METASTASIS_UP
BIP	Chemical_and_Genetic_pertubation	RAMALHO_STEMNESS_DN	71	2	0.0149371	1	CD47:GRINA	http://www.gsea-msigdb.org/gsea/msigdb/cards/RAMALHO_STEMNESS_DN
BIP	Chemical_and_Genetic_pertubation	MIKKELSEN_MCV6_ICP_WITH_H3K27ME3	73	2	0.0157438	1	SHANK2:PAX5	http://www.gsea-msigdb.org/gsea/msigdb/cards/MIKKELSEN_MCV6_ICP_WITH_H3K27ME3
BIP	Chemical_and_Genetic_pertubation	RHEIN_ALL_GLUCOCORTICOID_THERAPY_UP	74	2	0.0161541	1	ANKRD11:ZNF165	http://www.gsea-msigdb.org/gsea/msigdb/cards/RHEIN_ALL_GLUCOCORTICOID_THERAPY_UP
BIP	Chemical_and_Genetic_pertubation	ANDERSEN_LIVER_CANCER_KRT19_DN	75	2	0.0165689	1	PC:ITIH1	http://www.gsea-msigdb.org/gsea/msigdb/cards/ANDERSEN_LIVER_CANCER_KRT19_DN
BIP	Chemical_and_Genetic_pertubation	DUAN_PRDM5_TARGETS	76	2	0.0169883	1	CACNA1C:PAX5	http://www.gsea-msigdb.org/gsea/msigdb/cards/DUAN_PRDM5_TARGETS
BIP	Chemical_and_Genetic_pertubation	CHIANG_LIVER_CANCER_SUBCLASS_POLYSOMY7_UP	76	2	0.0169883	1	HAPLN4:MAD1L1	http://www.gsea-msigdb.org/gsea/msigdb/cards/CHIANG_LIVER_CANCER_SUBCLASS_POLYSOMY7_UP
BIP	Chemical_and_Genetic_pertubation	CHEMNITZ_RESPONSE_TO_PROSTAGLANDIN_E2_DN	380	4	0.0176431	1	WFDC5:NEK4:HCG11:RPS6KA2	http://www.gsea-msigdb.org/gsea/msigdb/cards/CHEMNITZ_RESPONSE_TO_PROSTAGLANDIN_E2_DN
BIP	Chemical_and_Genetic_pertubation	YAO_TEMPORAL_RESPONSE_TO_PROGESTERONE_CLUSTER_12	78	2	0.0178405	1	PLEKHO1:PC	http://www.gsea-msigdb.org/gsea/msigdb/cards/YAO_TEMPORAL_RESPONSE_TO_PROGESTERONE_CLUSTER_12
BIP	Chemical_and_Genetic_pertubation	LOCKWOOD_AMPLIFIED_IN_LUNG_CANCER	212	3	0.0182212	1	CTSF:PC:BCL11B	http://www.gsea-msigdb.org/gsea/msigdb/cards/LOCKWOOD_AMPLIFIED_IN_LUNG_CANCER
BIP	Chemical_and_Genetic_pertubation	PEDERSEN_METASTASIS_BY_ERBB2_ISOFORM_7	390	4	0.0192081	1	CUL4A:ANKRD11:KIF15:ZNF165	http://www.gsea-msigdb.org/gsea/msigdb/cards/PEDERSEN_METASTASIS_BY_ERBB2_ISOFORM_7
BIP	Chemical_and_Genetic_pertubation	SAFFORD_T_LYMPHOCYTE_ANERGY	82	2	0.0195981	1	FURIN:KIF15	http://www.gsea-msigdb.org/gsea/msigdb/cards/SAFFORD_T_LYMPHOCYTE_ANERGY
BIP	Chemical_and_Genetic_pertubation	RIGGINS_TAMOXIFEN_RESISTANCE_DN	220	3	0.0200756	1	NT5DC2:CD47:RPS6KA2	http://www.gsea-msigdb.org/gsea/msigdb/cards/RIGGINS_TAMOXIFEN_RESISTANCE_DN
BIP	Chemical_and_Genetic_pertubation	MARKEY_RB1_ACUTE_LOF_DN	221	3	0.0203145	1	PLEKHO1:STAB1:GRINA	http://www.gsea-msigdb.org/gsea/msigdb/cards/MARKEY_RB1_ACUTE_LOF_DN
BIP	Chemical_and_Genetic_pertubation	CAIRO_HEPATOBLASTOMA_CLASSES_UP	600	5	0.0204972	1	OSBPL2:KIF15:NT5DC2:GNL3:MAD1L1	http://www.gsea-msigdb.org/gsea/msigdb/cards/CAIRO_HEPATOBLASTOMA_CLASSES_UP
BIP	Chemical_and_Genetic_pertubation	WAKABAYASHI_ADIPOGENESIS_PPARG_RXRA_BOUND_8D	823	6	0.0206809	1	TMCO4:FADS2:PC:MUSTN1:MSRA:SPATC1	http://www.gsea-msigdb.org/gsea/msigdb/cards/WAKABAYASHI_ADIPOGENESIS_PPARG_RXRA_BOUND_8D
BIP	Chemical_and_Genetic_pertubation	MIKKELSEN_MEF_HCP_WITH_H3_UNMETHYLATED	225	3	0.0212857	1	CNIH2:PCDHA6:PCDHA7	http://www.gsea-msigdb.org/gsea/msigdb/cards/MIKKELSEN_MEF_HCP_WITH_H3_UNMETHYLATED
BIP	Chemical_and_Genetic_pertubation	RUTELLA_RESPONSE_TO_HGF_VS_CSF2RB_AND_IL4_UP	407	4	0.0220615	1	FADS1:PACSIN2:CD47:DFNA5	http://www.gsea-msigdb.org/gsea/msigdb/cards/RUTELLA_RESPONSE_TO_HGF_VS_CSF2RB_AND_IL4_UP
BIP	Chemical_and_Genetic_pertubation	RUTELLA_RESPONSE_TO_HGF_UP	420	4	0.0244101	1	FADS1:PACSIN2:CD47:DFNA5	http://www.gsea-msigdb.org/gsea/msigdb/cards/RUTELLA_RESPONSE_TO_HGF_UP
BIP	Chemical_and_Genetic_pertubation	QI_PLASMACYTOMA_UP	242	3	0.0256942	1	PLEKHO1:TLR9:TLR9:CD47	http://www.gsea-msigdb.org/gsea/msigdb/cards/QI_PLASMACYTOMA_UP
BIP	Chemical_and_Genetic_pertubation	DANG_REGULATED_BY_MYC_DN	245	3	0.0265194	1	FADS2:GLT8D1:CD47	http://www.gsea-msigdb.org/gsea/msigdb/cards/DANG_REGULATED_BY_MYC_DN
BIP	Chemical_and_Genetic_pertubation	BENPORATH_ES_CORE_NINE_CORRELATED	99	2	0.0278263	1	BCL11B:GATAD2A	http://www.gsea-msigdb.org/gsea/msigdb/cards/BENPORATH_ES_CORE_NINE_CORRELATED
BIP	Chemical_and_Genetic_pertubation	CASORELLI_ACUTE_PROMYELOCYTIC_LEUKEMIA_DN	657	5	0.0288615	1	FADS2:FADS1:KIF15:MAD1L1:SRPK2	http://www.gsea-msigdb.org/gsea/msigdb/cards/CASORELLI_ACUTE_PROMYELOCYTIC_LEUKEMIA_DN
BIP	Chemical_and_Genetic_pertubation	DAVICIONI_TARGETS_OF_PAX_FOXO1_FUSIONS_UP	257	3	0.0299614	1	KCNN3:DFNA5:PAX5	http://www.gsea-msigdb.org/gsea/msigdb/cards/DAVICIONI_TARGETS_OF_PAX_FOXO1_FUSIONS_UP
BIP	Chemical_and_Genetic_pertubation	SMID_BREAST_CANCER_NORMAL_LIKE_UP	450	4	0.030392	1	PLEKHO1:BCL11B:BTN3A2:PAX5	http://www.gsea-msigdb.org/gsea/msigdb/cards/SMID_BREAST_CANCER_NORMAL_LIKE_UP
BIP	Chemical_and_Genetic_pertubation	MULLIGHAN_NPM1_MUTATED_SIGNATURE_1_UP	259	3	0.030557	1	FADS1:SPG7:CD47	http://www.gsea-msigdb.org/gsea/msigdb/cards/MULLIGHAN_NPM1_MUTATED_SIGNATURE_1_UP
BIP	Chemical_and_Genetic_pertubation	TORCHIA_TARGETS_OF_EWSR1_FLI1_FUSION_UP	259	3	0.030557	1	PC:CACNA1C:CPNE7	http://www.gsea-msigdb.org/gsea/msigdb/cards/TORCHIA_TARGETS_OF_EWSR1_FLI1_FUSION_UP
BIP	Chemical_and_Genetic_pertubation	RODWELL_AGING_KIDNEY_UP	454	4	0.0312496	1	PLEKHO1:SHANK2:STAB1:CD47	http://www.gsea-msigdb.org/gsea/msigdb/cards/RODWELL_AGING_KIDNEY_UP
BIP	Chemical_and_Genetic_pertubation	LE_EGR2_TARGETS_UP	106	2	0.0315521	1	PLEKHO1:NT5DC2	http://www.gsea-msigdb.org/gsea/msigdb/cards/LE_EGR2_TARGETS_UP
BIP	Chemical_and_Genetic_pertubation	RICKMAN_HEAD_AND_NECK_CANCER_C	109	2	0.033206	1	WFDC5:WFDC12	http://www.gsea-msigdb.org/gsea/msigdb/cards/RICKMAN_HEAD_AND_NECK_CANCER_C
BIP	Chemical_and_Genetic_pertubation	RICKMAN_TUMOR_DIFFERENTIATED_WELL_VS_MODERATELY_DN	109	2	0.033206	1	WFDC5:WFDC12	http://www.gsea-msigdb.org/gsea/msigdb/cards/RICKMAN_TUMOR_DIFFERENTIATED_WELL_VS_MODERATELY_DN
BIP	Chemical_and_Genetic_pertubation	GARY_CD5_TARGETS_UP	464	4	0.0334559	1	KCNN3:ANKRD11:TLR9:TLR9:GRINA	http://www.gsea-msigdb.org/gsea/msigdb/cards/GARY_CD5_TARGETS_UP
BIP	Chemical_and_Genetic_pertubation	DEBIASI_APOPTOSIS_BY_REOVIRUS_INFECTION_DN	271	3	0.0342615	1	FADS2:FADS1:TRIM27	http://www.gsea-msigdb.org/gsea/msigdb/cards/DEBIASI_APOPTOSIS_BY_REOVIRUS_INFECTION_DN
BIP	Chemical_and_Genetic_pertubation	ACEVEDO_LIVER_TUMOR_VS_NORMAL_ADJACENT_TISSUE_DN	272	3	0.0345803	1	PROZ:STAB1:DFNA5	http://www.gsea-msigdb.org/gsea/msigdb/cards/ACEVEDO_LIVER_TUMOR_VS_NORMAL_ADJACENT_TISSUE_DN
BIP	Chemical_and_Genetic_pertubation	BOSCO_TH1_CYTOTOXIC_MODULE	112	2	0.0348932	1	PLEKHO1:STAB1	http://www.gsea-msigdb.org/gsea/msigdb/cards/BOSCO_TH1_CYTOTOXIC_MODULE
BIP	Chemical_and_Genetic_pertubation	MATZUK_SPERMATOZOA	113	2	0.035463	1	PRM2:TSSK6	http://www.gsea-msigdb.org/gsea/msigdb/cards/MATZUK_SPERMATOZOA
BIP	Chemical_and_Genetic_pertubation	SHEDDEN_LUNG_CANCER_GOOD_SURVIVAL_A12	275	3	0.0355461	1	KCNN3:PROZ:PAX5	http://www.gsea-msigdb.org/gsea/msigdb/cards/SHEDDEN_LUNG_CANCER_GOOD_SURVIVAL_A12
BIP	Chemical_and_Genetic_pertubation	ACOSTA_PROLIFERATION_INDEPENDENT_MYC_TARGETS_DN	114	2	0.0360363	1	FADS1:SHANK2	http://www.gsea-msigdb.org/gsea/msigdb/cards/ACOSTA_PROLIFERATION_INDEPENDENT_MYC_TARGETS_DN
BIP	Chemical_and_Genetic_pertubation	ZHENG_BOUND_BY_FOXP3	478	4	0.036695	1	BCL11B:ANKRD11:SPG7:TRIM27	http://www.gsea-msigdb.org/gsea/msigdb/cards/ZHENG_BOUND_BY_FOXP3
BIP	Chemical_and_Genetic_pertubation	MARKEY_RB1_CHRONIC_LOF_DN	117	2	0.0377779	1	STAB1:RPS6KA2	http://www.gsea-msigdb.org/gsea/msigdb/cards/MARKEY_RB1_CHRONIC_LOF_DN
BIP	Chemical_and_Genetic_pertubation	ACEVEDO_LIVER_CANCER_WITH_H3K9ME3_DN	117	2	0.0377779	1	KIF15:HIST1H4D	http://www.gsea-msigdb.org/gsea/msigdb/cards/ACEVEDO_LIVER_CANCER_WITH_H3K9ME3_DN
BIP	Chemical_and_Genetic_pertubation	BROWN_MYELOID_CELL_DEVELOPMENT_DN	122	2	0.0407508	1	RCOR2:PC	http://www.gsea-msigdb.org/gsea/msigdb/cards/BROWN_MYELOID_CELL_DEVELOPMENT_DN
BIP	Chemical_and_Genetic_pertubation	TOOKER_GEMCITABINE_RESISTANCE_DN	123	2	0.0413557	1	GNL3:CD47	http://www.gsea-msigdb.org/gsea/msigdb/cards/TOOKER_GEMCITABINE_RESISTANCE_DN
BIP	Chemical_and_Genetic_pertubation	GERY_CEBP_TARGETS	124	2	0.041964	1	CD47:DFNA5	http://www.gsea-msigdb.org/gsea/msigdb/cards/GERY_CEBP_TARGETS
BIP	Chemical_and_Genetic_pertubation	LENAOUR_DENDRITIC_CELL_MATURATION_DN	124	2	0.041964	1	NMB:STAB1	http://www.gsea-msigdb.org/gsea/msigdb/cards/LENAOUR_DENDRITIC_CELL_MATURATION_DN
BIP	Chemical_and_Genetic_pertubation	DANG_MYC_TARGETS_UP	129	2	0.0450559	1	GNL3:RPS6KA2	http://www.gsea-msigdb.org/gsea/msigdb/cards/DANG_MYC_TARGETS_UP
BIP	Chemical_and_Genetic_pertubation	MIKKELSEN_ES_ICP_WITH_H3K4ME3_AND_H3K27ME3	130	2	0.0456842	1	KCNN3:PAX5	http://www.gsea-msigdb.org/gsea/msigdb/cards/MIKKELSEN_ES_ICP_WITH_H3K4ME3_AND_H3K27ME3
BIP	Chemical_and_Genetic_pertubation	GOZGIT_ESR1_TARGETS_DN	748	5	0.0462121	1	CTSF:SHANK2:GRIN2A:TRANK1:RPS6KA2	http://www.gsea-msigdb.org/gsea/msigdb/cards/GOZGIT_ESR1_TARGETS_DN
BIP	Chemical_and_Genetic_pertubation	ONKEN_UVEAL_MELANOMA_DN	519	4	0.0471946	1	CTSF:OSBPL2:NT5DC2:NEK4	http://www.gsea-msigdb.org/gsea/msigdb/cards/ONKEN_UVEAL_MELANOMA_DN
BIP	Chemical_and_Genetic_pertubation	BORCZUK_MALIGNANT_MESOTHELIOMA_UP	309	3	0.0474525	1	FADS1:NEK4:SRPK2	http://www.gsea-msigdb.org/gsea/msigdb/cards/BORCZUK_MALIGNANT_MESOTHELIOMA_UP
BIP	Chemical_and_Genetic_pertubation	MEISSNER_NPC_HCP_WITH_H3_UNMETHYLATED	521	4	0.0477455	1	TMCO4:GRIN2A:CPNE7:MATN4	http://www.gsea-msigdb.org/gsea/msigdb/cards/MEISSNER_NPC_HCP_WITH_H3_UNMETHYLATED
BIP	Chemical_and_Genetic_pertubation	UDAYAKUMAR_MED1_TARGETS_UP	135	2	0.048874	1	CD47:MAD1L1	http://www.gsea-msigdb.org/gsea/msigdb/cards/UDAYAKUMAR_MED1_TARGETS_UP
BIP	Chemical_and_Genetic_pertubation	JOHNSTONE_PARVB_TARGETS_2_UP	136	2	0.0495215	1	FURIN:GRINA	http://www.gsea-msigdb.org/gsea/msigdb/cards/JOHNSTONE_PARVB_TARGETS_2_UP
BIP	Chemical_and_Genetic_pertubation	LI_INDUCED_T_TO_NATURAL_KILLER_DN	136	2	0.0495215	1	BCL11B:NT5DC2	http://www.gsea-msigdb.org/gsea/msigdb/cards/LI_INDUCED_T_TO_NATURAL_KILLER_DN
BIP	Chemical_and_Genetic_pertubation	BRUINS_UVC_RESPONSE_VIA_TP53_GROUP_B	528	4	0.0497019	1	FADS2:CTSF:KIF15:DFNA5	http://www.gsea-msigdb.org/gsea/msigdb/cards/BRUINS_UVC_RESPONSE_VIA_TP53_GROUP_B
BIP	Chemical_and_Genetic_pertubation	WEST_ADRENOCORTICAL_TUMOR_DN	532	4	0.0508396	1	PLEKHO1:CTSF:STAB1:MSRA	http://www.gsea-msigdb.org/gsea/msigdb/cards/WEST_ADRENOCORTICAL_TUMOR_DN
BIP	Chemical_and_Genetic_pertubation	BROWNE_HCMV_INFECTION_24HR_DN	143	2	0.0541404	1	FADS1:RPS6KA2	http://www.gsea-msigdb.org/gsea/msigdb/cards/BROWNE_HCMV_INFECTION_24HR_DN
BIP	Chemical_and_Genetic_pertubation	FLECHNER_BIOPSY_KIDNEY_TRANSPLANT_REJECTED_VS_OK_DN	550	4	0.0561365	1	FKBP2:PC:SHANK2:NEK4	http://www.gsea-msigdb.org/gsea/msigdb/cards/FLECHNER_BIOPSY_KIDNEY_TRANSPLANT_REJECTED_VS_OK_DN
BIP	Chemical_and_Genetic_pertubation	WEI_MIR34A_TARGETS	146	2	0.0561652	1	BCL11B:CD47	http://www.gsea-msigdb.org/gsea/msigdb/cards/WEI_MIR34A_TARGETS
BIP	Chemical_and_Genetic_pertubation	WAKABAYASHI_ADIPOGENESIS_PPARG_RXRA_BOUND_WITH_H4K20ME1_MARK	146	2	0.0561652	1	FADS2:PC	http://www.gsea-msigdb.org/gsea/msigdb/cards/WAKABAYASHI_ADIPOGENESIS_PPARG_RXRA_BOUND_WITH_H4K20ME1_MARK
BIP	Chemical_and_Genetic_pertubation	DAVICIONI_MOLECULAR_ARMS_VS_ERMS_UP	334	3	0.0573068	1	KCNN3:CD47:PAX5	http://www.gsea-msigdb.org/gsea/msigdb/cards/DAVICIONI_MOLECULAR_ARMS_VS_ERMS_UP
BIP	Chemical_and_Genetic_pertubation	SENGUPTA_EBNA1_ANTICORRELATED	148	2	0.0575297	1	SPG7:MSRA	http://www.gsea-msigdb.org/gsea/msigdb/cards/SENGUPTA_EBNA1_ANTICORRELATED
BIP	Chemical_and_Genetic_pertubation	RUTELLA_RESPONSE_TO_CSF2RB_AND_IL4_UP	338	3	0.0589674	1	FADS1:CD47:DFNA5	http://www.gsea-msigdb.org/gsea/msigdb/cards/RUTELLA_RESPONSE_TO_CSF2RB_AND_IL4_UP
BIP	Chemical_and_Genetic_pertubation	WILCOX_RESPONSE_TO_PROGESTERONE_UP	152	2	0.0602933	1	FADS2:FADS1	http://www.gsea-msigdb.org/gsea/msigdb/cards/WILCOX_RESPONSE_TO_PROGESTERONE_UP
BIP	Chemical_and_Genetic_pertubation	SANSOM_APC_TARGETS_DN	345	3	0.0619278	1	PLEKHO1:PC:GRINA	http://www.gsea-msigdb.org/gsea/msigdb/cards/SANSOM_APC_TARGETS_DN
BIP	Chemical_and_Genetic_pertubation	KOYAMA_SEMA3B_TARGETS_DN	346	3	0.0623563	1	PLEKHO1:CD47:SRPK2	http://www.gsea-msigdb.org/gsea/msigdb/cards/KOYAMA_SEMA3B_TARGETS_DN
BIP	Chemical_and_Genetic_pertubation	NIKOLSKY_BREAST_CANCER_8Q23_Q24_AMPLICON	156	2	0.0631019	1	GRINA:SPATC1	http://www.gsea-msigdb.org/gsea/msigdb/cards/NIKOLSKY_BREAST_CANCER_8Q23_Q24_AMPLICON
BIP	Chemical_and_Genetic_pertubation	MARTENS_TRETINOIN_RESPONSE_DN	819	5	0.0633212	1	FKBP2:TSSK6:NT5DC2:GNL3:GLT8D1	http://www.gsea-msigdb.org/gsea/msigdb/cards/MARTENS_TRETINOIN_RESPONSE_DN
BIP	Chemical_and_Genetic_pertubation	SERVITJA_LIVER_HNF1A_TARGETS_DN	157	2	0.0638109	1	ITIH1:MAD1L1	http://www.gsea-msigdb.org/gsea/msigdb/cards/SERVITJA_LIVER_HNF1A_TARGETS_DN
BIP	Chemical_and_Genetic_pertubation	DARWICHE_PAPILLOMA_RISK_LOW_DN	157	2	0.0638109	1	TSSK6:PACSIN2	http://www.gsea-msigdb.org/gsea/msigdb/cards/DARWICHE_PAPILLOMA_RISK_LOW_DN
BIP	Chemical_and_Genetic_pertubation	MIKKELSEN_MEF_HCP_WITH_H3K27ME3	580	4	0.0656043	1	GRIN2A:CPNE7:MATN4:RBPJL	http://www.gsea-msigdb.org/gsea/msigdb/cards/MIKKELSEN_MEF_HCP_WITH_H3K27ME3
BIP	Chemical_and_Genetic_pertubation	YAMAZAKI_TCEB3_TARGETS_UP	160	2	0.0659543	1	FURIN:GRINA	http://www.gsea-msigdb.org/gsea/msigdb/cards/YAMAZAKI_TCEB3_TARGETS_UP
BIP	Chemical_and_Genetic_pertubation	CASORELLI_ACUTE_PROMYELOCYTIC_LEUKEMIA_UP	161	2	0.0666741	1	BCL11B:STAB1	http://www.gsea-msigdb.org/gsea/msigdb/cards/CASORELLI_ACUTE_PROMYELOCYTIC_LEUKEMIA_UP
BIP	Chemical_and_Genetic_pertubation	MOREAUX_MULTIPLE_MYELOMA_BY_TACI_UP	359	3	0.0680535	1	FADS2:SHANK2:FURIN	http://www.gsea-msigdb.org/gsea/msigdb/cards/MOREAUX_MULTIPLE_MYELOMA_BY_TACI_UP
BIP	Chemical_and_Genetic_pertubation	FIGUEROA_AML_METHYLATION_CLUSTER_3_UP	163	2	0.0681217	1	PCDHB8:MAD1L1	http://www.gsea-msigdb.org/gsea/msigdb/cards/FIGUEROA_AML_METHYLATION_CLUSTER_3_UP
BIP	Chemical_and_Genetic_pertubation	LIU_CMYB_TARGETS_UP	163	2	0.0681217	1	SPG7:RPS6KA2	http://www.gsea-msigdb.org/gsea/msigdb/cards/LIU_CMYB_TARGETS_UP
BIP	Chemical_and_Genetic_pertubation	LI_WILMS_TUMOR_VS_FETAL_KIDNEY_1_DN	164	2	0.0688494	1	FADS2:FADS1	http://www.gsea-msigdb.org/gsea/msigdb/cards/LI_WILMS_TUMOR_VS_FETAL_KIDNEY_1_DN
BIP	Chemical_and_Genetic_pertubation	SMIRNOV_RESPONSE_TO_IR_6HR_UP	165	2	0.0695796	1	KCNN3:MAD1L1	http://www.gsea-msigdb.org/gsea/msigdb/cards/SMIRNOV_RESPONSE_TO_IR_6HR_UP
BIP	Chemical_and_Genetic_pertubation	CHIANG_LIVER_CANCER_SUBCLASS_CTNNB1_DN	166	2	0.0703125	1	FURIN:MAD1L1	http://www.gsea-msigdb.org/gsea/msigdb/cards/CHIANG_LIVER_CANCER_SUBCLASS_CTNNB1_DN
BIP	Chemical_and_Genetic_pertubation	GINESTIER_BREAST_CANCER_20Q13_AMPLIFICATION_DN	167	2	0.0710479	1	RBM26:FURIN	http://www.gsea-msigdb.org/gsea/msigdb/cards/GINESTIER_BREAST_CANCER_20Q13_AMPLIFICATION_DN
BIP	Chemical_and_Genetic_pertubation	WANG_SMARCE1_TARGETS_DN	370	3	0.0730541	1	FADS2:GNL3:GLT8D1	http://www.gsea-msigdb.org/gsea/msigdb/cards/WANG_SMARCE1_TARGETS_DN
BIP	Chemical_and_Genetic_pertubation	DARWICHE_PAPILLOMA_RISK_HIGH_DN	170	2	0.0732693	1	TSSK6:PACSIN2	http://www.gsea-msigdb.org/gsea/msigdb/cards/DARWICHE_PAPILLOMA_RISK_HIGH_DN
BIP	Chemical_and_Genetic_pertubation	DARWICHE_SQUAMOUS_CELL_CARCINOMA_DN	171	2	0.0740147	1	TSSK6:PACSIN2	http://www.gsea-msigdb.org/gsea/msigdb/cards/DARWICHE_SQUAMOUS_CELL_CARCINOMA_DN
BIP	Chemical_and_Genetic_pertubation	ANDERSEN_CHOLANGIOCARCINOMA_CLASS2	173	2	0.075513	1	BCL11B:KIF15	http://www.gsea-msigdb.org/gsea/msigdb/cards/ANDERSEN_CHOLANGIOCARCINOMA_CLASS2
BIP	Chemical_and_Genetic_pertubation	WAKABAYASHI_ADIPOGENESIS_PPARG_BOUND_8D	619	4	0.0790851	1	FADS1:STARD7:OSBPL2:DFNA5	http://www.gsea-msigdb.org/gsea/msigdb/cards/WAKABAYASHI_ADIPOGENESIS_PPARG_BOUND_8D
BIP	Chemical_and_Genetic_pertubation	BROWNE_HCMV_INFECTION_18HR_DN	178	2	0.079301	1	FADS1:RPS6KA2	http://www.gsea-msigdb.org/gsea/msigdb/cards/BROWNE_HCMV_INFECTION_18HR_DN
BIP	Chemical_and_Genetic_pertubation	YAO_TEMPORAL_RESPONSE_TO_PROGESTERONE_CLUSTER_17	179	2	0.0800657	1	PC:STARD7	http://www.gsea-msigdb.org/gsea/msigdb/cards/YAO_TEMPORAL_RESPONSE_TO_PROGESTERONE_CLUSTER_17
BIP	Chemical_and_Genetic_pertubation	GRAHAM_CML_DIVIDING_VS_NORMAL_QUIESCENT_UP	184	2	0.0839237	1	KIF15:NT5DC2	http://www.gsea-msigdb.org/gsea/msigdb/cards/GRAHAM_CML_DIVIDING_VS_NORMAL_QUIESCENT_UP
BIP	Chemical_and_Genetic_pertubation	PYEON_CANCER_HEAD_AND_NECK_VS_CERVICAL_UP	186	2	0.0854827	1	KIF15:NEK4	http://www.gsea-msigdb.org/gsea/msigdb/cards/PYEON_CANCER_HEAD_AND_NECK_VS_CERVICAL_UP
BIP	Chemical_and_Genetic_pertubation	MIKKELSEN_MEF_ICP_WITH_H3K27ME3	188	2	0.0870506	1	KCNN3:PAX5	http://www.gsea-msigdb.org/gsea/msigdb/cards/MIKKELSEN_MEF_ICP_WITH_H3K27ME3
BIP	Chemical_and_Genetic_pertubation	XU_GH1_AUTOCRINE_TARGETS_UP	189	2	0.0878378	1	RBPJL:GRINA	http://www.gsea-msigdb.org/gsea/msigdb/cards/XU_GH1_AUTOCRINE_TARGETS_UP
BIP	Chemical_and_Genetic_pertubation	FLORIO_NEOCORTEX_BASAL_RADIAL_GLIA_DN	189	2	0.0878378	1	GRIN2A:KIF15	http://www.gsea-msigdb.org/gsea/msigdb/cards/FLORIO_NEOCORTEX_BASAL_RADIAL_GLIA_DN
BIP	Chemical_and_Genetic_pertubation	PATIL_LIVER_CANCER	643	4	0.0880217	1	FADS2:FADS1:CD47:GRINA	http://www.gsea-msigdb.org/gsea/msigdb/cards/PATIL_LIVER_CANCER
BIP	Chemical_and_Genetic_pertubation	SWEET_LUNG_CANCER_KRAS_DN	403	3	0.0890037	1	STAB1:NT5DC2:CD47	http://www.gsea-msigdb.org/gsea/msigdb/cards/SWEET_LUNG_CANCER_KRAS_DN
BIP	Chemical_and_Genetic_pertubation	TAKEDA_TARGETS_OF_NUP98_HOXA9_FUSION_8D_DN	194	2	0.0918059	1	RPS6KA2:DFNA5	http://www.gsea-msigdb.org/gsea/msigdb/cards/TAKEDA_TARGETS_OF_NUP98_HOXA9_FUSION_8D_DN
BIP	Chemical_and_Genetic_pertubation	MOOTHA_PGC	411	3	0.0930754	1	PLEKHO1:CTSF:STARD7	http://www.gsea-msigdb.org/gsea/msigdb/cards/MOOTHA_PGC
BIP	Chemical_and_Genetic_pertubation	KRIEG_KDM3A_TARGETS_NOT_HYPOXIA	196	2	0.0934078	1	FURIN:CD47	http://www.gsea-msigdb.org/gsea/msigdb/cards/KRIEG_KDM3A_TARGETS_NOT_HYPOXIA
BIP	Chemical_and_Genetic_pertubation	HAMAI_APOPTOSIS_VIA_TRAIL_DN	196	2	0.0934078	1	NMB:ASPHD1	http://www.gsea-msigdb.org/gsea/msigdb/cards/HAMAI_APOPTOSIS_VIA_TRAIL_DN
BIP	Chemical_and_Genetic_pertubation	SANSOM_APC_TARGETS	196	2	0.0934078	1	ANKRD11:MAD1L1	http://www.gsea-msigdb.org/gsea/msigdb/cards/SANSOM_APC_TARGETS
BIP	Chemical_and_Genetic_pertubation	BOCHKIS_FOXA2_TARGETS	412	3	0.0935898	1	GNL3:ITIH1:CD47	http://www.gsea-msigdb.org/gsea/msigdb/cards/BOCHKIS_FOXA2_TARGETS
BIP	Chemical_and_Genetic_pertubation	OSMAN_BLADDER_CANCER_DN	412	3	0.0935898	1	CUL4A:GATAD2A:OSBPL2	http://www.gsea-msigdb.org/gsea/msigdb/cards/OSMAN_BLADDER_CANCER_DN
BIP	Chemical_and_Genetic_pertubation	MANALO_HYPOXIA_UP	199	2	0.095826	1	PLEKHO1:RPS6KA2	http://www.gsea-msigdb.org/gsea/msigdb/cards/MANALO_HYPOXIA_UP
BIP	Chemical_and_Genetic_pertubation	ZHANG_BREAST_CANCER_PROGENITORS_UP	417	3	0.0961796	1	STARD7:PACSIN2:DFNA5	http://www.gsea-msigdb.org/gsea/msigdb/cards/ZHANG_BREAST_CANCER_PROGENITORS_UP
BIP	Chemical_and_Genetic_pertubation	HAN_SATB1_TARGETS_UP	418	3	0.0967011	1	SHANK2:PACSIN2:RPS6KA2	http://www.gsea-msigdb.org/gsea/msigdb/cards/HAN_SATB1_TARGETS_UP
BIP	Chemical_and_Genetic_pertubation	BILD_MYC_ONCOGENIC_SIGNATURE	203	2	0.0990782	1	PC:GNL3	http://www.gsea-msigdb.org/gsea/msigdb/cards/BILD_MYC_ONCOGENIC_SIGNATURE
BIP	Chemical_and_Genetic_pertubation	ACEVEDO_LIVER_CANCER_WITH_H3K27ME3_DN	206	2	0.101538	1	KIF15:HIST1H4D	http://www.gsea-msigdb.org/gsea/msigdb/cards/ACEVEDO_LIVER_CANCER_WITH_H3K27ME3_DN
BIP	Chemical_and_Genetic_pertubation	TOYOTA_TARGETS_OF_MIR34B_AND_MIR34C	434	3	0.105202	1	KIF15:MUSTN1:HIST1H4D	http://www.gsea-msigdb.org/gsea/msigdb/cards/TOYOTA_TARGETS_OF_MIR34B_AND_MIR34C
BIP	Chemical_and_Genetic_pertubation	DELYS_THYROID_CANCER_UP	436	3	0.106285	1	PC:NMB:RPS6KA2	http://www.gsea-msigdb.org/gsea/msigdb/cards/DELYS_THYROID_CANCER_UP
BIP	Chemical_and_Genetic_pertubation	CAIRO_HEPATOBLASTOMA_CLASSES_DN	212	2	0.106508	1	CTSF:TRANK1	http://www.gsea-msigdb.org/gsea/msigdb/cards/CAIRO_HEPATOBLASTOMA_CLASSES_DN
BIP	Chemical_and_Genetic_pertubation	KIM_WT1_TARGETS_12HR_DN	213	2	0.107342	1	CUL4A:GNL3	http://www.gsea-msigdb.org/gsea/msigdb/cards/KIM_WT1_TARGETS_12HR_DN
BIP	Chemical_and_Genetic_pertubation	SCHLOSSER_SERUM_RESPONSE_DN	694	4	0.108559	1	CUL4A:ASPHD1:ITIH1:DFNA5	http://www.gsea-msigdb.org/gsea/msigdb/cards/SCHLOSSER_SERUM_RESPONSE_DN
BIP	Chemical_and_Genetic_pertubation	VERHAAK_GLIOBLASTOMA_MESENCHYMAL	215	2	0.109017	1	FURIN:STAB1	http://www.gsea-msigdb.org/gsea/msigdb/cards/VERHAAK_GLIOBLASTOMA_MESENCHYMAL
BIP	Chemical_and_Genetic_pertubation	SANSOM_APC_TARGETS_REQUIRE_MYC	216	2	0.109857	1	FADS2:BCL11B	http://www.gsea-msigdb.org/gsea/msigdb/cards/SANSOM_APC_TARGETS_REQUIRE_MYC
BIP	Chemical_and_Genetic_pertubation	ZWANG_EGF_INTERVAL_DN	218	2	0.111542	1	ANKRD11:ARMC7	http://www.gsea-msigdb.org/gsea/msigdb/cards/ZWANG_EGF_INTERVAL_DN
BIP	Chemical_and_Genetic_pertubation	MCLACHLAN_DENTAL_CARIES_UP	223	2	0.115785	1	STAB1:PAX5	http://www.gsea-msigdb.org/gsea/msigdb/cards/MCLACHLAN_DENTAL_CARIES_UP
BIP	Chemical_and_Genetic_pertubation	THEILGAARD_NEUTROPHIL_AT_SKIN_WOUND_DN	224	2	0.116639	1	TRIM27:SRPK2	http://www.gsea-msigdb.org/gsea/msigdb/cards/THEILGAARD_NEUTROPHIL_AT_SKIN_WOUND_DN
BIP	Chemical_and_Genetic_pertubation	KIM_WT1_TARGETS_DN	461	3	0.120189	1	CUL4A:GLT8D1:TRIM27	http://www.gsea-msigdb.org/gsea/msigdb/cards/KIM_WT1_TARGETS_DN
BIP	Chemical_and_Genetic_pertubation	MATSUDA_NATURAL_KILLER_DIFFERENTIATION	461	3	0.120189	1	PROZ:BCL11B:RPS6KA2	http://www.gsea-msigdb.org/gsea/msigdb/cards/MATSUDA_NATURAL_KILLER_DIFFERENTIATION
BIP	Chemical_and_Genetic_pertubation	PUJANA_BRCA1_PCC_NETWORK	1586	7	0.120363	1	KCNN3:FADS1:CUL4A:STARD7:CD47:TRIM27:PAX5	http://www.gsea-msigdb.org/gsea/msigdb/cards/PUJANA_BRCA1_PCC_NETWORK
BIP	Chemical_and_Genetic_pertubation	FISCHER_G2_M_CELL_CYCLE	232	2	0.123525	1	KIF15:ZNF165	http://www.gsea-msigdb.org/gsea/msigdb/cards/FISCHER_G2_M_CELL_CYCLE
BIP	Chemical_and_Genetic_pertubation	WANG_CLIM2_TARGETS_UP	241	2	0.131387	1	BCL11B:SPG7	http://www.gsea-msigdb.org/gsea/msigdb/cards/WANG_CLIM2_TARGETS_UP
BIP	Chemical_and_Genetic_pertubation	PUJANA_CHEK2_PCC_NETWORK	751	4	0.133836	1	FADS1:CUL4A:STARD7:CD47	http://www.gsea-msigdb.org/gsea/msigdb/cards/PUJANA_CHEK2_PCC_NETWORK
BIP	Chemical_and_Genetic_pertubation	HSIAO_LIVER_SPECIFIC_GENES	245	2	0.134918	1	FURIN:ITIH1	http://www.gsea-msigdb.org/gsea/msigdb/cards/HSIAO_LIVER_SPECIFIC_GENES
BIP	Chemical_and_Genetic_pertubation	BLALOCK_ALZHEIMERS_DISEASE_UP	1639	7	0.136246	1	KCNN3:FADS1:PC:CUL4A:NMB:PACSIN2:SRPK2	http://www.gsea-msigdb.org/gsea/msigdb/cards/BLALOCK_ALZHEIMERS_DISEASE_UP
BIP	Chemical_and_Genetic_pertubation	HOLLMANN_APOPTOSIS_VIA_CD40_DN	250	2	0.139363	1	FADS2:FADS1	http://www.gsea-msigdb.org/gsea/msigdb/cards/HOLLMANN_APOPTOSIS_VIA_CD40_DN
BIP	Chemical_and_Genetic_pertubation	BENPORATH_MYC_MAX_TARGETS	763	4	0.139446	1	FKBP2:KIF15:GLT8D1:RPS6KA2	http://www.gsea-msigdb.org/gsea/msigdb/cards/BENPORATH_MYC_MAX_TARGETS
BIP	Chemical_and_Genetic_pertubation	KAAB_HEART_ATRIUM_VS_VENTRICLE_UP	251	2	0.140255	1	CTSF:CD47	http://www.gsea-msigdb.org/gsea/msigdb/cards/KAAB_HEART_ATRIUM_VS_VENTRICLE_UP
BIP	Chemical_and_Genetic_pertubation	ONKEN_UVEAL_MELANOMA_UP	773	4	0.144194	1	FADS1:RPS6KA2:MAD1L1:GRINA	http://www.gsea-msigdb.org/gsea/msigdb/cards/ONKEN_UVEAL_MELANOMA_UP
BIP	Chemical_and_Genetic_pertubation	STARK_PREFRONTAL_CORTEX_22Q11_DELETION_DN	512	3	0.150473	1	PLEKHO1:FKBP2:HAPLN4	http://www.gsea-msigdb.org/gsea/msigdb/cards/STARK_PREFRONTAL_CORTEX_22Q11_DELETION_DN
BIP	Chemical_and_Genetic_pertubation	POOLA_INVASIVE_BREAST_CANCER_UP	263	2	0.151064	1	CPNE7:KIF15	http://www.gsea-msigdb.org/gsea/msigdb/cards/POOLA_INVASIVE_BREAST_CANCER_UP
BIP	Chemical_and_Genetic_pertubation	HOSHIDA_LIVER_CANCER_SUBCLASS_S3	263	2	0.151064	1	FKBP2:ITIH1	http://www.gsea-msigdb.org/gsea/msigdb/cards/HOSHIDA_LIVER_CANCER_SUBCLASS_S3
BIP	Chemical_and_Genetic_pertubation	BRUINS_UVC_RESPONSE_VIA_TP53_GROUP_D	264	2	0.151973	1	FADS1:PAX5	http://www.gsea-msigdb.org/gsea/msigdb/cards/BRUINS_UVC_RESPONSE_VIA_TP53_GROUP_D
BIP	Chemical_and_Genetic_pertubation	VANTVEER_BREAST_CANCER_ESR1_DN	265	2	0.152882	1	NMB:GATAD2A	http://www.gsea-msigdb.org/gsea/msigdb/cards/VANTVEER_BREAST_CANCER_ESR1_DN
BIP	Chemical_and_Genetic_pertubation	ENK_UV_RESPONSE_KERATINOCYTE_UP	516	3	0.152946	1	FKBP2:ZNF165:MAD1L1	http://www.gsea-msigdb.org/gsea/msigdb/cards/ENK_UV_RESPONSE_KERATINOCYTE_UP
BIP	Chemical_and_Genetic_pertubation	LASTOWSKA_NEUROBLASTOMA_COPY_NUMBER_DN	793	4	0.153881	1	KIF15:GNL3:GLT8D1:NEK4	http://www.gsea-msigdb.org/gsea/msigdb/cards/LASTOWSKA_NEUROBLASTOMA_COPY_NUMBER_DN
BIP	Chemical_and_Genetic_pertubation	WALLACE_PROSTATE_CANCER_RACE_UP	268	2	0.155617	1	BCL11B:BTN3A2	http://www.gsea-msigdb.org/gsea/msigdb/cards/WALLACE_PROSTATE_CANCER_RACE_UP
BIP	Chemical_and_Genetic_pertubation	RODRIGUES_THYROID_CARCINOMA_ANAPLASTIC_DN	521	3	0.156056	1	FKBP2:SHANK2:NMB	http://www.gsea-msigdb.org/gsea/msigdb/cards/RODRIGUES_THYROID_CARCINOMA_ANAPLASTIC_DN
BIP	Chemical_and_Genetic_pertubation	STEIN_ESRRA_TARGETS	523	3	0.157306	1	STARD7:ZNF165:SRPK2	http://www.gsea-msigdb.org/gsea/msigdb/cards/STEIN_ESRRA_TARGETS
BIP	Chemical_and_Genetic_pertubation	ZHOU_INFLAMMATORY_RESPONSE_FIMA_DN	271	2	0.158361	1	GLT8D1:ZNF165	http://www.gsea-msigdb.org/gsea/msigdb/cards/ZHOU_INFLAMMATORY_RESPONSE_FIMA_DN
BIP	Chemical_and_Genetic_pertubation	HELLER_HDAC_TARGETS_SILENCED_BY_METHYLATION_DN	275	2	0.162035	1	KCNN3:BTN3A2	http://www.gsea-msigdb.org/gsea/msigdb/cards/HELLER_HDAC_TARGETS_SILENCED_BY_METHYLATION_DN
BIP	Chemical_and_Genetic_pertubation	BHAT_ESR1_TARGETS_VIA_AKT1_UP	279	2	0.165724	1	BCL11B:GATAD2A	http://www.gsea-msigdb.org/gsea/msigdb/cards/BHAT_ESR1_TARGETS_VIA_AKT1_UP
BIP	Chemical_and_Genetic_pertubation	GRAESSMANN_APOPTOSIS_BY_DOXORUBICIN_UP	1115	5	0.167141	1	CUL4A:ARMC7:NT5DC2:MUSTN1:GRINA	http://www.gsea-msigdb.org/gsea/msigdb/cards/GRAESSMANN_APOPTOSIS_BY_DOXORUBICIN_UP
BIP	Chemical_and_Genetic_pertubation	ACEVEDO_LIVER_CANCER_WITH_H3K27ME3_UP	283	2	0.169429	1	SCAND3:DFNA5	http://www.gsea-msigdb.org/gsea/msigdb/cards/ACEVEDO_LIVER_CANCER_WITH_H3K27ME3_UP
BIP	Chemical_and_Genetic_pertubation	BROWNE_HCMV_INFECTION_14HR_DN	283	2	0.169429	1	GLT8D1:BTN3A2	http://www.gsea-msigdb.org/gsea/msigdb/cards/BROWNE_HCMV_INFECTION_14HR_DN
BIP	Chemical_and_Genetic_pertubation	GRAESSMANN_APOPTOSIS_BY_SERUM_DEPRIVATION_UP	543	3	0.169974	1	CNIH2:CUL4A:ARMC7	http://www.gsea-msigdb.org/gsea/msigdb/cards/GRAESSMANN_APOPTOSIS_BY_SERUM_DEPRIVATION_UP
BIP	Chemical_and_Genetic_pertubation	KIM_ALL_DISORDERS_CALB1_CORR_UP	544	3	0.170615	1	GRIN2A:SRPK2:GRINA	http://www.gsea-msigdb.org/gsea/msigdb/cards/KIM_ALL_DISORDERS_CALB1_CORR_UP
BIP	Chemical_and_Genetic_pertubation	MARTENS_TRETINOIN_RESPONSE_UP	829	4	0.171924	1	SHANK2:PCDHA7:SPATC1:PAX5	http://www.gsea-msigdb.org/gsea/msigdb/cards/MARTENS_TRETINOIN_RESPONSE_UP
BIP	Chemical_and_Genetic_pertubation	IVANOVA_HEMATOPOIESIS_MATURE_CELL	286	2	0.172217	1	PC:GRINA	http://www.gsea-msigdb.org/gsea/msigdb/cards/IVANOVA_HEMATOPOIESIS_MATURE_CELL
BIP	Chemical_and_Genetic_pertubation	KOINUMA_TARGETS_OF_SMAD2_OR_SMAD3	830	4	0.172436	1	FADS1:FKBP2:PC:FURIN	http://www.gsea-msigdb.org/gsea/msigdb/cards/KOINUMA_TARGETS_OF_SMAD2_OR_SMAD3
BIP	Chemical_and_Genetic_pertubation	ENK_UV_RESPONSE_EPIDERMIS_UP	289	2	0.175012	1	SPG7:CD47	http://www.gsea-msigdb.org/gsea/msigdb/cards/ENK_UV_RESPONSE_EPIDERMIS_UP
BIP	Chemical_and_Genetic_pertubation	GOBERT_OLIGODENDROCYTE_DIFFERENTIATION_UP	555	3	0.177715	1	PLEKHO1:NT5DC2:MAD1L1	http://www.gsea-msigdb.org/gsea/msigdb/cards/GOBERT_OLIGODENDROCYTE_DIFFERENTIATION_UP
BIP	Chemical_and_Genetic_pertubation	TIEN_INTESTINE_PROBIOTICS_24HR_UP	558	3	0.179666	1	SPG7:STARD7:PACSIN2	http://www.gsea-msigdb.org/gsea/msigdb/cards/TIEN_INTESTINE_PROBIOTICS_24HR_UP
BIP	Chemical_and_Genetic_pertubation	DOUGLAS_BMI1_TARGETS_UP	559	3	0.180318	1	CNIH2:CPNE7:NT5DC2	http://www.gsea-msigdb.org/gsea/msigdb/cards/DOUGLAS_BMI1_TARGETS_UP
BIP	Chemical_and_Genetic_pertubation	YOSHIMURA_MAPK8_TARGETS_UP	1148	5	0.18155	1	KCNN3:CACNA1C:FURIN:PRM2:OSBPL2	http://www.gsea-msigdb.org/gsea/msigdb/cards/YOSHIMURA_MAPK8_TARGETS_UP
BIP	Chemical_and_Genetic_pertubation	MUELLER_PLURINET	296	2	0.181564	1	GNL3:ZNF165	http://www.gsea-msigdb.org/gsea/msigdb/cards/MUELLER_PLURINET
BIP	Chemical_and_Genetic_pertubation	AGUIRRE_PANCREATIC_CANCER_COPY_NUMBER_UP	296	2	0.181564	1	OSBPL2:MAD1L1	http://www.gsea-msigdb.org/gsea/msigdb/cards/AGUIRRE_PANCREATIC_CANCER_COPY_NUMBER_UP
BIP	Chemical_and_Genetic_pertubation	DACOSTA_UV_RESPONSE_VIA_ERCC3_DN	853	4	0.184353	1	NEK4:RPS6KA2:MAD1L1:SRPK2	http://www.gsea-msigdb.org/gsea/msigdb/cards/DACOSTA_UV_RESPONSE_VIA_ERCC3_DN
BIP	Chemical_and_Genetic_pertubation	DACOSTA_UV_RESPONSE_VIA_ERCC3_UP	303	2	0.188153	1	FADS1:GRINA	http://www.gsea-msigdb.org/gsea/msigdb/cards/DACOSTA_UV_RESPONSE_VIA_ERCC3_UP
BIP	Chemical_and_Genetic_pertubation	MARSON_BOUND_BY_FOXP3_UNSTIMULATED	1175	5	0.193681	1	CPNE7:KIF15:SCAND3:MAD1L1:SRPK2	http://www.gsea-msigdb.org/gsea/msigdb/cards/MARSON_BOUND_BY_FOXP3_UNSTIMULATED
BIP	Chemical_and_Genetic_pertubation	LEI_MYB_TARGETS	311	2	0.195724	1	FADS2:FADS1	http://www.gsea-msigdb.org/gsea/msigdb/cards/LEI_MYB_TARGETS
BIP	Chemical_and_Genetic_pertubation	JAATINEN_HEMATOPOIETIC_STEM_CELL_UP	314	2	0.198574	1	NT5DC2:ZNF165	http://www.gsea-msigdb.org/gsea/msigdb/cards/JAATINEN_HEMATOPOIETIC_STEM_CELL_UP
BIP	Chemical_and_Genetic_pertubation	GINESTIER_BREAST_CANCER_ZNF217_AMPLIFIED_DN	315	2	0.199525	1	FURIN:GATAD2A	http://www.gsea-msigdb.org/gsea/msigdb/cards/GINESTIER_BREAST_CANCER_ZNF217_AMPLIFIED_DN
BIP	Chemical_and_Genetic_pertubation	MARTINEZ_RB1_AND_TP53_TARGETS_UP	591	3	0.201503	1	FADS2:PC:MSRA	http://www.gsea-msigdb.org/gsea/msigdb/cards/MARTINEZ_RB1_AND_TP53_TARGETS_UP
BIP	Chemical_and_Genetic_pertubation	MARTINEZ_TP53_TARGETS_UP	592	3	0.202175	1	FADS2:PC:MSRA	http://www.gsea-msigdb.org/gsea/msigdb/cards/MARTINEZ_TP53_TARGETS_UP
BIP	Chemical_and_Genetic_pertubation	GRAESSMANN_RESPONSE_TO_MC_AND_DOXORUBICIN_UP	594	3	0.20352	1	CUL4A:ARMC7:GRINA	http://www.gsea-msigdb.org/gsea/msigdb/cards/GRAESSMANN_RESPONSE_TO_MC_AND_DOXORUBICIN_UP
BIP	Chemical_and_Genetic_pertubation	GRESHOCK_CANCER_COPY_NUMBER_UP	323	2	0.207153	1	BCL11B:PAX5	http://www.gsea-msigdb.org/gsea/msigdb/cards/GRESHOCK_CANCER_COPY_NUMBER_UP
BIP	Chemical_and_Genetic_pertubation	MULLIGHAN_NPM1_SIGNATURE_3_UP	326	2	0.210022	1	FADS1:SPG7	http://www.gsea-msigdb.org/gsea/msigdb/cards/MULLIGHAN_NPM1_SIGNATURE_3_UP
BIP	Chemical_and_Genetic_pertubation	PHONG_TNF_RESPONSE_NOT_VIA_P38	332	2	0.215773	1	CD47:GRINA	http://www.gsea-msigdb.org/gsea/msigdb/cards/PHONG_TNF_RESPONSE_NOT_VIA_P38
BIP	Chemical_and_Genetic_pertubation	WONG_EMBRYONIC_STEM_CELL_CORE	332	2	0.215773	1	NT5DC2:GNL3	http://www.gsea-msigdb.org/gsea/msigdb/cards/WONG_EMBRYONIC_STEM_CELL_CORE
BIP	Chemical_and_Genetic_pertubation	YAGI_AML_WITH_11Q23_REARRANGED	336	2	0.219616	1	GLT8D1:NEK4	http://www.gsea-msigdb.org/gsea/msigdb/cards/YAGI_AML_WITH_11Q23_REARRANGED
BIP	Chemical_and_Genetic_pertubation	BLALOCK_ALZHEIMERS_DISEASE_DN	1235	5	0.221635	1	SHANK2:BCL11B:GRIN2A:GLT8D1:SRPK2	http://www.gsea-msigdb.org/gsea/msigdb/cards/BLALOCK_ALZHEIMERS_DISEASE_DN
BIP	Chemical_and_Genetic_pertubation	BLUM_RESPONSE_TO_SALIRASIB_DN	339	2	0.222502	1	PACSIN2:KIF15	http://www.gsea-msigdb.org/gsea/msigdb/cards/BLUM_RESPONSE_TO_SALIRASIB_DN
BIP	Chemical_and_Genetic_pertubation	PEREZ_TP63_TARGETS	343	2	0.226354	1	RCOR2:WFDC5	http://www.gsea-msigdb.org/gsea/msigdb/cards/PEREZ_TP63_TARGETS
BIP	Chemical_and_Genetic_pertubation	DELACROIX_RARG_BOUND_MEF	359	2	0.241813	1	FURIN:OSBPL2	http://www.gsea-msigdb.org/gsea/msigdb/cards/DELACROIX_RARG_BOUND_MEF
BIP	Chemical_and_Genetic_pertubation	FISCHER_DREAM_TARGETS	958	4	0.241855	1	GATAD2A:KIF15:GNL3:HIST1H4D	http://www.gsea-msigdb.org/gsea/msigdb/cards/FISCHER_DREAM_TARGETS
BIP	Chemical_and_Genetic_pertubation	HATADA_METHYLATED_IN_LUNG_CANCER_UP	361	2	0.24375	1	CACNA1C:GRIN2A	http://www.gsea-msigdb.org/gsea/msigdb/cards/HATADA_METHYLATED_IN_LUNG_CANCER_UP
BIP	Chemical_and_Genetic_pertubation	RHEIN_ALL_GLUCOCORTICOID_THERAPY_DN	362	2	0.244718	1	KIF15:NEK4	http://www.gsea-msigdb.org/gsea/msigdb/cards/RHEIN_ALL_GLUCOCORTICOID_THERAPY_DN
BIP	Chemical_and_Genetic_pertubation	MARTINEZ_RB1_TARGETS_UP	657	3	0.246864	1	FADS2:PC:MSRA	http://www.gsea-msigdb.org/gsea/msigdb/cards/MARTINEZ_RB1_TARGETS_UP
BIP	Chemical_and_Genetic_pertubation	MILI_PSEUDOPODIA_HAPTOTAXIS_DN	660	3	0.248968	1	FKBP2:ANKRD11:CD47	http://www.gsea-msigdb.org/gsea/msigdb/cards/MILI_PSEUDOPODIA_HAPTOTAXIS_DN
BIP	Chemical_and_Genetic_pertubation	ZHOU_INFLAMMATORY_RESPONSE_LIVE_DN	369	2	0.251503	1	STARD7:GLT8D1	http://www.gsea-msigdb.org/gsea/msigdb/cards/ZHOU_INFLAMMATORY_RESPONSE_LIVE_DN
BIP	Chemical_and_Genetic_pertubation	MONNIER_POSTRADIATION_TUMOR_ESCAPE_DN	369	2	0.251503	1	CNIH2:GLT8D1	http://www.gsea-msigdb.org/gsea/msigdb/cards/MONNIER_POSTRADIATION_TUMOR_ESCAPE_DN
BIP	Chemical_and_Genetic_pertubation	HAN_SATB1_TARGETS_DN	381	2	0.263148	1	PC:SHANK2	http://www.gsea-msigdb.org/gsea/msigdb/cards/HAN_SATB1_TARGETS_DN
BIP	Chemical_and_Genetic_pertubation	STEIN_ESRRA_TARGETS_UP	383	2	0.265089	1	ZNF165:SRPK2	http://www.gsea-msigdb.org/gsea/msigdb/cards/STEIN_ESRRA_TARGETS_UP
BIP	Chemical_and_Genetic_pertubation	BERENJENO_TRANSFORMED_BY_RHOA_DN	389	2	0.270915	1	CD47:GRINA	http://www.gsea-msigdb.org/gsea/msigdb/cards/BERENJENO_TRANSFORMED_BY_RHOA_DN
BIP	Chemical_and_Genetic_pertubation	KUMAR_TARGETS_OF_MLL_AF9_FUSION	390	2	0.271886	1	DFNA5:PAX5	http://www.gsea-msigdb.org/gsea/msigdb/cards/KUMAR_TARGETS_OF_MLL_AF9_FUSION
BIP	Chemical_and_Genetic_pertubation	MONNIER_POSTRADIATION_TUMOR_ESCAPE_UP	392	2	0.273828	1	PC:GATAD2A	http://www.gsea-msigdb.org/gsea/msigdb/cards/MONNIER_POSTRADIATION_TUMOR_ESCAPE_UP
BIP	Chemical_and_Genetic_pertubation	NUYTTEN_EZH2_TARGETS_UP	1015	4	0.274702	1	SHANK2:TRANK1:CD47:MSRA	http://www.gsea-msigdb.org/gsea/msigdb/cards/NUYTTEN_EZH2_TARGETS_UP
BIP	Chemical_and_Genetic_pertubation	CREIGHTON_ENDOCRINE_THERAPY_RESISTANCE_3	709	3	0.283678	1	OSBPL2:GNL3:GLT8D1	http://www.gsea-msigdb.org/gsea/msigdb/cards/CREIGHTON_ENDOCRINE_THERAPY_RESISTANCE_3
BIP	Chemical_and_Genetic_pertubation	BENPORATH_EED_TARGETS	1034	4	0.285832	1	CUL4A:TSSK6:HIST1H4D:DFNA5	http://www.gsea-msigdb.org/gsea/msigdb/cards/BENPORATH_EED_TARGETS
BIP	Chemical_and_Genetic_pertubation	SATO_SILENCED_BY_METHYLATION_IN_PANCREATIC_CANCER_1	405	2	0.286444	1	ZNF165:PAX5	http://www.gsea-msigdb.org/gsea/msigdb/cards/SATO_SILENCED_BY_METHYLATION_IN_PANCREATIC_CANCER_1
BIP	Chemical_and_Genetic_pertubation	GRAESSMANN_APOPTOSIS_BY_DOXORUBICIN_DN	1706	6	0.287834	1	FADS2:FADS1:RBM26:DFNA5:SRPK2:MSRA	http://www.gsea-msigdb.org/gsea/msigdb/cards/GRAESSMANN_APOPTOSIS_BY_DOXORUBICIN_DN
BIP	Chemical_and_Genetic_pertubation	THUM_SYSTOLIC_HEART_FAILURE_UP	412	2	0.293231	1	PACSIN2:BTN3A2	http://www.gsea-msigdb.org/gsea/msigdb/cards/THUM_SYSTOLIC_HEART_FAILURE_UP
BIP	Chemical_and_Genetic_pertubation	MILI_PSEUDOPODIA_CHEMOTAXIS_DN	416	2	0.297106	1	ANKRD11:MATN4	http://www.gsea-msigdb.org/gsea/msigdb/cards/MILI_PSEUDOPODIA_CHEMOTAXIS_DN
BIP	Chemical_and_Genetic_pertubation	DODD_NASOPHARYNGEAL_CARCINOMA_UP	1728	6	0.297941	1	SHANK2:SPG7:OSBPL2:RPS6KA2:MSRA:PAX5	http://www.gsea-msigdb.org/gsea/msigdb/cards/DODD_NASOPHARYNGEAL_CARCINOMA_UP
BIP	Chemical_and_Genetic_pertubation	PUJANA_BRCA2_PCC_NETWORK	419	2	0.30001	1	FADS1:CD47	http://www.gsea-msigdb.org/gsea/msigdb/cards/PUJANA_BRCA2_PCC_NETWORK
BIP	Chemical_and_Genetic_pertubation	BOQUEST_STEM_CELL_CULTURED_VS_FRESH_UP	421	2	0.301946	1	RPS6KA2:DFNA5	http://www.gsea-msigdb.org/gsea/msigdb/cards/BOQUEST_STEM_CELL_CULTURED_VS_FRESH_UP
BIP	Chemical_and_Genetic_pertubation	MOOTHA_HUMAN_MITODB_6_2002	425	2	0.305814	1	PC:SPG7	http://www.gsea-msigdb.org/gsea/msigdb/cards/MOOTHA_HUMAN_MITODB_6_2002
BIP	Chemical_and_Genetic_pertubation	VECCHI_GASTRIC_CANCER_EARLY_UP	425	2	0.305814	1	RBM26:KIF15	http://www.gsea-msigdb.org/gsea/msigdb/cards/VECCHI_GASTRIC_CANCER_EARLY_UP
BIP	Chemical_and_Genetic_pertubation	MIKKELSEN_MCV6_HCP_WITH_H3K27ME3	427	2	0.307747	1	HTR6:MATN4	http://www.gsea-msigdb.org/gsea/msigdb/cards/MIKKELSEN_MCV6_HCP_WITH_H3K27ME3
BIP	Chemical_and_Genetic_pertubation	MCCABE_BOUND_BY_HOXC6	431	2	0.311609	1	FADS1:MSRA	http://www.gsea-msigdb.org/gsea/msigdb/cards/MCCABE_BOUND_BY_HOXC6
BIP	Chemical_and_Genetic_pertubation	MITSIADES_RESPONSE_TO_APLIDIN_UP	434	2	0.314504	1	ZNF165:RPS6KA2	http://www.gsea-msigdb.org/gsea/msigdb/cards/MITSIADES_RESPONSE_TO_APLIDIN_UP
BIP	Chemical_and_Genetic_pertubation	MIKKELSEN_NPC_ICP_WITH_H3K4ME3	436	2	0.316432	1	RCOR2:SRPK2	http://www.gsea-msigdb.org/gsea/msigdb/cards/MIKKELSEN_NPC_ICP_WITH_H3K4ME3
BIP	Chemical_and_Genetic_pertubation	NUYTTEN_NIPP1_TARGETS_UP	760	3	0.320255	1	RBM26:ASPHD1:TRANK1	http://www.gsea-msigdb.org/gsea/msigdb/cards/NUYTTEN_NIPP1_TARGETS_UP
BIP	Chemical_and_Genetic_pertubation	BENPORATH_ES_WITH_H3K27ME3	1094	4	0.321392	1	HTR6:CD47:RPS6KA2:PAX5	http://www.gsea-msigdb.org/gsea/msigdb/cards/BENPORATH_ES_WITH_H3K27ME3
BIP	Chemical_and_Genetic_pertubation	RODRIGUES_THYROID_CARCINOMA_POORLY_DIFFERENTIATED_DN	765	3	0.323852	1	SHANK2:NEK4:CD47	http://www.gsea-msigdb.org/gsea/msigdb/cards/RODRIGUES_THYROID_CARCINOMA_POORLY_DIFFERENTIATED_DN
BIP	Chemical_and_Genetic_pertubation	CHARAFE_BREAST_CANCER_LUMINAL_VS_MESENCHYMAL_UP	444	2	0.324133	1	SHANK2:ZNF165	http://www.gsea-msigdb.org/gsea/msigdb/cards/CHARAFE_BREAST_CANCER_LUMINAL_VS_MESENCHYMAL_UP
BIP	Chemical_and_Genetic_pertubation	GAZDA_DIAMOND_BLACKFAN_ANEMIA_ERYTHROID_DN	444	2	0.324133	1	RPS6KA2:SRPK2	http://www.gsea-msigdb.org/gsea/msigdb/cards/GAZDA_DIAMOND_BLACKFAN_ANEMIA_ERYTHROID_DN
[truncated: 11,671 more rows]

## Sheet: Table S5
Brain MWAS FUMA gene set enrichment results
[truncated: 14,492 more rows]

[truncated: 5 more sheets: Table S6, Table S7, Table S8, Table S9, Table S10]
